# Supplementary material for: Unfolding the secrets of microbiome (Symbiodiniaceae and bacteria) in cold-water coral
Source: Microbiol Spectr. 2023 Sep 20;11(5):e01315-23. doi: 10.1128/spectrum.01315-23 (PMC10580923; doi:10.1128/spectrum.01315-23)
Supplement: Supplemental file 1 — List of actively transcribed genes of host. [file spectrum.01315-23-s0003.xlsx]

## Sheet: Sheet1
ORF ID	Gene name	Tax	KEGG ID	KEGGFUN	KEGGPATH	COG ID	COGFUN	COGPATH	PFAM	Narella_versluysi	Muriceides_sp	Heterogorgia_uatumani	Pocillopora_damicornis	Acropora_pruinosa	Galaxea_fascicularis
megahit_267341_441-587	ZYG11	k_Eukaryota;n_Opisthokonta;n_Metazoa;n_Eumetazoa;p_Cnidaria;c_Anthozoa;n_Hexacorallia;o_Scleractinia;n_Astrocoeniina;f_Pocilloporidae;g_Pocillopora;s_Pocillopora damicornis	K10350*	Zyg-11 protein homolog	Brite Hierarchies; Protein families: genetic information processing; Ubiquitin system	ENOG410XPSX*	C. elegans	Function unknown		0	0	0	0.264	0	0
megahit_417101_3-758	ZYG11	k_Eukaryota;n_Opisthokonta;n_Metazoa;n_Eumetazoa;p_Cnidaria;c_Anthozoa;n_Hexacorallia;o_Scleractinia;n_Astrocoeniina;f_Pocilloporidae;g_Pocillopora;s_Pocillopora damicornis	K10350*	Zyg-11 protein homolog	Brite Hierarchies; Protein families: genetic information processing; Ubiquitin system	ENOG410XPSX*	C. elegans	Function unknown		0	0	0	11.916	0	0
megahit_444921_142-363	ZYG11	k_Eukaryota;n_Opisthokonta;n_Metazoa;n_Eumetazoa;p_Cnidaria;c_Anthozoa;n_Hexacorallia;o_Scleractinia;n_Astrocoeniina;f_Pocilloporidae;g_Pocillopora;s_Pocillopora damicornis	K10350*	Zyg-11 protein homolog	Brite Hierarchies; Protein families: genetic information processing; Ubiquitin system	ENOG410XPSX*	C. elegans	Function unknown		0	0	0	0.873	0	0
megahit_168447_1017-1463	ZYG11	k_Eukaryota;n_Opisthokonta;n_Metazoa;n_Eumetazoa;p_Cnidaria;c_Anthozoa;n_Hexacorallia;o_Scleractinia;n_Astrocoeniina;f_Acroporidae;g_Acropora;s_Acropora millepora	K10350*	Zyg-11 protein homolog	Brite Hierarchies; Protein families: genetic information processing; Ubiquitin system	ENOG410XPSX*	C. elegans	Function unknown		0.143	0.141	0.047	0	7.719	0.04
megahit_168447_1717-3621	ZYG11	k_Eukaryota;n_Opisthokonta;n_Metazoa;n_Eumetazoa;p_Cnidaria;c_Anthozoa;n_Hexacorallia;o_Scleractinia;n_Astrocoeniina;f_Acroporidae;g_Acropora;s_Acropora millepora	K10350*	Zyg-11 protein homolog	Brite Hierarchies; Protein families: genetic information processing; Ubiquitin system	ENOG410XPSX*	C. elegans	Function unknown		0.101	0.026	0.033	0	1.767	0
megahit_175404_1461-3719	ZYG11	k_Eukaryota;n_Opisthokonta;n_Metazoa;n_Eumetazoa;p_Cnidaria;c_Anthozoa;n_Hexacorallia;o_Scleractinia	K10350*	Zyg-11 protein homolog	Brite Hierarchies; Protein families: genetic information processing; Ubiquitin system	ENOG410XPSX*	C. elegans	Function unknown	PF12799 [Leucine Rich repeats (2 copies)]	0	0	0	0	0	3.736
megahit_129804_3-230	ZYG11	k_Eukaryota;n_Opisthokonta;n_Metazoa;n_Eumetazoa;p_Cnidaria;c_Anthozoa	K10350*	Zyg-11 protein homolog	Brite Hierarchies; Protein families: genetic information processing; Ubiquitin system	ENOG410XPSX*	C. elegans	Function unknown		0	0	0	0	0	5.587
megahit_59665_187-390	ZW10, DSL1	k_Eukaryota;n_Opisthokonta;n_Metazoa;n_Eumetazoa;p_Cnidaria;c_Anthozoa;n_Octocorallia;o_Alcyonacea;n_Alcyoniina;f_Nephtheidae;g_Dendronephthya	K11578*	protein transport protein DSL1/ZW10	Brite Hierarchies; Protein families: genetic information processing; Membrane trafficking | Brite Hierarchies; Protein families: genetic information processing; Chromosome and associated proteins					0	0	1.03	0	0	0
megahit_452447_620-1117	ZW10, DSL1	k_Eukaryota;n_Opisthokonta;n_Metazoa;n_Eumetazoa;p_Cnidaria;c_Anthozoa;n_Hexacorallia;o_Scleractinia;n_Astrocoeniina;f_Pocilloporidae;g_Pocillopora;s_Pocillopora damicornis	K11578*	protein transport protein DSL1/ZW10	Brite Hierarchies; Protein families: genetic information processing; Membrane trafficking | Brite Hierarchies; Protein families: genetic information processing; Chromosome and associated proteins	ENOG410XQ7J*	ZW10, kinetochore associated, homolog (Drosophila)	Function unknown		0	0	0	2.982	0	0
megahit_530_2400-2507	ZW10, DSL1	k_Eukaryota;n_Opisthokonta;n_Metazoa;n_Eumetazoa;p_Cnidaria;c_Anthozoa;n_Hexacorallia;o_Scleractinia;n_Astrocoeniina;f_Pocilloporidae	K11578*	protein transport protein DSL1/ZW10	Brite Hierarchies; Protein families: genetic information processing; Membrane trafficking | Brite Hierarchies; Protein families: genetic information processing; Chromosome and associated proteins	ENOG410XQ7J*	ZW10, kinetochore associated, homolog (Drosophila)	Function unknown		0	0	0	0.12	0	0
megahit_489439_1-1695	ZW10, DSL1	k_Eukaryota;n_Opisthokonta;n_Metazoa;n_Eumetazoa;p_Cnidaria;c_Anthozoa;n_Hexacorallia;o_Scleractinia;n_Astrocoeniina;f_Pocilloporidae	K11578*	protein transport protein DSL1/ZW10	Brite Hierarchies; Protein families: genetic information processing; Membrane trafficking | Brite Hierarchies; Protein families: genetic information processing; Chromosome and associated proteins				PF06248 [Centromere/kinetochore Zw10]	0	0	0	0.648	0	0
megahit_587969_3-1943	ZW10, DSL1	k_Eukaryota;n_Opisthokonta;n_Metazoa;n_Eumetazoa;p_Cnidaria;c_Anthozoa;n_Hexacorallia;o_Scleractinia;n_Astrocoeniina;f_Acroporidae;g_Acropora;s_Acropora millepora	K11578*	protein transport protein DSL1/ZW10	Brite Hierarchies; Protein families: genetic information processing; Membrane trafficking | Brite Hierarchies; Protein families: genetic information processing; Chromosome and associated proteins				PF06248 [Centromere/kinetochore Zw10]	0	0	0	0.003	1.113	0.055
megahit_587969_1906-2379	ZW10, DSL1	k_Eukaryota;n_Opisthokonta;n_Metazoa;n_Eumetazoa;p_Cnidaria;c_Anthozoa;n_Hexacorallia;o_Scleractinia;n_Astrocoeniina;f_Acroporidae;g_Acropora	K11578*	protein transport protein DSL1/ZW10	Brite Hierarchies; Protein families: genetic information processing; Membrane trafficking | Brite Hierarchies; Protein families: genetic information processing; Chromosome and associated proteins	ENOG410XQ7J*	ZW10, kinetochore associated, homolog (Drosophila)	Function unknown		0.135	0.053	0	0.027	4.23	0.037
megahit_587876_3-2384	ZW10, DSL1	k_Eukaryota;n_Opisthokonta;n_Metazoa;n_Eumetazoa;p_Cnidaria;c_Anthozoa;n_Hexacorallia;o_Scleractinia	K11578*	protein transport protein DSL1/ZW10	Brite Hierarchies; Protein families: genetic information processing; Membrane trafficking | Brite Hierarchies; Protein families: genetic information processing; Chromosome and associated proteins				PF06248 [Centromere/kinetochore Zw10]	0	0	0	0	0	10.692
megahit_297733_2-364	ZSWIM3	k_Eukaryota;n_Opisthokonta;n_Metazoa;n_Eumetazoa;p_Cnidaria;c_Anthozoa;n_Octocorallia;o_Alcyonacea;n_Alcyoniina;f_Nephtheidae;g_Dendronephthya;s_Dendronephthya gigantea	K17604*	zinc finger SWIM domain-containing protein 3	Brite Hierarchies; Protein families: metabolism; Protein phosphatases and associated proteins	ENOG4110N49*	Zinc finger, SWIM-type containing 3	Function unknown	PF10551 [MULE transposase domain]	0	0.554	0	0	0	0
megahit_374194_186-443	ZSWIM3	k_Eukaryota;n_Opisthokonta;n_Metazoa;n_Eumetazoa;p_Cnidaria;c_Anthozoa;n_Octocorallia;o_Alcyonacea;n_Alcyoniina;f_Nephtheidae	K17604*	zinc finger SWIM domain-containing protein 3	Brite Hierarchies; Protein families: metabolism; Protein phosphatases and associated proteins	COG5210*	GTPase-activating protein	General function prediction only		0	0.877	0	0	0	0
megahit_216963_85-2025	ZSWIM2	k_Eukaryota;n_Opisthokonta;n_Metazoa;n_Eumetazoa;p_Cnidaria;c_Anthozoa;n_Hexacorallia;o_Scleractinia;n_Astrocoeniina;f_Pocilloporidae;g_Pocillopora;s_Pocillopora damicornis	K15716*	E3 ubiquitin-protein ligase ZSWIM2 [EC:2.3.2.27]	Brite Hierarchies; Protein families: genetic information processing; Ubiquitin system	ENOG41121N2*	zinc ion binding	Posttranslational modification, protein turnover, chaperones	PF13639 [Ring finger domain]	0	0	0	1.254	0	0
megahit_317405_1360-3309	ZSWIM2	k_Eukaryota;n_Opisthokonta;n_Metazoa;n_Eumetazoa;p_Cnidaria;c_Anthozoa;n_Hexacorallia;o_Scleractinia;n_Astrocoeniina;f_Acroporidae;g_Acropora;s_Acropora millepora	K15716*	E3 ubiquitin-protein ligase ZSWIM2 [EC:2.3.2.27]	Brite Hierarchies; Protein families: genetic information processing; Ubiquitin system	ENOG41121N2*	zinc ion binding	Posttranslational modification, protein turnover, chaperones	PF13639 [Ring finger domain]	0	0	0.022	0	3.569	0
megahit_256265_105-2042	ZSWIM2	k_Eukaryota;n_Opisthokonta;n_Metazoa;n_Eumetazoa;p_Cnidaria;c_Anthozoa;n_Hexacorallia;o_Scleractinia	K15716*	E3 ubiquitin-protein ligase ZSWIM2 [EC:2.3.2.27]	Brite Hierarchies; Protein families: genetic information processing; Ubiquitin system	ENOG41121N2*	zinc ion binding	Posttranslational modification, protein turnover, chaperones	PF13639 [Ring finger domain]	0	0	0	0	0.007	10.804
megahit_394043_260-481	ZRANB1, TRABID	k_Eukaryota;n_Opisthokonta;n_Metazoa;n_Eumetazoa;p_Cnidaria;c_Anthozoa;n_Octocorallia;o_Alcyonacea;n_Alcyoniina;f_Nephtheidae;g_Dendronephthya;s_Dendronephthya gigantea	K11862*	ubiquitin thioesterase ZRANB1 [EC:3.4.19.12]	Brite Hierarchies; Protein families: metabolism; Peptidases | Brite Hierarchies; Protein families: genetic information processing; Ubiquitin system	ENOG410XS64*	zinc finger, RAN-binding domain containing 1	Posttranslational modification, protein turnover, chaperones		0	1.924	0	0	0	0
megahit_268069_295-2397	ZRANB1, TRABID	k_Eukaryota;n_Opisthokonta;n_Metazoa;n_Eumetazoa;p_Cnidaria;c_Anthozoa;n_Hexacorallia;o_Scleractinia;n_Astrocoeniina;f_Acroporidae;g_Acropora	K11862*	ubiquitin thioesterase ZRANB1 [EC:3.4.19.12]	Brite Hierarchies; Protein families: metabolism; Peptidases | Brite Hierarchies; Protein families: genetic information processing; Ubiquitin system	ENOG410XS64*	zinc finger, RAN-binding domain containing 1	Posttranslational modification, protein turnover, chaperones	PF02338 [OTU-like cysteine protease];PF18418 []	0.061	0.036	0.04	0	4.473	0.059
megahit_68300_513-2606	ZRANB1, TRABID	k_Eukaryota;n_Opisthokonta;n_Metazoa;n_Eumetazoa;p_Cnidaria;c_Anthozoa;n_Hexacorallia;o_Scleractinia	K11862*	ubiquitin thioesterase ZRANB1 [EC:3.4.19.12]	Brite Hierarchies; Protein families: metabolism; Peptidases | Brite Hierarchies; Protein families: genetic information processing; Ubiquitin system	ENOG410XS64*	zinc finger, RAN-binding domain containing 1	Posttranslational modification, protein turnover, chaperones	PF02338 [OTU-like cysteine protease];PF18418 []	0	0	0	0	0.006	6.24
megahit_71330_1807-3900	ZRANB1, TRABID	k_Eukaryota;n_Opisthokonta;n_Metazoa;n_Eumetazoa;p_Cnidaria;c_Anthozoa;n_Hexacorallia;o_Scleractinia	K11862*	ubiquitin thioesterase ZRANB1 [EC:3.4.19.12]	Brite Hierarchies; Protein families: metabolism; Peptidases | Brite Hierarchies; Protein families: genetic information processing; Ubiquitin system	ENOG410XS64*	zinc finger, RAN-binding domain containing 1	Posttranslational modification, protein turnover, chaperones	PF02338 [OTU-like cysteine protease];PF18418 []	0	0	0	2.627	0	0
megahit_3287_95-586	zntA	k_Eukaryota;n_Opisthokonta;n_Metazoa;n_Eumetazoa;p_Cnidaria;c_Anthozoa;n_Octocorallia;o_Alcyonacea;n_Alcyoniina;f_Nephtheidae;g_Dendronephthya;s_Dendronephthya gigantea	K01534*	Cd2+/Zn2+-exporting ATPase [EC:3.6.3.3 3.6.3.5]	Not Included in Pathway or Brite; Unclassified: metabolism; Enzymes with EC numbers	COG2217*	Cation transport ATPase	Inorganic ion transport and metabolism		0	1.175	0	0	0	0
megahit_138152_1-384	zntA	k_Eukaryota;n_Opisthokonta;n_Metazoa;n_Eumetazoa;p_Cnidaria;c_Anthozoa;n_Octocorallia;o_Alcyonacea;n_Alcyoniina;f_Nephtheidae;g_Dendronephthya;s_Dendronephthya gigantea	K01534*	Cd2+/Zn2+-exporting ATPase [EC:3.6.3.3 3.6.3.5]	Not Included in Pathway or Brite; Unclassified: metabolism; Enzymes with EC numbers	COG2217*	Cation transport ATPase	Inorganic ion transport and metabolism		0	0.556	0	0	0	0
megahit_541769_1-321	zntA	k_Eukaryota;n_Opisthokonta;n_Metazoa;n_Eumetazoa;p_Cnidaria;c_Anthozoa;n_Octocorallia;o_Alcyonacea;n_Alcyoniina;f_Nephtheidae;g_Dendronephthya	K01534*	Cd2+/Zn2+-exporting ATPase [EC:3.6.3.3 3.6.3.5]	Not Included in Pathway or Brite; Unclassified: metabolism; Enzymes with EC numbers	COG2217*	Cation transport ATPase	Inorganic ion transport and metabolism		0	0.078	4.058	0	0	0
megahit_172921_2827-3567	zntA	k_Eukaryota;n_Opisthokonta;n_Metazoa;n_Eumetazoa;p_Cnidaria;c_Anthozoa;n_Hexacorallia;o_Scleractinia;n_Astrocoeniina;f_Acroporidae;g_Acropora;s_Acropora millepora	K01534*	Cd2+/Zn2+-exporting ATPase [EC:3.6.3.3 3.6.3.5]	Not Included in Pathway or Brite; Unclassified: metabolism; Enzymes with EC numbers	COG2217*	Cation transport ATPase	Inorganic ion transport and metabolism	PF00702 [haloacid dehalogenase-like hydrolase]	0	0.034	0	0	0.975	0
megahit_525553_237-1628	ZNRF3	k_Eukaryota;n_Opisthokonta;n_Metazoa;n_Eumetazoa;p_Cnidaria;c_Anthozoa;n_Hexacorallia;o_Scleractinia;n_Astrocoeniina;f_Pocilloporidae	K16273*	E3 ubiquitin-protein ligase ZNRF3 [EC:2.3.2.27]	Environmental Information Processing; Signal transduction; Wnt signaling pathway | Brite Hierarchies; Protein families: genetic information processing; Ubiquitin system	ENOG41121N2*	zinc ion binding	Posttranslational modification, protein turnover, chaperones	PF13639 [Ring finger domain];PF18212 []	0	0	0	5.405	0.019	0.064
megahit_149445_547-1863	ZNRF3	k_Eukaryota;n_Opisthokonta;n_Metazoa;n_Eumetazoa;p_Cnidaria;c_Anthozoa;n_Hexacorallia;o_Scleractinia;n_Astrocoeniina;f_Acroporidae;g_Acropora	K16273*	E3 ubiquitin-protein ligase ZNRF3 [EC:2.3.2.27]	Environmental Information Processing; Signal transduction; Wnt signaling pathway | Brite Hierarchies; Protein families: genetic information processing; Ubiquitin system	ENOG41121N2*	zinc ion binding	Posttranslational modification, protein turnover, chaperones	PF13639 [Ring finger domain];PF18212 []	0.146	0.019	0.032	0	8.947	0.013
megahit_513066_583-1680	ZNRF3	k_Eukaryota;n_Opisthokonta;n_Metazoa;n_Eumetazoa;p_Cnidaria;c_Anthozoa;n_Hexacorallia;o_Scleractinia	K16273*	E3 ubiquitin-protein ligase ZNRF3 [EC:2.3.2.27]	Environmental Information Processing; Signal transduction; Wnt signaling pathway | Brite Hierarchies; Protein families: genetic information processing; Ubiquitin system	ENOG41121N2*	zinc ion binding	Posttranslational modification, protein turnover, chaperones	PF13639 [Ring finger domain];PF18212 []	0	0.011	0	0.012	0.024	5.914
megahit_16215_105-674	ZNRF1_2	k_Eukaryota;n_Opisthokonta;n_Metazoa;n_Eumetazoa;p_Cnidaria;c_Anthozoa;n_Octocorallia;o_Alcyonacea;n_Alcyoniina;f_Nephtheidae;g_Dendronephthya	K10694*	E3 ubiquitin-protein ligase ZNRF1/2 [EC:2.3.2.27]	Brite Hierarchies; Protein families: genetic information processing; Ubiquitin system	ENOG4111V18*	zinc and ring finger	Posttranslational modification, protein turnover, chaperones		0	2.579	0	0	0	0
megahit_397511_144-704	ZNRF1_2	k_Eukaryota;n_Opisthokonta;n_Metazoa;n_Eumetazoa;p_Cnidaria;c_Anthozoa;n_Hexacorallia;o_Scleractinia;n_Astrocoeniina;f_Pocilloporidae	K10694*	E3 ubiquitin-protein ligase ZNRF1/2 [EC:2.3.2.27]	Brite Hierarchies; Protein families: genetic information processing; Ubiquitin system	ENOG4111V18*	zinc and ring finger	Posttranslational modification, protein turnover, chaperones		0	0	0	8.898	0.023	0
megahit_82717_3223-3723	ZNRF1_2	k_Eukaryota;n_Opisthokonta;n_Metazoa;n_Eumetazoa;p_Cnidaria;c_Anthozoa;n_Hexacorallia;o_Scleractinia	K10694*	E3 ubiquitin-protein ligase ZNRF1/2 [EC:2.3.2.27]	Brite Hierarchies; Protein families: genetic information processing; Ubiquitin system	ENOG4111V18*	zinc and ring finger	Posttranslational modification, protein turnover, chaperones		0	0	0.084	0	0	7.169
megahit_578413_3534-4100	ZNRF1_2	k_Eukaryota;n_Opisthokonta;n_Metazoa;n_Eumetazoa;p_Cnidaria;c_Anthozoa;n_Hexacorallia;o_Scleractinia	K10694*	E3 ubiquitin-protein ligase ZNRF1/2 [EC:2.3.2.27]	Brite Hierarchies; Protein families: genetic information processing; Ubiquitin system	ENOG4111V18*	zinc and ring finger	Posttranslational modification, protein turnover, chaperones		0.113	0.111	0.074	0.023	10.965	0
megahit_120642_163-372	ZNHIT1, VPS71	k_Eukaryota;n_Opisthokonta;n_Metazoa;n_Eumetazoa;p_Cnidaria;c_Anthozoa;n_Octocorallia;o_Alcyonacea;n_Alcyoniina;f_Nephtheidae;g_Dendronephthya;s_Dendronephthya gigantea	K11663*	zinc finger HIT domain-containing protein 1	Brite Hierarchies; Protein families: genetic information processing; Chromosome and associated proteins	ENOG4111HZU*	zinc finger, HIT-type containing 1	Function unknown		0	1.376	0	0	0	0
megahit_218875_3-161	ZNHIT1, VPS71	k_Eukaryota;n_Opisthokonta;n_Metazoa;n_Eumetazoa;p_Cnidaria;c_Anthozoa;n_Hexacorallia;o_Scleractinia;n_Astrocoeniina;f_Pocilloporidae	K11663*	zinc finger HIT domain-containing protein 1	Brite Hierarchies; Protein families: genetic information processing; Chromosome and associated proteins	ENOG4111HZU*	zinc finger, HIT-type containing 1	Function unknown		0	0	0	0.69	0	0
megahit_251457_484-972	ZNHIT1, VPS71	k_Eukaryota;n_Opisthokonta;n_Metazoa;n_Eumetazoa;p_Cnidaria;c_Anthozoa;n_Hexacorallia;o_Scleractinia;n_Astrocoeniina;f_Pocilloporidae	K11663*	zinc finger HIT domain-containing protein 1	Brite Hierarchies; Protein families: genetic information processing; Chromosome and associated proteins	ENOG4111HZU*	zinc finger, HIT-type containing 1	Function unknown		0	0	0	6.484	0	0
megahit_334551_3-320	ZNHIT1, VPS71	k_Eukaryota;n_Opisthokonta;n_Metazoa;n_Eumetazoa;p_Cnidaria;c_Anthozoa;n_Hexacorallia;o_Scleractinia;n_Astrocoeniina;f_Acroporidae;g_Acropora	K11663*	zinc finger HIT domain-containing protein 1	Brite Hierarchies; Protein families: genetic information processing; Chromosome and associated proteins	ENOG4111HZU*	zinc finger, HIT-type containing 1	Function unknown		0	0	0	0	1.945	0
megahit_60937_3-332	ZNF830, CCDC16	k_Eukaryota;n_Opisthokonta;n_Metazoa;n_Eumetazoa;p_Cnidaria;c_Anthozoa;n_Hexacorallia;o_Scleractinia;n_Astrocoeniina;f_Pocilloporidae;g_Pocillopora;s_Pocillopora damicornis	K13104*	zinc finger protein 830	Brite Hierarchies; Protein families: genetic information processing; Spliceosome	ENOG4111GTR*	zinc finger protein	Function unknown		0	0	0	0.078	0	0
megahit_60937_280-480	ZNF830, CCDC16	k_Eukaryota;n_Opisthokonta;n_Metazoa;n_Eumetazoa;p_Cnidaria;c_Anthozoa;n_Hexacorallia;o_Scleractinia;n_Astrocoeniina;f_Pocilloporidae;g_Pocillopora;s_Pocillopora damicornis	K13104*	zinc finger protein 830	Brite Hierarchies; Protein families: genetic information processing; Spliceosome	ENOG4111GTR*	zinc finger protein	Function unknown		0	0	0	0.064	0	0
megahit_133208_1-489	ZNF830, CCDC16	k_Eukaryota;n_Opisthokonta;n_Metazoa;n_Eumetazoa;p_Cnidaria;c_Anthozoa;n_Hexacorallia;o_Scleractinia;n_Astrocoeniina;f_Pocilloporidae;g_Pocillopora;s_Pocillopora damicornis	K13104*	zinc finger protein 830	Brite Hierarchies; Protein families: genetic information processing; Spliceosome	ENOG4111GTR*	zinc finger protein	Function unknown		0	0	0	2.007	0	0
megahit_383741_1-360	ZNF830, CCDC16	k_Eukaryota;n_Opisthokonta;n_Metazoa;n_Eumetazoa;p_Cnidaria;c_Anthozoa;n_Hexacorallia;o_Scleractinia;n_Astrocoeniina;f_Pocilloporidae	K13104*	zinc finger protein 830	Brite Hierarchies; Protein families: genetic information processing; Spliceosome	ENOG4111GTR*	zinc finger protein	Function unknown		0	0	0	4.772	0	0
megahit_176628_621-1373	ZNF830, CCDC16	k_Eukaryota;n_Opisthokonta;n_Metazoa;n_Eumetazoa;p_Cnidaria;c_Anthozoa;n_Hexacorallia;o_Scleractinia;n_Astrocoeniina;f_Acroporidae;g_Acropora;s_Acropora millepora	K13104*	zinc finger protein 830	Brite Hierarchies; Protein families: genetic information processing; Spliceosome	ENOG4111GTR*	zinc finger protein	Function unknown		0.085	0	0.67	0	1.478	0.012
megahit_350739_3-161	ZNF830, CCDC16	k_Eukaryota;n_Opisthokonta;n_Metazoa;n_Eumetazoa;p_Cnidaria;c_Anthozoa;n_Hexacorallia;o_Scleractinia;n_Astrocoeniina;f_Acroporidae;g_Acropora;s_Acropora millepora	K13104*	zinc finger protein 830	Brite Hierarchies; Protein families: genetic information processing; Spliceosome	ENOG4111GTR*	zinc finger protein	Function unknown		0	0	0	0	0.409	0
megahit_176628_28-456	ZNF830, CCDC16	k_Eukaryota;n_Opisthokonta;n_Metazoa;n_Eumetazoa;p_Cnidaria;c_Anthozoa;n_Hexacorallia;o_Scleractinia;n_Astrocoeniina;f_Acroporidae;g_Acropora	K13104*	zinc finger protein 830	Brite Hierarchies; Protein families: genetic information processing; Spliceosome	ENOG4111GTR*	zinc finger protein	Function unknown		0.149	0	0	0	1.942	0
megahit_284876_3-416	ZNF830, CCDC16	k_Eukaryota;n_Opisthokonta;n_Metazoa;n_Eumetazoa;p_Cnidaria;c_Anthozoa;n_Hexacorallia;o_Scleractinia;n_Astrocoeniina;f_Acroporidae;g_Acropora	K13104*	zinc finger protein 830	Brite Hierarchies; Protein families: genetic information processing; Spliceosome	ENOG4111GTR*	zinc finger protein	Function unknown		0	0	0.101	0	1.478	0
megahit_379696_2-409	ZNF830, CCDC16	k_Eukaryota;n_Opisthokonta;n_Metazoa;n_Eumetazoa;p_Cnidaria;c_Anthozoa;n_Hexacorallia;o_Scleractinia;n_Astrocoeniina;f_Acroporidae;g_Acropora	K13104*	zinc finger protein 830	Brite Hierarchies; Protein families: genetic information processing; Spliceosome	ENOG4111GTR*	zinc finger protein	Function unknown		0.079	0	0	0	1.643	0
megahit_552418_2-178	ZNF830, CCDC16	k_Eukaryota;n_Opisthokonta;n_Metazoa;n_Eumetazoa;p_Cnidaria;c_Anthozoa;n_Hexacorallia;o_Scleractinia;n_Astrocoeniina;f_Acroporidae;g_Acropora	K13104*	zinc finger protein 830	Brite Hierarchies; Protein families: genetic information processing; Spliceosome	ENOG4111GTR*	zinc finger protein	Function unknown		0	0	0	0	0.221	0
megahit_30793_1-129	ZNF830, CCDC16	k_Eukaryota;n_Opisthokonta;n_Metazoa;n_Eumetazoa;p_Cnidaria;c_Anthozoa;n_Hexacorallia;o_Scleractinia	K13104*	zinc finger protein 830	Brite Hierarchies; Protein families: genetic information processing; Spliceosome	ENOG4111GTR*	zinc finger protein	Function unknown		0	0	0	0	0	1.646
megahit_165639_349-1209	ZNF830, CCDC16	k_Eukaryota;n_Opisthokonta;n_Metazoa;n_Eumetazoa;p_Cnidaria;c_Anthozoa;n_Hexacorallia;o_Scleractinia	K13104*	zinc finger protein 830	Brite Hierarchies; Protein families: genetic information processing; Spliceosome	ENOG4111GTR*	zinc finger protein	Function unknown		0	0	0	0	0	10.644
megahit_355055_1-2079	ZNF598	k_Eukaryota;n_Opisthokonta;n_Metazoa;n_Eumetazoa;p_Cnidaria;c_Anthozoa;n_Hexacorallia;o_Scleractinia;n_Astrocoeniina;f_Pocilloporidae;g_Pocillopora;s_Pocillopora damicornis	K22381*	E3 ubiquitin-protein ligase ZNF598 [EC:2.3.2.27]	Brite Hierarchies; Protein families: genetic information processing; Ubiquitin system	COG5236*	Uncharacterized conserved protein, contains RING Zn-finger	General function prediction only		0	0	0	2.681	0	0
megahit_208462_618-2591	ZNF598	k_Eukaryota;n_Opisthokonta;n_Metazoa;n_Eumetazoa;p_Cnidaria;c_Anthozoa;n_Hexacorallia;o_Scleractinia;n_Astrocoeniina;f_Acroporidae;g_Acropora	K22381*	E3 ubiquitin-protein ligase ZNF598 [EC:2.3.2.27]	Brite Hierarchies; Protein families: genetic information processing; Ubiquitin system	COG5236*	Uncharacterized conserved protein, contains RING Zn-finger	General function prediction only		0.097	0.07	0.106	0	6.817	0
megahit_135928_2-2089	ZNF598	k_Eukaryota;n_Opisthokonta;n_Metazoa;n_Eumetazoa;p_Cnidaria;c_Anthozoa;n_Hexacorallia;o_Scleractinia	K22381*	E3 ubiquitin-protein ligase ZNF598 [EC:2.3.2.27]	Brite Hierarchies; Protein families: genetic information processing; Ubiquitin system	COG5236*	Uncharacterized conserved protein, contains RING Zn-finger	General function prediction only		0	0.006	0	0	0	7.715
megahit_157529_923-1315	ZNF143_76, STAF	k_Eukaryota;n_Opisthokonta;n_Metazoa;n_Eumetazoa;p_Cnidaria;c_Anthozoa;n_Hexacorallia;o_Scleractinia;n_Astrocoeniina;f_Acroporidae;g_Acropora	K20828*	zinc finger protein 143/76	Brite Hierarchies; Protein families: genetic information processing; Transcription machinery	COG5048*	FOG: Zn-finger	General function prediction only		0.163	0.192	0	0	1.64	0
megahit_334092_1499-2047	ZNF143_76, STAF	k_Eukaryota;n_Opisthokonta;n_Metazoa;n_Eumetazoa;p_Cnidaria;c_Anthozoa;n_Hexacorallia;o_Scleractinia	K20828*	zinc finger protein 143/76	Brite Hierarchies; Protein families: genetic information processing; Transcription machinery	COG5048*	FOG: Zn-finger	General function prediction only		0	0.046	0	0	0	2.659
megahit_507839_3-272	ZMIZ	k_Eukaryota;n_Opisthokonta;n_Metazoa;n_Eumetazoa;p_Cnidaria;c_Anthozoa;n_Octocorallia;o_Alcyonacea;n_Alcyoniina;f_Nephtheidae;g_Dendronephthya	K22403*	zinc finger MIZ domain-containing protein	Not Included in Pathway or Brite; Unclassified: genetic information processing; Transcription	ENOG410XQ2E*	Protein inhibitor of activated STAT	Function unknown		0	2.606	0	0	0	0
megahit_305171_1958-4207	ZMIZ	k_Eukaryota;n_Opisthokonta;n_Metazoa;n_Eumetazoa;p_Cnidaria;c_Anthozoa;n_Hexacorallia;o_Scleractinia;n_Astrocoeniina;f_Pocilloporidae	K22403*	zinc finger MIZ domain-containing protein	Not Included in Pathway or Brite; Unclassified: genetic information processing; Transcription	ENOG410XQ2E*	Protein inhibitor of activated STAT	Function unknown	PF02891 [MIZ/SP-RING zinc finger]	0	0	0	1.725	0.006	0.02
megahit_20156_3-1202	ZMIZ	k_Eukaryota;n_Opisthokonta;n_Metazoa;n_Eumetazoa;p_Cnidaria;c_Anthozoa;n_Hexacorallia;o_Scleractinia	K22403*	zinc finger MIZ domain-containing protein	Not Included in Pathway or Brite; Unclassified: genetic information processing; Transcription	ENOG410XQ2E*	Protein inhibitor of activated STAT	Function unknown	PF02891 [MIZ/SP-RING zinc finger]	0.08	0.084	0.053	0	5.653	0
megahit_520875_2413-5712	ZMIZ	k_Eukaryota;n_Opisthokonta;n_Metazoa;n_Eumetazoa;p_Cnidaria;c_Anthozoa;n_Hexacorallia;o_Scleractinia	K22403*	zinc finger MIZ domain-containing protein	Not Included in Pathway or Brite; Unclassified: genetic information processing; Transcription	ENOG410XQ2E*	Protein inhibitor of activated STAT	Function unknown	PF02891 [MIZ/SP-RING zinc finger];PF18028 []	0.01	0.011	0.013	0	0	5.82
megahit_235185_240-749	ZMAT5	k_Eukaryota;n_Opisthokonta;n_Metazoa;n_Eumetazoa;p_Cnidaria;c_Anthozoa;n_Hexacorallia;o_Scleractinia;n_Astrocoeniina;f_Pocilloporidae;g_Pocillopora;s_Pocillopora damicornis	K13152*	U11/U12 small nuclear ribonucleoprotein 20 kDa protein	Brite Hierarchies; Protein families: genetic information processing; Spliceosome	COG5136*	U1 snRNP-specific protein C			0	0	0	3.267	0	0
megahit_466464_69-578	ZMAT5	k_Eukaryota;n_Opisthokonta;n_Metazoa;n_Eumetazoa;p_Cnidaria;c_Anthozoa;n_Hexacorallia;o_Scleractinia;n_Astrocoeniina;f_Acroporidae;g_Acropora;s_Acropora millepora	K13152*	U11/U12 small nuclear ribonucleoprotein 20 kDa protein	Brite Hierarchies; Protein families: genetic information processing; Spliceosome	COG5136*	U1 snRNP-specific protein C			0.126	0.049	0.082	0	5.463	0
megahit_144668_2-412	ZMAT5	k_Eukaryota;n_Opisthokonta;n_Metazoa;n_Eumetazoa;p_Cnidaria;c_Anthozoa;n_Hexacorallia;o_Scleractinia	K13152*	U11/U12 small nuclear ribonucleoprotein 20 kDa protein	Brite Hierarchies; Protein families: genetic information processing; Spliceosome	COG5136*	U1 snRNP-specific protein C			0	0	0	0	0	5.682
megahit_470246_1-372	ZIM17, DNLZ, Tim15	k_Eukaryota;n_Opisthokonta;n_Metazoa;n_Eumetazoa;p_Cnidaria;c_Anthozoa;n_Hexacorallia;o_Scleractinia;n_Astrocoeniina;f_Pocilloporidae;g_Pocillopora;s_Pocillopora damicornis	K17808*	mitochondrial protein import protein ZIM17	Brite Hierarchies; Protein families: genetic information processing; Mitochondrial biogenesis	ENOG41121WI*	zinc finger	Function unknown	PF05180 [DNL zinc finger]	0	0	0	0.503	0	0
megahit_508810_555-1082	ZIM17, DNLZ, Tim15	k_Eukaryota;n_Opisthokonta;n_Metazoa;n_Eumetazoa;p_Cnidaria;c_Anthozoa;n_Hexacorallia;o_Scleractinia;n_Astrocoeniina;f_Pocilloporidae;g_Pocillopora;s_Pocillopora damicornis	K17808*	mitochondrial protein import protein ZIM17	Brite Hierarchies; Protein families: genetic information processing; Mitochondrial biogenesis	ENOG41121WI*	zinc finger	Function unknown	PF05180 [DNL zinc finger]	0.243	0	0.04	2.153	0	0
megahit_202372_2221-2715	ZIM17, DNLZ, Tim15	k_Eukaryota;n_Opisthokonta;n_Metazoa;n_Eumetazoa;p_Cnidaria;c_Anthozoa;n_Hexacorallia;o_Scleractinia;n_Astrocoeniina;f_Acroporidae;g_Acropora;s_Acropora digitifera	K17808*	mitochondrial protein import protein ZIM17	Brite Hierarchies; Protein families: genetic information processing; Mitochondrial biogenesis	ENOG41121WI*	zinc finger	Function unknown	PF05180 [DNL zinc finger]	0.065	0.051	0.255	0.013	3.169	0.054
megahit_348514_3-515	ZIM17, DNLZ, Tim15	k_Eukaryota;n_Opisthokonta;n_Metazoa;n_Eumetazoa;p_Cnidaria;c_Anthozoa;n_Hexacorallia;o_Scleractinia	K17808*	mitochondrial protein import protein ZIM17	Brite Hierarchies; Protein families: genetic information processing; Mitochondrial biogenesis	ENOG41121WI*	zinc finger	Function unknown	PF05180 [DNL zinc finger]	0	0.024	0.041	0.025	0	9.243
megahit_461770_401-1708	ZICN	k_Eukaryota;n_Opisthokonta;n_Metazoa;n_Eumetazoa;p_Cnidaria;c_Anthozoa;n_Hexacorallia;o_Scleractinia;n_Astrocoeniina;f_Pocilloporidae	K09227	zinc finger protein ZIC, invertebrate	Brite Hierarchies; Protein families: genetic information processing; Transcription factors	COG5048*	FOG: Zn-finger	General function prediction only	PF00096 [Zinc finger, C2H2 type];PF13465 [Zinc-finger double domain];PF18366 []	0	0	0	0.588	0	0
megahit_142975_1287-2615	ZICN	k_Eukaryota;n_Opisthokonta;n_Metazoa;n_Eumetazoa;p_Cnidaria;c_Anthozoa;n_Hexacorallia;o_Scleractinia;n_Astrocoeniina;f_Acroporidae;g_Acropora;s_Acropora millepora	K09227	zinc finger protein ZIC, invertebrate	Brite Hierarchies; Protein families: genetic information processing; Transcription factors	COG5048*	FOG: Zn-finger	General function prediction only	PF00096 [Zinc finger, C2H2 type];PF13465 [Zinc-finger double domain];PF18366 []	0	0	0	0	0.539	0
megahit_467065_662-1996	ZICN	k_Eukaryota;n_Opisthokonta;n_Metazoa;n_Eumetazoa;p_Cnidaria;c_Anthozoa;n_Hexacorallia;o_Scleractinia;n_Astrocoeniina;f_Acroporidae;g_Acropora	K09227	zinc finger protein ZIC, invertebrate	Brite Hierarchies; Protein families: genetic information processing; Transcription factors	COG5048*	FOG: Zn-finger	General function prediction only	PF00096 [Zinc finger, C2H2 type];PF13465 [Zinc-finger double domain];PF18366 []	0.024	0	0	0	8.553	0.106
megahit_497486_1524-2858	ZICN	k_Eukaryota;n_Opisthokonta;n_Metazoa;n_Eumetazoa;p_Cnidaria;c_Anthozoa;n_Hexacorallia;o_Scleractinia	K09227*	zinc finger protein ZIC, invertebrate	Brite Hierarchies; Protein families: genetic information processing; Transcription factors	COG5048*	FOG: Zn-finger	General function prediction only	PF00096 [Zinc finger, C2H2 type];PF13465 [Zinc-finger double domain];PF18366 []	0	0	0	0	0	1.657
megahit_23666_1-351	ZIC4	k_Eukaryota;n_Opisthokonta;n_Metazoa;n_Eumetazoa;p_Cnidaria;c_Anthozoa;n_Octocorallia;o_Alcyonacea;n_Alcyoniina;f_Nephtheidae;g_Dendronephthya	K09225	zinc finger protein ZIC 4	Brite Hierarchies; Protein families: genetic information processing; Transcription factors	COG5048*	FOG: Zn-finger	General function prediction only	PF13465 [Zinc-finger double domain]	0	0	1.855	0	0	0
megahit_50471_351-1841	ZIC4	k_Eukaryota;n_Opisthokonta;n_Metazoa;n_Eumetazoa;p_Cnidaria;c_Anthozoa;n_Hexacorallia;o_Scleractinia;n_Astrocoeniina;f_Pocilloporidae	K09225*	zinc finger protein ZIC 4	Brite Hierarchies; Protein families: genetic information processing; Transcription factors	COG5048*	FOG: Zn-finger	General function prediction only	PF00096 [Zinc finger, C2H2 type];PF13465 [Zinc-finger double domain]	0	0	0	3.573	0	0.012
megahit_309317_216-1592	ZIC4	k_Eukaryota;n_Opisthokonta;n_Metazoa;n_Eumetazoa;p_Cnidaria;c_Anthozoa;n_Hexacorallia;o_Scleractinia;n_Astrocoeniina;f_Pocilloporidae	K09225*	zinc finger protein ZIC 4	Brite Hierarchies; Protein families: genetic information processing; Transcription factors	COG5048*	FOG: Zn-finger	General function prediction only	PF00096 [Zinc finger, C2H2 type];PF13465 [Zinc-finger double domain]	0	0	0	2.049	0	0
megahit_191817_529-2070	ZIC4	k_Eukaryota;n_Opisthokonta;n_Metazoa;n_Eumetazoa;p_Cnidaria;c_Anthozoa;n_Hexacorallia;o_Scleractinia;n_Astrocoeniina;f_Acroporidae;g_Acropora;s_Acropora millepora	K09225*	zinc finger protein ZIC 4	Brite Hierarchies; Protein families: genetic information processing; Transcription factors	COG5048*	FOG: Zn-finger	General function prediction only	PF00096 [Zinc finger, C2H2 type];PF13465 [Zinc-finger double domain]	0.042	0.008	0	0	1.123	0.011
megahit_580433_200-1576	ZIC4	k_Eukaryota;n_Opisthokonta;n_Metazoa;n_Eumetazoa;p_Cnidaria;c_Anthozoa;n_Hexacorallia;o_Scleractinia;n_Astrocoeniina;f_Acroporidae;g_Acropora	K09225*	zinc finger protein ZIC 4	Brite Hierarchies; Protein families: genetic information processing; Transcription factors	COG5048*	FOG: Zn-finger	General function prediction only	PF00096 [Zinc finger, C2H2 type];PF13465 [Zinc-finger double domain]	0	0	0	0	1.503	0
megahit_135311_758-2143	ZIC4	k_Eukaryota;n_Opisthokonta;n_Metazoa;n_Eumetazoa;p_Cnidaria;c_Anthozoa;n_Hexacorallia;o_Scleractinia	K09225*	zinc finger protein ZIC 4	Brite Hierarchies; Protein families: genetic information processing; Transcription factors	COG5048*	FOG: Zn-finger	General function prediction only	PF00096 [Zinc finger, C2H2 type];PF13465 [Zinc-finger double domain]	0	0	0	0	0.019	2.138
megahit_142937_347-1603	ZIC4	k_Eukaryota;n_Opisthokonta;n_Metazoa;n_Eumetazoa;p_Cnidaria;c_Anthozoa;n_Hexacorallia;o_Scleractinia	K09225	zinc finger protein ZIC 4	Brite Hierarchies; Protein families: genetic information processing; Transcription factors	COG5048*	FOG: Zn-finger	General function prediction only	PF00096 [Zinc finger, C2H2 type];PF13465 [Zinc-finger double domain];PF18366 []	0.051	0	0	0.021	0.062	15.975
megahit_453712_1440-2777	ZIC4	k_Eukaryota;n_Opisthokonta;n_Metazoa;n_Eumetazoa;p_Cnidaria;c_Anthozoa;n_Hexacorallia;o_Scleractinia	K09225	zinc finger protein ZIC 4	Brite Hierarchies; Protein families: genetic information processing; Transcription factors	COG5048*	FOG: Zn-finger	General function prediction only	PF00096 [Zinc finger, C2H2 type];PF13465 [Zinc-finger double domain];PF18366 []	0	0	0	7.008	0.01	0.013
megahit_567612_445-1950	ZIC4	k_Eukaryota;n_Opisthokonta;n_Metazoa;n_Eumetazoa;p_Cnidaria;c_Anthozoa;n_Hexacorallia;o_Scleractinia	K09225	zinc finger protein ZIC 4	Brite Hierarchies; Protein families: genetic information processing; Transcription factors	COG5048*	FOG: Zn-finger	General function prediction only	PF00096 [Zinc finger, C2H2 type];PF13465 [Zinc-finger double domain]	0	0.017	0	0	0	0.934
megahit_205270_1141-2556	ZIC3	k_Eukaryota;n_Opisthokonta;n_Metazoa;n_Eumetazoa;p_Cnidaria;c_Anthozoa;n_Hexacorallia;o_Scleractinia	K18487	zinc finger protein ZIC 3	Cellular Processes; Cellular community - eukaryotes; Signaling pathways regulating pluripotency of stem cells | Brite Hierarchies; Protein families: genetic information processing; Transcription factors	COG5048*	FOG: Zn-finger	General function prediction only	PF00096 [Zinc finger, C2H2 type];PF13465 [Zinc-finger double domain];PF18366 []	0	0	0	0.018	0	3.667
megahit_205699_160-1563	ZIC3	k_Eukaryota;n_Opisthokonta;n_Metazoa;n_Eumetazoa;p_Cnidaria;c_Anthozoa;n_Hexacorallia;o_Scleractinia	K18487	zinc finger protein ZIC 3	Cellular Processes; Cellular community - eukaryotes; Signaling pathways regulating pluripotency of stem cells | Brite Hierarchies; Protein families: genetic information processing; Transcription factors	COG5048*	FOG: Zn-finger	General function prediction only	PF00096 [Zinc finger, C2H2 type];PF13465 [Zinc-finger double domain];PF18366 []	0	0	0	2.898	0	0
megahit_573495_1076-2416	ZIC3	k_Eukaryota;n_Opisthokonta;n_Metazoa;n_Eumetazoa;p_Cnidaria;c_Anthozoa;n_Hexacorallia;o_Scleractinia	K18487	zinc finger protein ZIC 3	Cellular Processes; Cellular community - eukaryotes; Signaling pathways regulating pluripotency of stem cells | Brite Hierarchies; Protein families: genetic information processing; Transcription factors	COG5048*	FOG: Zn-finger	General function prediction only	PF00096 [Zinc finger, C2H2 type];PF13465 [Zinc-finger double domain];PF18366 []	0	0	0.016	0	0.617	0
megahit_581794_1192-1974	ZGLP1	k_Eukaryota;n_Opisthokonta;n_Metazoa;n_Eumetazoa;p_Cnidaria;c_Anthozoa;n_Hexacorallia;o_Scleractinia;n_Astrocoeniina;f_Pocilloporidae	K21630*	GATA-type zinc finger protein 1	Brite Hierarchies; Protein families: genetic information processing; Transcription factors	COG5641*	GATA Zn-finger-containing transcription factor	Transcription	PF00320 [GATA zinc finger]	0	0	0	0.305	0	0
megahit_265383_748-1719	ZGLP1	k_Eukaryota;n_Opisthokonta;n_Metazoa;n_Eumetazoa;p_Cnidaria;c_Anthozoa;n_Hexacorallia;o_Scleractinia	K21630*	GATA-type zinc finger protein 1	Brite Hierarchies; Protein families: genetic information processing; Transcription factors	COG5641*	GATA Zn-finger-containing transcription factor	Transcription	PF00320 [GATA zinc finger]	0	0	0	0	0	9.966
megahit_316357_611-1261	ZFYVE27	k_Eukaryota;n_Opisthokonta;n_Metazoa;n_Eumetazoa;p_Cnidaria;c_Anthozoa;n_Hexacorallia;o_Scleractinia;n_Astrocoeniina;f_Acroporidae;g_Acropora	K19368*	protrudin	Cellular Processes; Transport and catabolism; Endocytosis	ENOG4111KCR*	protein localization to plasma membrane	Function unknown		0	0.039	0	0	1.72	0
megahit_208352_621-965	ZFYVE27	k_Eukaryota;n_Opisthokonta;n_Metazoa;n_Eumetazoa;p_Cnidaria;c_Anthozoa;n_Hexacorallia;o_Scleractinia	K19368*	protrudin	Cellular Processes; Transport and catabolism; Endocytosis	ENOG4111KCR*	protein localization to plasma membrane	Function unknown		0	0	0	0	0	10.513
megahit_413923_3-431	ZFYVE26	k_Eukaryota;n_Opisthokonta;n_Metazoa;n_Eumetazoa;p_Cnidaria;c_Anthozoa;n_Octocorallia;o_Alcyonacea;n_Alcyoniina;f_Nephtheidae;g_Dendronephthya	K19027*	zinc finger FYVE domain-containing protein 26	Brite Hierarchies; Protein families: genetic information processing; DNA repair and recombination proteins	ENOG410XRV7*	Zinc finger, FYVE domain containing 26	Function unknown		0	0.41	0	0	0	0
megahit_11322_908-3976	ZFYVE26	k_Eukaryota;n_Opisthokonta;n_Metazoa;n_Eumetazoa;p_Cnidaria;c_Anthozoa;n_Hexacorallia;o_Scleractinia;n_Astrocoeniina;f_Pocilloporidae	K19027*	zinc finger FYVE domain-containing protein 26	Brite Hierarchies; Protein families: genetic information processing; DNA repair and recombination proteins	ENOG410XRV7*	Zinc finger, FYVE domain containing 26	Function unknown	PF01363 [FYVE zinc finger]	0	0	0	3.156	0.004	0.006
megahit_462906_810-6146	ZFYVE26	k_Eukaryota;n_Opisthokonta;n_Metazoa;n_Eumetazoa;p_Cnidaria;c_Anthozoa;n_Hexacorallia;o_Scleractinia;n_Astrocoeniina;f_Acroporidae;g_Acropora;s_Acropora millepora	K19027*	zinc finger FYVE domain-containing protein 26	Brite Hierarchies; Protein families: genetic information processing; DNA repair and recombination proteins	ENOG410XRV7*	Zinc finger, FYVE domain containing 26	Function unknown	PF01363 [FYVE zinc finger];PF04784 [Protein of unknown function, DUF547]	0.036	0.009	0.028	0	2.396	0
megahit_83402_3022-7026	ZFYVE26	k_Eukaryota;n_Opisthokonta;n_Metazoa;n_Eumetazoa;p_Cnidaria;c_Anthozoa;n_Hexacorallia;o_Scleractinia	K19027*	zinc finger FYVE domain-containing protein 26	Brite Hierarchies; Protein families: genetic information processing; DNA repair and recombination proteins	ENOG410XRV7*	Zinc finger, FYVE domain containing 26	Function unknown	PF01363 [FYVE zinc finger]	0	0.009	0.005	0	0.007	2.693
megahit_179287_2-100	ZFYVE26	k_Eukaryota;n_Opisthokonta;n_Metazoa;n_Eumetazoa;p_Cnidaria;c_Anthozoa;n_Hexacorallia;o_Scleractinia	K19027*	zinc finger FYVE domain-containing protein 26	Brite Hierarchies; Protein families: genetic information processing; DNA repair and recombination proteins	ENOG410XRV7*	Zinc finger, FYVE domain containing 26	Function unknown		0	0	0	0	0	0.715
megahit_286672_1-318	ZFYVE26	k_Eukaryota;n_Opisthokonta;n_Metazoa;n_Eumetazoa;p_Cnidaria;c_Anthozoa;n_Hexacorallia;o_Scleractinia	K19027*	zinc finger FYVE domain-containing protein 26	Brite Hierarchies; Protein families: genetic information processing; DNA repair and recombination proteins	ENOG410ZI9B*	Zinc finger, FYVE domain containing 26	Function unknown		0	0	0	0	0	0.167
megahit_461590_3-332	ZFYVE1	k_Eukaryota;n_Opisthokonta;n_Metazoa;n_Eumetazoa;p_Cnidaria;c_Anthozoa;n_Octocorallia;o_Alcyonacea	K17603*	zinc finger FYVE domain-containing protein 1	Cellular Processes; Transport and catabolism; Autophagy - animal | Brite Hierarchies; Protein families: metabolism; Protein phosphatases and associated proteins | Brite Hierarchies; Protein families: genetic information processing; Membrane trafficking | Brite Hierarchies; Protein families: genetic information processing; Mitochondrial biogenesis	COG2801*	Transposase and inactivated derivatives	DNA replication, recombination and repair		0	0	1.146	0	0	0
megahit_587774_2-1867	ZFYVE1	k_Eukaryota;n_Opisthokonta;n_Metazoa;n_Eumetazoa;p_Cnidaria;c_Anthozoa;n_Hexacorallia;o_Scleractinia;n_Astrocoeniina;f_Pocilloporidae	K17603*	zinc finger FYVE domain-containing protein 1	Cellular Processes; Transport and catabolism; Autophagy - animal | Brite Hierarchies; Protein families: metabolism; Protein phosphatases and associated proteins | Brite Hierarchies; Protein families: genetic information processing; Membrane trafficking | Brite Hierarchies; Protein families: genetic information processing; Mitochondrial biogenesis	ENOG410XNRF*	Zinc finger, FYVE domain containing	Function unknown	PF01363 [FYVE zinc finger]	0	0	0	1.132	0	0
megahit_26327_981-2102	ZFYVE1	k_Eukaryota;n_Opisthokonta;n_Metazoa;n_Eumetazoa;p_Cnidaria;c_Anthozoa;n_Hexacorallia;o_Scleractinia;n_Astrocoeniina;f_Acroporidae;g_Acropora	K17603*	zinc finger FYVE domain-containing protein 1	Cellular Processes; Transport and catabolism; Autophagy - animal | Brite Hierarchies; Protein families: metabolism; Protein phosphatases and associated proteins | Brite Hierarchies; Protein families: genetic information processing; Membrane trafficking | Brite Hierarchies; Protein families: genetic information processing; Mitochondrial biogenesis	ENOG410XNRF*	Zinc finger, FYVE domain containing	Function unknown	PF01363 [FYVE zinc finger]	0	0.022	0.037	0	8.494	0
megahit_494053_3-1181	ZFYVE1	k_Eukaryota;n_Opisthokonta;n_Metazoa;n_Eumetazoa;p_Cnidaria;c_Anthozoa;n_Hexacorallia;o_Scleractinia;n_Astrocoeniina;f_Acroporidae;g_Acropora	K17603*	zinc finger FYVE domain-containing protein 1	Cellular Processes; Transport and catabolism; Autophagy - animal | Brite Hierarchies; Protein families: metabolism; Protein phosphatases and associated proteins | Brite Hierarchies; Protein families: genetic information processing; Membrane trafficking | Brite Hierarchies; Protein families: genetic information processing; Mitochondrial biogenesis	ENOG410XNRF*	Zinc finger, FYVE domain containing	Function unknown		0	0	0.036	0	1.01	0
megahit_239544_2-2260	ZFYVE1	k_Eukaryota;n_Opisthokonta;n_Metazoa;n_Eumetazoa;p_Cnidaria;c_Anthozoa;n_Hexacorallia;o_Scleractinia	K17603*	zinc finger FYVE domain-containing protein 1	Cellular Processes; Transport and catabolism; Autophagy - animal | Brite Hierarchies; Protein families: metabolism; Protein phosphatases and associated proteins | Brite Hierarchies; Protein families: genetic information processing; Membrane trafficking | Brite Hierarchies; Protein families: genetic information processing; Mitochondrial biogenesis	ENOG410XNRF*	Zinc finger, FYVE domain containing	Function unknown	PF01363 [FYVE zinc finger]	0	0	0	0	0	1.21
megahit_216007_2502-2738	ZFR	k_Eukaryota;n_Opisthokonta;n_Metazoa;n_Eumetazoa;p_Cnidaria;c_Anthozoa;n_Hexacorallia;o_Scleractinia;n_Astrocoeniina;f_Pocilloporidae	K13203*	zinc finger RNA-binding protein	Brite Hierarchies; Protein families: genetic information processing; Spliceosome	ENOG410XPBY*	zinc finger R binding protein	Function unknown	PF07528 [DZF domain]	0	0	0	8.638	0	0
megahit_333224_1576-1983	ZFR	k_Eukaryota;n_Opisthokonta;n_Metazoa;n_Eumetazoa;p_Cnidaria;c_Anthozoa;n_Hexacorallia;o_Scleractinia;n_Astrocoeniina;f_Pocilloporidae	K13203*	zinc finger RNA-binding protein	Brite Hierarchies; Protein families: genetic information processing; Spliceosome	ENOG410XPBY*	zinc finger R binding protein	Function unknown	PF07528 [DZF domain]	0	0	0	32.605	0	0.173
megahit_425026_2-2866	ZFR	k_Eukaryota;n_Opisthokonta;n_Metazoa;n_Eumetazoa;p_Cnidaria;c_Anthozoa;n_Hexacorallia;o_Scleractinia;n_Astrocoeniina;f_Pocilloporidae	K13203*	zinc finger RNA-binding protein	Brite Hierarchies; Protein families: genetic information processing; Spliceosome	ENOG410XPBY*	zinc finger R binding protein	Function unknown	PF07528 [DZF domain];PF12171 [Zinc-finger double-stranded RNA-binding];PF12874 [Zinc-finger of C2H2 type]	0	0.009	0	5.218	0.023	0.043
megahit_42307_1207-4371	ZFR	k_Eukaryota;n_Opisthokonta;n_Metazoa;n_Eumetazoa;p_Cnidaria;c_Anthozoa;n_Hexacorallia;o_Scleractinia;n_Astrocoeniina;f_Acroporidae;g_Acropora;s_Acropora millepora	K13203*	zinc finger RNA-binding protein	Brite Hierarchies; Protein families: genetic information processing; Spliceosome	ENOG410XPBY*	zinc finger R binding protein	Function unknown	PF07528 [DZF domain];PF12874 [Zinc-finger of C2H2 type]	0.324	0.067	0.285	0.004	27.144	0.089
megahit_3286_2-307	ZFR	k_Eukaryota;n_Opisthokonta;n_Metazoa;n_Eumetazoa;p_Cnidaria;c_Anthozoa;n_Hexacorallia;o_Scleractinia;n_Astrocoeniina;f_Acroporidae;g_Acropora	K13203*	zinc finger RNA-binding protein	Brite Hierarchies; Protein families: genetic information processing; Spliceosome	ENOG410XPBY*	zinc finger R binding protein	Function unknown		0	0.041	0.069	0	1.34	0
megahit_3286_2640-2906	ZFR	k_Eukaryota;n_Opisthokonta;n_Metazoa;n_Eumetazoa;p_Cnidaria;c_Anthozoa;n_Hexacorallia;o_Scleractinia	K13203*	zinc finger RNA-binding protein	Brite Hierarchies; Protein families: genetic information processing; Spliceosome	ENOG410XPBY*	zinc finger R binding protein	Function unknown	PF07528 [DZF domain]	0.12	0	0	0	4.316	0.066
megahit_26001_693-3923	ZFR	k_Eukaryota;n_Opisthokonta;n_Metazoa;n_Eumetazoa;p_Cnidaria;c_Anthozoa;n_Hexacorallia;o_Scleractinia	K13203*	zinc finger RNA-binding protein	Brite Hierarchies; Protein families: genetic information processing; Spliceosome	ENOG410XPBY*	zinc finger R binding protein	Function unknown	PF07528 [DZF domain];PF12874 [Zinc-finger of C2H2 type]	0.099	0.012	0.085	0.02	0.036	21.805
megahit_29578_2-142	ZFR	k_Eukaryota;n_Opisthokonta;n_Metazoa;n_Eumetazoa;p_Cnidaria;c_Anthozoa;n_Hexacorallia;o_Scleractinia	K13203*	zinc finger RNA-binding protein	Brite Hierarchies; Protein families: genetic information processing; Spliceosome	ENOG410XPBY*	zinc finger R binding protein	Function unknown	PF07528 [DZF domain]	0	0	0	0	1.339	0
megahit_72783_1470-1805	ZFR	k_Eukaryota;n_Opisthokonta;n_Metazoa;n_Eumetazoa;p_Cnidaria;c_Anthozoa;n_Hexacorallia;o_Scleractinia	K13203*	zinc finger RNA-binding protein	Brite Hierarchies; Protein families: genetic information processing; Spliceosome	ENOG410XPBY*	zinc finger R binding protein	Function unknown	PF07528 [DZF domain]	0	0	0	0	0	8.083
megahit_141908_2-136	ZFR	k_Eukaryota;n_Opisthokonta;n_Metazoa;n_Eumetazoa;p_Cnidaria;c_Anthozoa;n_Hexacorallia;o_Scleractinia	K13203*	zinc finger RNA-binding protein	Brite Hierarchies; Protein families: genetic information processing; Spliceosome	ENOG410XPBY*	zinc finger R binding protein	Function unknown		0	0	0	0	0.289	0.131
megahit_357316_1382-1720	ZFR	k_Eukaryota;n_Opisthokonta;n_Metazoa;n_Eumetazoa;p_Cnidaria;c_Anthozoa;n_Hexacorallia;o_Scleractinia	K13203*	zinc finger RNA-binding protein	Brite Hierarchies; Protein families: genetic information processing; Spliceosome	ENOG410XPBY*	zinc finger R binding protein	Function unknown		0	0	0	0	0	1.905
megahit_503377_1-120	ZFR	k_Eukaryota;n_Opisthokonta;n_Metazoa;n_Eumetazoa;p_Cnidaria;c_Anthozoa;n_Hexacorallia;o_Scleractinia	K13203	zinc finger RNA-binding protein	Brite Hierarchies; Protein families: genetic information processing; Spliceosome	ENOG410XPBY*	zinc finger R binding protein	Function unknown		0	0	0	0	0.814	0
megahit_230642_372-914	ZFR	k_Eukaryota;n_Opisthokonta;n_Metazoa;n_Eumetazoa;p_Cnidaria;c_Anthozoa	K13203*	zinc finger RNA-binding protein	Brite Hierarchies; Protein families: genetic information processing; Spliceosome	ENOG410XPBY*	zinc finger R binding protein	Function unknown	PF07528 [DZF domain]	0	1.99	0	0	0	0
megahit_253946_360-1259	ZFP36L	k_Eukaryota;n_Opisthokonta;n_Metazoa;n_Eumetazoa;p_Cnidaria;c_Anthozoa;n_Hexacorallia;o_Scleractinia;n_Astrocoeniina;f_Pocilloporidae	K18753*	butyrate response factor	Cellular Processes; Cell growth and death; Cellular senescence | Brite Hierarchies; Protein families: genetic information processing; Messenger RNA biogenesis	COG5063*	CCCH-type Zn-finger protein	General function prediction only	PF00642 [Zinc finger C-x8-C-x5-C-x3-H type (and similar)];PF18345 []	0	0	0	78.705	0.116	0.059
megahit_81667_1-915	ZFP36L	k_Eukaryota;n_Opisthokonta;n_Metazoa;n_Eumetazoa;p_Cnidaria;c_Anthozoa;n_Hexacorallia;o_Scleractinia;n_Astrocoeniina;f_Acroporidae;g_Acropora;s_Acropora millepora	K18753*	butyrate response factor	Cellular Processes; Cell growth and death; Cellular senescence | Brite Hierarchies; Protein families: genetic information processing; Messenger RNA biogenesis	COG5063*	CCCH-type Zn-finger protein	General function prediction only	PF00642 [Zinc finger C-x8-C-x5-C-x3-H type (and similar)]	1.717	0.645	1.033	0	226.137	0.232
megahit_160087_296-1264	ZFP36L	k_Eukaryota;n_Opisthokonta;n_Metazoa;n_Eumetazoa;p_Cnidaria;c_Anthozoa;n_Hexacorallia;o_Scleractinia	K18753*	butyrate response factor	Cellular Processes; Cell growth and death; Cellular senescence | Brite Hierarchies; Protein families: genetic information processing; Messenger RNA biogenesis	COG5063*	CCCH-type Zn-finger protein	General function prediction only	PF00642 [Zinc finger C-x8-C-x5-C-x3-H type (and similar)];PF18345 []	0.265	0.233	0.152	0.2	0.417	71.381
megahit_188323_970-2265	ZDHHC9_14_18	k_Eukaryota;n_Opisthokonta;n_Metazoa;n_Eumetazoa;p_Cnidaria;c_Anthozoa;n_Hexacorallia;o_Scleractinia;n_Astrocoeniina;f_Acroporidae;g_Acropora;s_Acropora millepora	K16675*	palmitoyltransferase ZDHHC9/14/18 [EC:2.3.1.225]	Environmental Information Processing; Signal transduction; Hippo signaling pathway - fly	COG5273*	Uncharacterized protein containing DHHC-type Zn finger	General function prediction only	PF01529 [DHHC palmitoyltransferase]	0.148	0.126	0.146	0	6.716	0
megahit_19982_288-1325	ZDHHC9_14_18	k_Eukaryota;n_Opisthokonta;n_Metazoa;n_Eumetazoa;p_Cnidaria;c_Anthozoa;n_Hexacorallia;o_Scleractinia	K16675*	palmitoyltransferase ZDHHC9/14/18 [EC:2.3.1.225]	Environmental Information Processing; Signal transduction; Hippo signaling pathway - fly	COG5273*	Uncharacterized protein containing DHHC-type Zn finger	General function prediction only	PF01529 [DHHC palmitoyltransferase]	0	0	0	8.554	0	0.017
megahit_48935_1195-2361	ZDHHC9_14_18	k_Eukaryota;n_Opisthokonta;n_Metazoa;n_Eumetazoa;p_Cnidaria;c_Anthozoa;n_Hexacorallia;o_Scleractinia	K16675*	palmitoyltransferase ZDHHC9/14/18 [EC:2.3.1.225]	Environmental Information Processing; Signal transduction; Hippo signaling pathway - fly	COG5273*	Uncharacterized protein containing DHHC-type Zn finger	General function prediction only	PF01529 [DHHC palmitoyltransferase]	0.055	0	0.036	0	0.033	8.71
megahit_228525_3-557	ZDHHC9_14_18	k_Eukaryota;n_Opisthokonta;n_Metazoa;n_Eumetazoa;p_Cnidaria;c_Anthozoa;n_Hexacorallia;o_Scleractinia	K16675*	palmitoyltransferase ZDHHC9/14/18 [EC:2.3.1.225]	Environmental Information Processing; Signal transduction; Hippo signaling pathway - fly	COG5273*	Uncharacterized protein containing DHHC-type Zn finger	General function prediction only		0	0.045	0	0	0.598	0.032
megahit_32984_333-1334	ZDHHC6	k_Eukaryota;n_Opisthokonta;n_Metazoa;n_Eumetazoa;p_Cnidaria;c_Anthozoa;n_Hexacorallia;o_Scleractinia;n_Astrocoeniina;f_Pocilloporidae;g_Pocillopora;s_Pocillopora damicornis	K20031*	palmitoyltransferase ZDHHC6 [EC:2.3.1.225]	Brite Hierarchies; Protein families: genetic information processing; Membrane trafficking	COG5273*	Uncharacterized protein containing DHHC-type Zn finger	General function prediction only	PF01529 [DHHC palmitoyltransferase]	0	0	0.042	2.468	0	0
megahit_226456_2-247	ZDHHC6	k_Eukaryota;n_Opisthokonta;n_Metazoa;n_Eumetazoa;p_Cnidaria;c_Anthozoa;n_Hexacorallia;o_Scleractinia;n_Astrocoeniina;f_Pocilloporidae	K20031*	palmitoyltransferase ZDHHC6 [EC:2.3.1.225]	Brite Hierarchies; Protein families: genetic information processing; Membrane trafficking	COG5273*	Uncharacterized protein containing DHHC-type Zn finger	General function prediction only		0	0	0	0.499	0	0
megahit_41797_31-987	ZDHHC6	k_Eukaryota;n_Opisthokonta;n_Metazoa;n_Eumetazoa;p_Cnidaria;c_Anthozoa;n_Hexacorallia;o_Scleractinia;n_Astrocoeniina;f_Acroporidae;g_Acropora;s_Acropora millepora	K20031*	palmitoyltransferase ZDHHC6 [EC:2.3.1.225]	Brite Hierarchies; Protein families: genetic information processing; Membrane trafficking	COG5273*	Uncharacterized protein containing DHHC-type Zn finger	General function prediction only	PF01529 [DHHC palmitoyltransferase]	0	0.079	0	0	4.802	0
megahit_242623_202-1365	ZDHHC6	k_Eukaryota;n_Opisthokonta;n_Metazoa;n_Eumetazoa;p_Cnidaria;c_Anthozoa;n_Hexacorallia;o_Scleractinia	K20031*	palmitoyltransferase ZDHHC6 [EC:2.3.1.225]	Brite Hierarchies; Protein families: genetic information processing; Membrane trafficking	COG5273*	Uncharacterized protein containing DHHC-type Zn finger	General function prediction only	PF01529 [DHHC palmitoyltransferase]	0	0	0	0	0.045	5.137
megahit_414679_321-626	ZDHHC5_8	k_Eukaryota;n_Opisthokonta;n_Metazoa;n_Eumetazoa;p_Cnidaria;c_Anthozoa;n_Hexacorallia;o_Scleractinia;n_Astrocoeniina;f_Pocilloporidae;g_Pocillopora;s_Pocillopora damicornis	K20030*	palmitoyltransferase ZDHHC5/8 [EC:2.3.1.225]	Brite Hierarchies; Protein families: genetic information processing; Membrane trafficking	COG5273*	Uncharacterized protein containing DHHC-type Zn finger	General function prediction only		0	0	0	0.95	0	0
megahit_99982_3-275	ZDHHC5_8	k_Eukaryota;n_Opisthokonta;n_Metazoa;n_Eumetazoa;p_Cnidaria;c_Anthozoa;n_Hexacorallia;o_Scleractinia;n_Astrocoeniina;f_Pocilloporidae	K20030*	palmitoyltransferase ZDHHC5/8 [EC:2.3.1.225]	Brite Hierarchies; Protein families: genetic information processing; Membrane trafficking	COG5273*	Uncharacterized protein containing DHHC-type Zn finger	General function prediction only		0	0	0	0.662	0	0
megahit_191204_2002-3078	ZDHHC5_8	k_Eukaryota;n_Opisthokonta;n_Metazoa;n_Eumetazoa;p_Cnidaria;c_Anthozoa;n_Hexacorallia;o_Scleractinia;n_Astrocoeniina;f_Pocilloporidae	K20030*	palmitoyltransferase ZDHHC5/8 [EC:2.3.1.225]	Brite Hierarchies; Protein families: genetic information processing; Membrane trafficking	COG5273*	Uncharacterized protein containing DHHC-type Zn finger	General function prediction only	PF01529 [DHHC palmitoyltransferase]	0	0	0	7.879	0.024	0
megahit_502889_99-1160	ZDHHC5_8	k_Eukaryota;n_Opisthokonta;n_Metazoa;n_Eumetazoa;p_Cnidaria;c_Anthozoa;n_Hexacorallia;o_Scleractinia;n_Astrocoeniina;f_Acroporidae;g_Acropora;s_Acropora millepora	K20030*	palmitoyltransferase ZDHHC5/8 [EC:2.3.1.225]	Brite Hierarchies; Protein families: genetic information processing; Membrane trafficking	COG5273*	Uncharacterized protein containing DHHC-type Zn finger	General function prediction only	PF01529 [DHHC palmitoyltransferase]	0.151	0.024	0.158	0	5.456	0
megahit_191246_585-713	ZDHHC5_8	k_Eukaryota;n_Opisthokonta;n_Metazoa;n_Eumetazoa;p_Cnidaria;c_Anthozoa;n_Hexacorallia;o_Scleractinia	K20030*	palmitoyltransferase ZDHHC5/8 [EC:2.3.1.225]	Brite Hierarchies; Protein families: genetic information processing; Membrane trafficking	COG5273	Uncharacterized protein containing DHHC-type Zn finger	General function prediction only		0	0	0	0.501	0	0
megahit_222162_1269-2351	ZDHHC5_8	k_Eukaryota;n_Opisthokonta;n_Metazoa;n_Eumetazoa;p_Cnidaria;c_Anthozoa;n_Hexacorallia;o_Scleractinia	K20030*	palmitoyltransferase ZDHHC5/8 [EC:2.3.1.225]	Brite Hierarchies; Protein families: genetic information processing; Membrane trafficking	COG5273*	Uncharacterized protein containing DHHC-type Zn finger	General function prediction only	PF01529 [DHHC palmitoyltransferase]	0	0.012	0	0.012	0	4.917
megahit_26373_3-821	ZDHHC3_7_25	k_Eukaryota;n_Opisthokonta;n_Metazoa;n_Eumetazoa;p_Cnidaria;c_Anthozoa;n_Hexacorallia;o_Scleractinia;n_Astrocoeniina;f_Pocilloporidae;g_Pocillopora;s_Pocillopora damicornis	K20029*	palmitoyltransferase ZDHHC3/7/25 [EC:2.3.1.225]	Brite Hierarchies; Protein families: genetic information processing; Membrane trafficking	COG5273*	Uncharacterized protein containing DHHC-type Zn finger	General function prediction only	PF01529 [DHHC palmitoyltransferase]	0	0	0	0.883	0	0.022
megahit_69457_3-890	ZDHHC3_7_25	k_Eukaryota;n_Opisthokonta;n_Metazoa;n_Eumetazoa;p_Cnidaria;c_Anthozoa;n_Hexacorallia;o_Scleractinia;n_Astrocoeniina;f_Pocilloporidae	K20029*	palmitoyltransferase ZDHHC3/7/25 [EC:2.3.1.225]	Brite Hierarchies; Protein families: genetic information processing; Membrane trafficking	COG5273*	Uncharacterized protein containing DHHC-type Zn finger	General function prediction only	PF01529 [DHHC palmitoyltransferase]	0	0	0	2.465	0.029	0
megahit_63429_996-1754	ZDHHC3_7_25	k_Eukaryota;n_Opisthokonta;n_Metazoa;n_Eumetazoa;p_Cnidaria;c_Anthozoa;n_Hexacorallia;o_Scleractinia;n_Astrocoeniina;f_Acroporidae;g_Acropora;s_Acropora millepora	K20029*	palmitoyltransferase ZDHHC3/7/25 [EC:2.3.1.225]	Brite Hierarchies; Protein families: genetic information processing; Membrane trafficking	COG5273*	Uncharacterized protein containing DHHC-type Zn finger	General function prediction only	PF01529 [DHHC palmitoyltransferase]	0.253	0	0.138	0	5.918	0.093
megahit_4838_1246-2091	ZDHHC3_7_25	k_Eukaryota;n_Opisthokonta;n_Metazoa;n_Eumetazoa;p_Cnidaria;c_Anthozoa;n_Hexacorallia;o_Scleractinia;n_Astrocoeniina;f_Acroporidae;g_Acropora;s_Acropora digitifera	K20029*	palmitoyltransferase ZDHHC3/7/25 [EC:2.3.1.225]	Brite Hierarchies; Protein families: genetic information processing; Membrane trafficking	COG5273*	Uncharacterized protein containing DHHC-type Zn finger	General function prediction only	PF01529 [DHHC palmitoyltransferase]	0.227	0.059	0.199	0	8.48	0
megahit_92213_1825-2592	ZDHHC3_7_25	k_Eukaryota;n_Opisthokonta;n_Metazoa;n_Eumetazoa;p_Cnidaria;c_Anthozoa;n_Hexacorallia;o_Scleractinia	K20029*	palmitoyltransferase ZDHHC3/7/25 [EC:2.3.1.225]	Brite Hierarchies; Protein families: genetic information processing; Membrane trafficking	COG5273*	Uncharacterized protein containing DHHC-type Zn finger	General function prediction only	PF01529 [DHHC palmitoyltransferase]	0	0	0.027	0	0.068	4.884
megahit_153607_101-859	ZDHHC3_7_25	k_Eukaryota;n_Opisthokonta;n_Metazoa;n_Eumetazoa;p_Cnidaria;c_Anthozoa;n_Hexacorallia;o_Scleractinia	K20029*	palmitoyltransferase ZDHHC3/7/25 [EC:2.3.1.225]	Brite Hierarchies; Protein families: genetic information processing; Membrane trafficking	COG5273*	Uncharacterized protein containing DHHC-type Zn finger	General function prediction only	PF01529 [DHHC palmitoyltransferase]	0	0	0.055	0	0.017	2.284
megahit_369017_273-497	ZDHHC3_7_25	k_Eukaryota;n_Opisthokonta;n_Metazoa;n_Eumetazoa;p_Cnidaria;c_Anthozoa;n_Hexacorallia;o_Scleractinia	K20029*	palmitoyltransferase ZDHHC3/7/25 [EC:2.3.1.225]	Brite Hierarchies; Protein families: genetic information processing; Membrane trafficking	COG5273*	Uncharacterized protein containing DHHC-type Zn finger	General function prediction only		0	0	0	0.057	0	2.123
megahit_464158_251-475	ZDHHC3_7_25	k_Eukaryota;n_Opisthokonta;n_Metazoa;n_Eumetazoa;p_Cnidaria;c_Anthozoa;n_Hexacorallia;o_Scleractinia	K20029*	palmitoyltransferase ZDHHC3/7/25 [EC:2.3.1.225]	Brite Hierarchies; Protein families: genetic information processing; Membrane trafficking	COG5273*	Uncharacterized protein containing DHHC-type Zn finger	General function prediction only		0	0	0	0	0	3.381
megahit_499224_3-398	ZDHHC3_7_25	k_Eukaryota;n_Opisthokonta;n_Metazoa;n_Eumetazoa;p_Cnidaria;c_Anthozoa;n_Hexacorallia;o_Scleractinia	K20029*	palmitoyltransferase ZDHHC3/7/25 [EC:2.3.1.225]	Brite Hierarchies; Protein families: genetic information processing; Membrane trafficking	COG5273*	Uncharacterized protein containing DHHC-type Zn finger	General function prediction only	PF01529 [DHHC palmitoyltransferase]	0	0	0	0.033	0.937	0
megahit_13673_2-1099	ZDHHC2_15_20	k_Eukaryota;n_Opisthokonta;n_Metazoa;n_Eumetazoa;p_Cnidaria;c_Anthozoa;n_Hexacorallia;o_Scleractinia;n_Astrocoeniina;f_Pocilloporidae	K20028*	palmitoyltransferase ZDHHC2/15/20 [EC:2.3.1.225]	Brite Hierarchies; Protein families: genetic information processing; Membrane trafficking	COG5273*	Uncharacterized protein containing DHHC-type Zn finger	General function prediction only	PF01529 [DHHC palmitoyltransferase]	0	0	0	3.593	0.012	0
megahit_562910_730-1932	ZDHHC2_15_20	k_Eukaryota;n_Opisthokonta;n_Metazoa;n_Eumetazoa;p_Cnidaria;c_Anthozoa;n_Hexacorallia;o_Scleractinia;n_Astrocoeniina;f_Acroporidae;g_Acropora;s_Acropora millepora	K20028*	palmitoyltransferase ZDHHC2/15/20 [EC:2.3.1.225]	Brite Hierarchies; Protein families: genetic information processing; Membrane trafficking	COG5273*	Uncharacterized protein containing DHHC-type Zn finger	General function prediction only	PF01529 [DHHC palmitoyltransferase]	0.347	0.198	0.349	0	21.797	0.074
megahit_523236_2287-3405	ZDHHC2_15_20	k_Eukaryota;n_Opisthokonta;n_Metazoa;n_Eumetazoa;p_Cnidaria;c_Anthozoa;n_Hexacorallia;o_Scleractinia	K20028*	palmitoyltransferase ZDHHC2/15/20 [EC:2.3.1.225]	Brite Hierarchies; Protein families: genetic information processing; Membrane trafficking	COG5273*	Uncharacterized protein containing DHHC-type Zn finger	General function prediction only	PF01529 [DHHC palmitoyltransferase]	0	0	0.019	0	0.07	7.558
megahit_147451_2-346	ZDHHC13_17, HIP14	k_Eukaryota;n_Opisthokonta;n_Metazoa;n_Eumetazoa;p_Cnidaria;c_Anthozoa;n_Octocorallia;o_Alcyonacea;n_Alcyoniina;f_Nephtheidae;g_Dendronephthya	K20032*	palmitoyltransferase ZDHHC13/17 [EC:2.3.1.225]	Brite Hierarchies; Protein families: genetic information processing; Membrane trafficking					0	0.364	0	0	0	0
megahit_471942_420-737	ZDHHC13_17, HIP14	k_Eukaryota;n_Opisthokonta;n_Metazoa;n_Eumetazoa;p_Cnidaria;c_Anthozoa;n_Octocorallia;o_Alcyonacea;n_Alcyoniina;f_Nephtheidae;g_Dendronephthya	K20032*	palmitoyltransferase ZDHHC13/17 [EC:2.3.1.225]	Brite Hierarchies; Protein families: genetic information processing; Membrane trafficking	COG0666	FOG: Ankyrin repeat	General function prediction only		0	0.988	0	0	0	0
megahit_513366_2047-3903	ZDHHC13_17, HIP14	k_Eukaryota;n_Opisthokonta;n_Metazoa;n_Eumetazoa;p_Cnidaria;c_Anthozoa;n_Hexacorallia;o_Scleractinia;n_Astrocoeniina;f_Pocilloporidae	K20032*	palmitoyltransferase ZDHHC13/17 [EC:2.3.1.225]	Brite Hierarchies; Protein families: genetic information processing; Membrane trafficking	COG5273	Uncharacterized protein containing DHHC-type Zn finger	General function prediction only	PF00023 [Ankyrin repeat];PF01529 [DHHC palmitoyltransferase];PF12796 [Ankyrin repeats (3 copies)];PF13606 [Ankyrin repeat];PF13637 [Ankyrin repeats (many copies)];PF13857 [Ankyrin repeats (many copies)]	0	0	0	1.808	0	0.01
megahit_586202_2-1555	ZDHHC13_17, HIP14	k_Eukaryota;n_Opisthokonta;n_Metazoa;n_Eumetazoa;p_Cnidaria;c_Anthozoa;n_Hexacorallia;o_Scleractinia;n_Astrocoeniina;f_Pocilloporidae	K20032*	palmitoyltransferase ZDHHC13/17 [EC:2.3.1.225]	Brite Hierarchies; Protein families: genetic information processing; Membrane trafficking	COG5273*	Uncharacterized protein containing DHHC-type Zn finger	General function prediction only	PF00023 [Ankyrin repeat];PF01529 [DHHC palmitoyltransferase];PF12796 [Ankyrin repeats (3 copies)];PF13606 [Ankyrin repeat];PF13637 [Ankyrin repeats (many copies)];PF13857 [Ankyrin repeats (many copies)]	0	0	0	1.288	0.017	0.023
megahit_92915_1-204	ZDHHC13_17, HIP14	k_Eukaryota;n_Opisthokonta;n_Metazoa;n_Eumetazoa;p_Cnidaria;c_Anthozoa;n_Hexacorallia;o_Scleractinia;n_Astrocoeniina;f_Acroporidae;g_Acropora;s_Acropora millepora	K20032*	palmitoyltransferase ZDHHC13/17 [EC:2.3.1.225]	Brite Hierarchies; Protein families: genetic information processing; Membrane trafficking					0	0	0	0	0	0.304
megahit_113812_1-1845	ZDHHC13_17, HIP14	k_Eukaryota;n_Opisthokonta;n_Metazoa;n_Eumetazoa;p_Cnidaria;c_Anthozoa;n_Hexacorallia;o_Scleractinia;n_Astrocoeniina;f_Acroporidae;g_Acropora;s_Acropora millepora	K20032*	palmitoyltransferase ZDHHC13/17 [EC:2.3.1.225]	Brite Hierarchies; Protein families: genetic information processing; Membrane trafficking	COG0666;COG5273*			PF00023 [Ankyrin repeat];PF01529 [DHHC palmitoyltransferase];PF12796 [Ankyrin repeats (3 copies)];PF13606 [Ankyrin repeat];PF13637 [Ankyrin repeats (many copies)];PF13857 [Ankyrin repeats (many copies)]	0.035	0.02	0.057	0	4.545	0
megahit_510859_1845-3428	ZDHHC13_17, HIP14	k_Eukaryota;n_Opisthokonta;n_Metazoa;n_Eumetazoa;p_Cnidaria;c_Anthozoa;n_Hexacorallia;o_Scleractinia;n_Astrocoeniina;f_Acroporidae;g_Acropora;s_Acropora millepora	K20032*	palmitoyltransferase ZDHHC13/17 [EC:2.3.1.225]	Brite Hierarchies; Protein families: genetic information processing; Membrane trafficking	COG5273*	Uncharacterized protein containing DHHC-type Zn finger	General function prediction only	PF00023 [Ankyrin repeat];PF01529 [DHHC palmitoyltransferase];PF12796 [Ankyrin repeats (3 copies)];PF13606 [Ankyrin repeat];PF13637 [Ankyrin repeats (many copies)];PF13857 [Ankyrin repeats (many copies)]	0.02	0.024	0.119	0.008	2.412	0.022
megahit_235435_1-378	ZDHHC13_17, HIP14	k_Eukaryota;n_Opisthokonta;n_Metazoa;n_Eumetazoa;p_Cnidaria;c_Anthozoa;n_Hexacorallia;o_Scleractinia;n_Astrocoeniina;f_Acroporidae;g_Acropora	K20032*	palmitoyltransferase ZDHHC13/17 [EC:2.3.1.225]	Brite Hierarchies; Protein families: genetic information processing; Membrane trafficking	COG0653*	Preprotein translocase subunit SecA (ATPase, RNA helicase)		PF00023 [Ankyrin repeat];PF12796 [Ankyrin repeats (3 copies)];PF13606 [Ankyrin repeat];PF13637 [Ankyrin repeats (many copies)];PF13857 [Ankyrin repeats (many copies)]	0	0	0	0	0.138	0
megahit_33102_716-877	ZDHHC13_17, HIP14	k_Eukaryota;n_Opisthokonta;n_Metazoa;n_Eumetazoa;p_Cnidaria;c_Anthozoa;n_Hexacorallia;o_Scleractinia	K20032*	palmitoyltransferase ZDHHC13/17 [EC:2.3.1.225]	Brite Hierarchies; Protein families: genetic information processing; Membrane trafficking	COG0666;COG5273*				0	0	0	0	0	1.038
megahit_34332_158-2026	ZDHHC13_17, HIP14	k_Eukaryota;n_Opisthokonta;n_Metazoa;n_Eumetazoa;p_Cnidaria;c_Anthozoa;n_Hexacorallia;o_Scleractinia	K20032*	palmitoyltransferase ZDHHC13/17 [EC:2.3.1.225]	Brite Hierarchies; Protein families: genetic information processing; Membrane trafficking	COG0666;COG5273			PF00023 [Ankyrin repeat];PF01529 [DHHC palmitoyltransferase];PF12796 [Ankyrin repeats (3 copies)];PF13606 [Ankyrin repeat];PF13637 [Ankyrin repeats (many copies)];PF13857 [Ankyrin repeats (many copies)]	0.034	0	0	0	0	4.894
megahit_95321_618-2216	ZDHHC13_17, HIP14	k_Eukaryota;n_Opisthokonta;n_Metazoa;n_Eumetazoa;p_Cnidaria;c_Anthozoa;n_Hexacorallia;o_Scleractinia	K20032*	palmitoyltransferase ZDHHC13/17 [EC:2.3.1.225]	Brite Hierarchies; Protein families: genetic information processing; Membrane trafficking	COG5273*	Uncharacterized protein containing DHHC-type Zn finger	General function prediction only	PF00023 [Ankyrin repeat];PF01529 [DHHC palmitoyltransferase];PF12796 [Ankyrin repeats (3 copies)];PF13606 [Ankyrin repeat];PF13637 [Ankyrin repeats (many copies)];PF13857 [Ankyrin repeats (many copies)]	0	0	0	0	0	5.272
megahit_325332_1-444	ZDHHC13_17, HIP14	k_Eukaryota;n_Opisthokonta;n_Metazoa;n_Eumetazoa;p_Cnidaria;c_Anthozoa;n_Hexacorallia;o_Scleractinia	K20032*	palmitoyltransferase ZDHHC13/17 [EC:2.3.1.225]	Brite Hierarchies; Protein families: genetic information processing; Membrane trafficking	COG0666;COG5273*			PF01529 [DHHC palmitoyltransferase]	0	0	0	0	0	0.618
megahit_103689_421-1989	ZDHHC1_11	k_Eukaryota;n_Opisthokonta;n_Metazoa;n_Eumetazoa;p_Cnidaria;c_Anthozoa;n_Hexacorallia;o_Scleractinia;n_Astrocoeniina;f_Pocilloporidae	K20027*	palmitoyltransferase ZDHHC1/11 [EC:2.3.1.225]	Brite Hierarchies; Protein families: genetic information processing; Membrane trafficking	COG5273*	Uncharacterized protein containing DHHC-type Zn finger	General function prediction only	PF01529 [DHHC palmitoyltransferase]	0	0	0	3.173	0	0
megahit_270848_502-2058	ZDHHC1_11	k_Eukaryota;n_Opisthokonta;n_Metazoa;n_Eumetazoa;p_Cnidaria;c_Anthozoa;n_Hexacorallia;o_Scleractinia;n_Astrocoeniina;f_Acroporidae;g_Acropora;s_Acropora millepora	K20027*	palmitoyltransferase ZDHHC1/11 [EC:2.3.1.225]	Brite Hierarchies; Protein families: genetic information processing; Membrane trafficking	COG5273*	Uncharacterized protein containing DHHC-type Zn finger	General function prediction only	PF01529 [DHHC palmitoyltransferase]	0.165	0.056	0.148	0	9.014	0
megahit_140688_161-1711	ZDHHC1_11	k_Eukaryota;n_Opisthokonta;n_Metazoa;n_Eumetazoa;p_Cnidaria;c_Anthozoa;n_Hexacorallia;o_Scleractinia	K20027*	palmitoyltransferase ZDHHC1/11 [EC:2.3.1.225]	Brite Hierarchies; Protein families: genetic information processing; Membrane trafficking	COG5273*	Uncharacterized protein containing DHHC-type Zn finger	General function prediction only	PF01529 [DHHC palmitoyltransferase]	0.083	0	0	0	0.017	5.242
megahit_583221_2-373	ZDHHC	k_Eukaryota;n_Opisthokonta;n_Metazoa;n_Eumetazoa;p_Cnidaria;c_Anthozoa;n_Octocorallia;o_Alcyonacea;n_Alcyoniina;f_Nephtheidae;g_Dendronephthya	K18932*	palmitoyltransferase [EC:2.3.1.225]	Not Included in Pathway or Brite; Unclassified: metabolism; Enzymes with EC numbers				PF01529 [DHHC palmitoyltransferase]	0	0.743	0	0	0	0
megahit_218194_348-812	ZDHHC	k_Eukaryota;n_Opisthokonta;n_Metazoa;n_Eumetazoa;p_Cnidaria;c_Anthozoa;n_Hexacorallia;o_Scleractinia;n_Astrocoeniina;f_Pocilloporidae;g_Pocillopora;s_Pocillopora damicornis	K18932*	palmitoyltransferase [EC:2.3.1.225]	Not Included in Pathway or Brite; Unclassified: metabolism; Enzymes with EC numbers	COG5273*	Uncharacterized protein containing DHHC-type Zn finger	General function prediction only	PF01529 [DHHC palmitoyltransferase]	0	0	0	3.764	0	0
megahit_310600_207-1280	ZDHHC	k_Eukaryota;n_Opisthokonta;n_Metazoa;n_Eumetazoa;p_Cnidaria;c_Anthozoa;n_Hexacorallia;o_Scleractinia;n_Astrocoeniina;f_Pocilloporidae;g_Pocillopora;s_Pocillopora damicornis	K18932*	palmitoyltransferase [EC:2.3.1.225]	Not Included in Pathway or Brite; Unclassified: metabolism; Enzymes with EC numbers	COG5273*	Uncharacterized protein containing DHHC-type Zn finger	General function prediction only	PF01529 [DHHC palmitoyltransferase]	0	0	0	3.036	0	0
megahit_317876_1318-2217	ZDHHC	k_Eukaryota;n_Opisthokonta;n_Metazoa;n_Eumetazoa;p_Cnidaria;c_Anthozoa;n_Hexacorallia;o_Scleractinia;n_Astrocoeniina;f_Pocilloporidae	K18932*	palmitoyltransferase [EC:2.3.1.225]	Not Included in Pathway or Brite; Unclassified: metabolism; Enzymes with EC numbers	COG5273*	Uncharacterized protein containing DHHC-type Zn finger	General function prediction only	PF01529 [DHHC palmitoyltransferase]	0	0	0	0.94	0	0
megahit_391412_3-794	ZDHHC	k_Eukaryota;n_Opisthokonta;n_Metazoa;n_Eumetazoa;p_Cnidaria;c_Anthozoa;n_Hexacorallia;o_Scleractinia;n_Astrocoeniina;f_Pocilloporidae	K18932*	palmitoyltransferase [EC:2.3.1.225]	Not Included in Pathway or Brite; Unclassified: metabolism; Enzymes with EC numbers	COG5273*	Uncharacterized protein containing DHHC-type Zn finger	General function prediction only	PF01529 [DHHC palmitoyltransferase]	0	0	0	2.25	0	0
megahit_230096_356-1444	ZDHHC	k_Eukaryota;n_Opisthokonta;n_Metazoa;n_Eumetazoa;p_Cnidaria;c_Anthozoa;n_Hexacorallia;o_Scleractinia;n_Astrocoeniina;f_Acroporidae;g_Acropora;s_Acropora millepora	K18932*	palmitoyltransferase [EC:2.3.1.225]	Not Included in Pathway or Brite; Unclassified: metabolism; Enzymes with EC numbers	COG5273*	Uncharacterized protein containing DHHC-type Zn finger	General function prediction only	PF01529 [DHHC palmitoyltransferase]	0.059	0.058	0.077	0	0.885	0.049
megahit_77626_265-1164	ZDHHC	k_Eukaryota;n_Opisthokonta;n_Metazoa;n_Eumetazoa;p_Cnidaria;c_Anthozoa;n_Hexacorallia;o_Scleractinia;n_Astrocoeniina;f_Acroporidae;g_Acropora	K18932*	palmitoyltransferase [EC:2.3.1.225]	Not Included in Pathway or Brite; Unclassified: metabolism; Enzymes with EC numbers	COG5273*	Uncharacterized protein containing DHHC-type Zn finger	General function prediction only	PF01529 [DHHC palmitoyltransferase]	0.036	0.042	0.07	0	4.289	0
megahit_183467_1103-1999	ZDHHC	k_Eukaryota;n_Opisthokonta;n_Metazoa;n_Eumetazoa;p_Cnidaria;c_Anthozoa;n_Hexacorallia;o_Scleractinia;n_Astrocoeniina;f_Acroporidae;g_Acropora	K18932*	palmitoyltransferase [EC:2.3.1.225]	Not Included in Pathway or Brite; Unclassified: metabolism; Enzymes with EC numbers	COG5273*	Uncharacterized protein containing DHHC-type Zn finger	General function prediction only	PF01529 [DHHC palmitoyltransferase]	0	0.028	0	0	1.103	0
megahit_67148_57-884	ZDHHC	k_Eukaryota;n_Opisthokonta;n_Metazoa;n_Eumetazoa;p_Cnidaria;c_Anthozoa;n_Hexacorallia;o_Scleractinia	K18932*	palmitoyltransferase [EC:2.3.1.225]	Not Included in Pathway or Brite; Unclassified: metabolism; Enzymes with EC numbers	COG5273*	Uncharacterized protein containing DHHC-type Zn finger	General function prediction only	PF01529 [DHHC palmitoyltransferase]	0	0	0	0	0	1.165
megahit_156500_1760-2623	ZDHHC	k_Eukaryota;n_Opisthokonta;n_Metazoa;n_Eumetazoa;p_Cnidaria;c_Anthozoa;n_Hexacorallia;o_Scleractinia	K18932*	palmitoyltransferase [EC:2.3.1.225]	Not Included in Pathway or Brite; Unclassified: metabolism; Enzymes with EC numbers	COG5273*	Uncharacterized protein containing DHHC-type Zn finger	General function prediction only	PF01529 [DHHC palmitoyltransferase]	0	0	0	1.555	0	0
megahit_287641_201-1259	ZDHHC	k_Eukaryota;n_Opisthokonta;n_Metazoa;n_Eumetazoa;p_Cnidaria;c_Anthozoa;n_Hexacorallia;o_Scleractinia	K18932*	palmitoyltransferase [EC:2.3.1.225]	Not Included in Pathway or Brite; Unclassified: metabolism; Enzymes with EC numbers	COG5273*	Uncharacterized protein containing DHHC-type Zn finger	General function prediction only	PF01529 [DHHC palmitoyltransferase]	0.061	0	0	0	0	5.53
megahit_447471_1369-2238	ZDHHC	k_Eukaryota;n_Opisthokonta;n_Metazoa;n_Eumetazoa;p_Cnidaria;c_Anthozoa;n_Hexacorallia;o_Scleractinia	K18932*	palmitoyltransferase [EC:2.3.1.225]	Not Included in Pathway or Brite; Unclassified: metabolism; Enzymes with EC numbers	COG5273*	Uncharacterized protein containing DHHC-type Zn finger	General function prediction only	PF01529 [DHHC palmitoyltransferase]	0	0	0	0	0	4.006
megahit_60006_157-333	ZCRB1	k_Eukaryota;n_Opisthokonta;n_Metazoa;n_Eumetazoa;p_Cnidaria;c_Anthozoa;n_Hexacorallia;o_Scleractinia;n_Astrocoeniina;f_Pocilloporidae	K13154*	U11/U12 small nuclear ribonucleoprotein 31 kDa protein	Brite Hierarchies; Protein families: genetic information processing; Spliceosome	ENOG4111IY7	Zinc finger CCHC-type and R binding motif 1	Function unknown		0	0	0	3.284	0	0
megahit_227090_2424-3071	ZCRB1	k_Eukaryota;n_Opisthokonta;n_Metazoa;n_Eumetazoa;p_Cnidaria;c_Anthozoa;n_Hexacorallia;o_Scleractinia;n_Astrocoeniina;f_Acroporidae;g_Acropora	K13154*	U11/U12 small nuclear ribonucleoprotein 31 kDa protein	Brite Hierarchies; Protein families: genetic information processing; Spliceosome	ENOG4111IY7	Zinc finger CCHC-type and R binding motif 1	Function unknown	PF00076 [RNA recognition motif. (a.k.a. RRM, RBD, or RNP domain)]	0.495	0.116	0	0	15.17	0
megahit_27262_86-649	ZCRB1	k_Eukaryota;n_Opisthokonta;n_Metazoa;n_Eumetazoa;p_Cnidaria;c_Anthozoa;n_Hexacorallia;o_Scleractinia	K13154*	U11/U12 small nuclear ribonucleoprotein 31 kDa protein	Brite Hierarchies; Protein families: genetic information processing; Spliceosome	ENOG4111IY7	Zinc finger CCHC-type and R binding motif 1	Function unknown	PF00076 [RNA recognition motif. (a.k.a. RRM, RBD, or RNP domain)]	0	0	0	12.789	0	0
megahit_303435_143-781	ZCRB1	k_Eukaryota;n_Opisthokonta;n_Metazoa;n_Eumetazoa;p_Cnidaria;c_Anthozoa;n_Hexacorallia;o_Scleractinia	K13154*	U11/U12 small nuclear ribonucleoprotein 31 kDa protein	Brite Hierarchies; Protein families: genetic information processing; Spliceosome	ENOG4111IY7	Zinc finger CCHC-type and R binding motif 1	Function unknown	PF00076 [RNA recognition motif. (a.k.a. RRM, RBD, or RNP domain)]	0	0.039	0.723	0	0	13.636
megahit_450078_2-343	ZCRB1	k_Eukaryota;n_Opisthokonta;n_Metazoa;n_Eumetazoa;p_Cnidaria;c_Anthozoa;n_Hexacorallia;o_Scleractinia	K13154*	U11/U12 small nuclear ribonucleoprotein 31 kDa protein	Brite Hierarchies; Protein families: genetic information processing; Spliceosome	ENOG4111IY7	Zinc finger CCHC-type and R binding motif 1	Function unknown		0	0	0	3.304	0	0
megahit_22365_405-665	ZCCHC9	k_Eukaryota;n_Opisthokonta;n_Metazoa;n_Eumetazoa;p_Cnidaria;c_Anthozoa;n_Hexacorallia;o_Scleractinia;n_Astrocoeniina;f_Pocilloporidae;g_Pocillopora	K17578*	zinc finger CCHC domain-containing protein 9	Brite Hierarchies; Protein families: metabolism; Protein phosphatases and associated proteins	COG5082*	Arginine methyltransferase-interacting protein, contains RING Zn-finger	Posttranslational modification, protein turnover, chaperones		0	0	0	3.983	0	0
megahit_22398_2-262	ZCCHC9	k_Eukaryota;n_Opisthokonta;n_Metazoa;n_Eumetazoa;p_Cnidaria;c_Anthozoa;n_Hexacorallia;o_Scleractinia;n_Astrocoeniina;f_Pocilloporidae;g_Pocillopora	K17578*	zinc finger CCHC domain-containing protein 9	Brite Hierarchies; Protein families: metabolism; Protein phosphatases and associated proteins	COG5082*	Arginine methyltransferase-interacting protein, contains RING Zn-finger	Posttranslational modification, protein turnover, chaperones		0	0	0	2.944	0	0
megahit_533964_1876-2667	ZCCHC9	k_Eukaryota;n_Opisthokonta;n_Metazoa;n_Eumetazoa;p_Cnidaria;c_Anthozoa;n_Hexacorallia;o_Scleractinia;n_Astrocoeniina;f_Acroporidae;g_Acropora	K17578*	zinc finger CCHC domain-containing protein 9	Brite Hierarchies; Protein families: metabolism; Protein phosphatases and associated proteins	COG5082*	Arginine methyltransferase-interacting protein, contains RING Zn-finger	Posttranslational modification, protein turnover, chaperones	PF00098 [Zinc knuckle]	0.121	0.19	0.239	0	6.066	0
megahit_291480_1-267	ZC3H18	k_Eukaryota;n_Opisthokonta;n_Metazoa;n_Eumetazoa;p_Cnidaria;c_Anthozoa;n_Hexacorallia;o_Scleractinia;n_Astrocoeniina;f_Pocilloporidae	K13092*	nuclear protein NHN1	Brite Hierarchies; Protein families: genetic information processing; Spliceosome					0	0	0	0.073	0	0
megahit_414601_3-314	ZC3H12, MCPIP	k_Eukaryota;n_Opisthokonta;n_Metazoa;n_Eumetazoa;p_Cnidaria;c_Anthozoa;n_Octocorallia;o_Alcyonacea;n_Alcyoniina;f_Nephtheidae;g_Dendronephthya;s_Dendronephthya gigantea	K18668*	ribonuclease ZC3H12 [EC:3.1.-.-]	Brite Hierarchies; Protein families: genetic information processing; Messenger RNA biogenesis	ENOG410ZNK1*	negative regulation of proteasomal ubiquitin-dependent protein catabolic process	Function unknown	PF11977 [Zc3h12a-like Ribonuclease NYN domain]	0	0.523	0	0	0	0
megahit_76609_3-335	ZC3H12, MCPIP	k_Eukaryota;n_Opisthokonta;n_Metazoa;n_Eumetazoa;p_Cnidaria;c_Anthozoa;n_Octocorallia;o_Alcyonacea;n_Alcyoniina;f_Nephtheidae;g_Dendronephthya	K18668*	ribonuclease ZC3H12 [EC:3.1.-.-]	Brite Hierarchies; Protein families: genetic information processing; Messenger RNA biogenesis	ENOG410ZNK1*	negative regulation of proteasomal ubiquitin-dependent protein catabolic process	Function unknown		0	0.377	2.082	0	0	0
megahit_212117_523-2919	ZC3H12, MCPIP	k_Eukaryota;n_Opisthokonta;n_Metazoa;n_Eumetazoa;p_Cnidaria;c_Anthozoa;n_Hexacorallia;o_Scleractinia;n_Astrocoeniina;f_Pocilloporidae;g_Pocillopora;s_Pocillopora damicornis	K18668*	ribonuclease ZC3H12 [EC:3.1.-.-]	Brite Hierarchies; Protein families: genetic information processing; Messenger RNA biogenesis	ENOG410ZNK1*	negative regulation of proteasomal ubiquitin-dependent protein catabolic process	Function unknown	PF11977 [Zc3h12a-like Ribonuclease NYN domain];PF18039 []	0	0	0	1.204	0	0
megahit_472751_2-1525	ZC3H12, MCPIP	k_Eukaryota;n_Opisthokonta;n_Metazoa;n_Eumetazoa;p_Cnidaria;c_Anthozoa;n_Hexacorallia;o_Scleractinia;n_Astrocoeniina;f_Pocilloporidae;g_Pocillopora;s_Pocillopora damicornis	K18668*	ribonuclease ZC3H12 [EC:3.1.-.-]	Brite Hierarchies; Protein families: genetic information processing; Messenger RNA biogenesis	ENOG410ZNK1*	negative regulation of proteasomal ubiquitin-dependent protein catabolic process	Function unknown	PF11977 [Zc3h12a-like Ribonuclease NYN domain]	0	0	0	26.738	0.009	0
megahit_408635_330-2108	ZC3H12, MCPIP	k_Eukaryota;n_Opisthokonta;n_Metazoa;n_Eumetazoa;p_Cnidaria;c_Anthozoa;n_Hexacorallia;o_Scleractinia;n_Astrocoeniina;f_Pocilloporidae	K18668*	ribonuclease ZC3H12 [EC:3.1.-.-]	Brite Hierarchies; Protein families: genetic information processing; Messenger RNA biogenesis	ENOG410ZNK1*	negative regulation of proteasomal ubiquitin-dependent protein catabolic process	Function unknown	PF11977 [Zc3h12a-like Ribonuclease NYN domain]	0	0	0	22.84	0.007	0.06
megahit_63925_1-2259	ZC3H12, MCPIP	k_Eukaryota;n_Opisthokonta;n_Metazoa;n_Eumetazoa;p_Cnidaria;c_Anthozoa;n_Hexacorallia;o_Scleractinia;n_Astrocoeniina;f_Acroporidae;g_Acropora;s_Acropora millepora	K18668*	ribonuclease ZC3H12 [EC:3.1.-.-]	Brite Hierarchies; Protein families: genetic information processing; Messenger RNA biogenesis	ENOG410ZNK1*	negative regulation of proteasomal ubiquitin-dependent protein catabolic process	Function unknown	PF11977 [Zc3h12a-like Ribonuclease NYN domain]	0.156	0.117	0.223	0	9.005	0
megahit_341526_2152-4491	ZC3H12, MCPIP	k_Eukaryota;n_Opisthokonta;n_Metazoa;n_Eumetazoa;p_Cnidaria;c_Anthozoa;n_Hexacorallia;o_Scleractinia;n_Astrocoeniina;f_Acroporidae;g_Acropora	K18668*	ribonuclease ZC3H12 [EC:3.1.-.-]	Brite Hierarchies; Protein families: genetic information processing; Messenger RNA biogenesis	ENOG410ZNK1*	negative regulation of proteasomal ubiquitin-dependent protein catabolic process	Function unknown	PF11977 [Zc3h12a-like Ribonuclease NYN domain]	0.027	0.011	0.027	0	2.036	0.015
megahit_345570_302-2137	ZC3H12, MCPIP	k_Eukaryota;n_Opisthokonta;n_Metazoa;n_Eumetazoa;p_Cnidaria;c_Anthozoa;n_Hexacorallia;o_Scleractinia;n_Astrocoeniina;f_Acroporidae;g_Acropora	K18668*	ribonuclease ZC3H12 [EC:3.1.-.-]	Brite Hierarchies; Protein families: genetic information processing; Messenger RNA biogenesis	ENOG410ZNK1*	negative regulation of proteasomal ubiquitin-dependent protein catabolic process	Function unknown	PF11977 [Zc3h12a-like Ribonuclease NYN domain]	0.524	0.281	0.355	0	46.438	0.019
megahit_42203_95-2362	ZC3H12, MCPIP	k_Eukaryota;n_Opisthokonta;n_Metazoa;n_Eumetazoa;p_Cnidaria;c_Anthozoa;n_Hexacorallia;o_Scleractinia	K18668*	ribonuclease ZC3H12 [EC:3.1.-.-]	Brite Hierarchies; Protein families: genetic information processing; Messenger RNA biogenesis	ENOG410ZNK1*	negative regulation of proteasomal ubiquitin-dependent protein catabolic process	Function unknown	PF11977 [Zc3h12a-like Ribonuclease NYN domain]	0.085	0.039	0.037	0	0.006	3.737
megahit_89005_1668-3530	ZC3H12, MCPIP	k_Eukaryota;n_Opisthokonta;n_Metazoa;n_Eumetazoa;p_Cnidaria;c_Anthozoa;n_Hexacorallia;o_Scleractinia	K18668*	ribonuclease ZC3H12 [EC:3.1.-.-]	Brite Hierarchies; Protein families: genetic information processing; Messenger RNA biogenesis	ENOG410ZNK1*	negative regulation of proteasomal ubiquitin-dependent protein catabolic process	Function unknown	PF11977 [Zc3h12a-like Ribonuclease NYN domain]	0.138	0.027	0.056	0.014	0.098	13.338
megahit_448448_29-2428	ZC3H12, MCPIP	k_Eukaryota;n_Opisthokonta;n_Metazoa;n_Eumetazoa;p_Cnidaria;c_Anthozoa;n_Hexacorallia;o_Scleractinia	K18668*	ribonuclease ZC3H12 [EC:3.1.-.-]	Brite Hierarchies; Protein families: genetic information processing; Messenger RNA biogenesis	ENOG410ZNK1*	negative regulation of proteasomal ubiquitin-dependent protein catabolic process	Function unknown	PF11977 [Zc3h12a-like Ribonuclease NYN domain]	0.013	0.005	0	0	0.005	2.698
megahit_31122_3935-6871	ZC3H11	k_Eukaryota;n_Opisthokonta;n_Metazoa;n_Eumetazoa;p_Cnidaria;c_Anthozoa;n_Hexacorallia;o_Scleractinia;n_Astrocoeniina;f_Acroporidae;g_Acropora;s_Acropora millepora	K22415*	zinc finger CCCH domain-containing protein 11	Brite Hierarchies; Protein families: genetic information processing; Messenger RNA biogenesis	ENOG41101ZI	chromosome 12 open reading frame 50	Function unknown	PF15663 [Zinc-finger containing family]	0.098	0.034	0.05	0	3.89	0
megahit_254017_2-244	ZBTB9	k_Eukaryota;n_Opisthokonta;n_Metazoa;n_Eumetazoa;p_Cnidaria;c_Anthozoa;n_Hexacorallia;o_Scleractinia;n_Astrocoeniina;f_Acroporidae;g_Acropora	K10496	zinc finger and BTB domain-containing protein 9	Brite Hierarchies; Protein families: genetic information processing; Ubiquitin system	ENOG410XQV8	meprin and TRAF homology domain-containing protein MATH domain-containing protein	Function unknown	PF00651 [BTB/POZ domain]	0	0	0	0	0	0.364
megahit_468900_2-247	ZBTB22, BING1	k_Eukaryota;n_Opisthokonta;n_Metazoa;n_Eumetazoa;p_Cnidaria;c_Anthozoa;n_Hexacorallia;o_Scleractinia;n_Astrocoeniina;f_Pocilloporidae;g_Stylophora	K10502*	zinc finger and BTB domain-containing protein 22	Brite Hierarchies; Protein families: genetic information processing; Ubiquitin system	COG5048*	FOG: Zn-finger	General function prediction only	PF00651 [BTB/POZ domain]	0	0	0	1.024	0	0
megahit_214251_184-2280	ZAP70	k_Eukaryota;n_Opisthokonta;n_Metazoa;n_Eumetazoa;p_Cnidaria;c_Anthozoa;n_Hexacorallia;o_Scleractinia;n_Astrocoeniina;f_Pocilloporidae;g_Pocillopora;s_Pocillopora damicornis	K07360*	tyrosine-protein kinase ZAP-70 [EC:2.7.10.2]	Environmental Information Processing; Signal transduction; Ras signaling pathway | Environmental Information Processing; Signal transduction; NF-kappa B signaling pathway | Organismal Systems; Immune system; Natural killer cell mediated cytotoxicity | Organismal Systems; Immune system; T cell receptor signaling pathway | Organismal Systems; Immune system; Th1 and Th2 cell differentiation | Organi…	COG0515*	Serine/threonine protein kinase	DNA replication, recombination and repair|Transcription|Signal transduction mechanisms|General function prediction only	PF00017 [SH2 domain];PF00069 [Protein kinase domain];PF07714 [Protein tyrosine kinase]	0	0	0	4.022	0	0.017
megahit_511423_1823-3952	ZAP70	k_Eukaryota;n_Opisthokonta;n_Metazoa;n_Eumetazoa;p_Cnidaria;c_Anthozoa;n_Hexacorallia;o_Scleractinia;n_Astrocoeniina;f_Acroporidae;g_Acropora	K07360*	tyrosine-protein kinase ZAP-70 [EC:2.7.10.2]	Environmental Information Processing; Signal transduction; Ras signaling pathway | Environmental Information Processing; Signal transduction; NF-kappa B signaling pathway | Organismal Systems; Immune system; Natural killer cell mediated cytotoxicity | Organismal Systems; Immune system; T cell receptor signaling pathway | Organismal Systems; Immune system; Th1 and Th2 cell differentiation | Organi…	COG0515*	Serine/threonine protein kinase	DNA replication, recombination and repair|Transcription|Signal transduction mechanisms|General function prediction only	PF00017 [SH2 domain];PF00069 [Protein kinase domain];PF07714 [Protein tyrosine kinase]	0.181	0.024	0.217	0	9.945	0
megahit_309750_1715-2647	ZAP70	k_Eukaryota;n_Opisthokonta;n_Metazoa;n_Eumetazoa;p_Cnidaria;c_Anthozoa;n_Hexacorallia;o_Scleractinia	K07360	tyrosine-protein kinase ZAP-70 [EC:2.7.10.2]	Environmental Information Processing; Signal transduction; Ras signaling pathway | Environmental Information Processing; Signal transduction; NF-kappa B signaling pathway | Organismal Systems; Immune system; Natural killer cell mediated cytotoxicity | Organismal Systems; Immune system; T cell receptor signaling pathway | Organismal Systems; Immune system; Th1 and Th2 cell differentiation | Organi…	COG0515*	Serine/threonine protein kinase	DNA replication, recombination and repair|Transcription|Signal transduction mechanisms|General function prediction only	PF00069 [Protein kinase domain];PF07714 [Protein tyrosine kinase]	0	0.027	0.045	0	0	7.443
megahit_90059_1121-3661	ZAK, MLTK	k_Eukaryota;n_Opisthokonta;n_Metazoa;n_Eumetazoa;p_Cnidaria;c_Anthozoa;n_Hexacorallia;o_Scleractinia;n_Astrocoeniina;f_Pocilloporidae;g_Pocillopora;s_Pocillopora damicornis	K04424*	sterile alpha motif and leucine zipper containing kinase AZK [EC:2.7.11.25]	Environmental Information Processing; Signal transduction; MAPK signaling pathway | Brite Hierarchies; Protein families: metabolism; Protein kinases	COG0515*	Serine/threonine protein kinase	DNA replication, recombination and repair|Transcription|Signal transduction mechanisms|General function prediction only	PF00069 [Protein kinase domain];PF07714 [Protein tyrosine kinase]	0	0	0	1.886	0	0
megahit_22312_679-876	ZAK, MLTK	k_Eukaryota;n_Opisthokonta;n_Metazoa;n_Eumetazoa;p_Cnidaria;c_Anthozoa;n_Hexacorallia;o_Scleractinia;n_Astrocoeniina;f_Acroporidae;g_Acropora;s_Acropora digitifera	K04424	sterile alpha motif and leucine zipper containing kinase AZK [EC:2.7.11.25]	Environmental Information Processing; Signal transduction; MAPK signaling pathway | Brite Hierarchies; Protein families: metabolism; Protein kinases	COG0515*	Serine/threonine protein kinase	DNA replication, recombination and repair|Transcription|Signal transduction mechanisms|General function prediction only		0	0	0	0	15.091	0
megahit_189929_2-157	ZAK, MLTK	k_Eukaryota;n_Opisthokonta;n_Metazoa;n_Eumetazoa;p_Cnidaria;c_Anthozoa;n_Hexacorallia;o_Scleractinia;n_Astrocoeniina;f_Acroporidae;g_Acropora	K04424*	sterile alpha motif and leucine zipper containing kinase AZK [EC:2.7.11.25]	Environmental Information Processing; Signal transduction; MAPK signaling pathway | Brite Hierarchies; Protein families: metabolism; Protein kinases	COG0515*	Serine/threonine protein kinase	DNA replication, recombination and repair|Transcription|Signal transduction mechanisms|General function prediction only		0	0	0	0	1.043	0
megahit_421528_1-1800	ZAK, MLTK	k_Eukaryota;n_Opisthokonta;n_Metazoa;n_Eumetazoa;p_Cnidaria;c_Anthozoa;n_Hexacorallia;o_Scleractinia;n_Astrocoeniina;f_Acroporidae;g_Acropora	K04424*	sterile alpha motif and leucine zipper containing kinase AZK [EC:2.7.11.25]	Environmental Information Processing; Signal transduction; MAPK signaling pathway | Brite Hierarchies; Protein families: metabolism; Protein kinases	COG0515*	Serine/threonine protein kinase	DNA replication, recombination and repair|Transcription|Signal transduction mechanisms|General function prediction only	PF00069 [Protein kinase domain];PF07714 [Protein tyrosine kinase]	0.071	0.007	0.023	0.004	0.948	0
megahit_358765_157-2331	ZAK, MLTK	k_Eukaryota;n_Opisthokonta;n_Metazoa;n_Eumetazoa;p_Cnidaria;c_Anthozoa;n_Hexacorallia;o_Scleractinia	K04424*	sterile alpha motif and leucine zipper containing kinase AZK [EC:2.7.11.25]	Environmental Information Processing; Signal transduction; MAPK signaling pathway | Brite Hierarchies; Protein families: metabolism; Protein kinases	COG0515*	Serine/threonine protein kinase	DNA replication, recombination and repair|Transcription|Signal transduction mechanisms|General function prediction only	PF00069 [Protein kinase domain];PF07714 [Protein tyrosine kinase]	0	0.012	0	0.009	0	0.984
megahit_114404_2-274	YY	k_Eukaryota;n_Opisthokonta;n_Metazoa;n_Eumetazoa;p_Cnidaria;c_Anthozoa;n_Hexacorallia;o_Scleractinia;n_Astrocoeniina;f_Acroporidae;g_Acropora;s_Acropora millepora	K09201*	transcription factor YY	Brite Hierarchies; Protein families: genetic information processing; Transcription factors | Brite Hierarchies; Protein families: genetic information processing; Chromosome and associated proteins | Brite Hierarchies; Protein families: genetic information processing; Mitochondrial biogenesis	COG5048	FOG: Zn-finger	General function prediction only		0	0.046	0	0	7.869	0
megahit_162067_165-305	YY	k_Eukaryota;n_Opisthokonta;n_Metazoa;n_Eumetazoa;p_Cnidaria;c_Anthozoa;n_Hexacorallia;o_Scleractinia;n_Astrocoeniina;f_Acroporidae;g_Acropora	K09201*	transcription factor YY	Brite Hierarchies; Protein families: genetic information processing; Transcription factors | Brite Hierarchies; Protein families: genetic information processing; Chromosome and associated proteins | Brite Hierarchies; Protein families: genetic information processing; Mitochondrial biogenesis	ENOG41100U2*		Function unknown		0	0	0	0	3.417	0
megahit_35335_1-297	YY	k_Eukaryota;n_Opisthokonta;n_Metazoa;n_Eumetazoa;p_Cnidaria;c_Anthozoa;n_Hexacorallia;o_Scleractinia	K09201*	transcription factor YY	Brite Hierarchies; Protein families: genetic information processing; Transcription factors | Brite Hierarchies; Protein families: genetic information processing; Chromosome and associated proteins | Brite Hierarchies; Protein families: genetic information processing; Mitochondrial biogenesis	ENOG41100U2*		Function unknown		0	0.169	0	0	24.308	0.238
megahit_63778_546-689	YY	k_Eukaryota;n_Opisthokonta;n_Metazoa;n_Eumetazoa;p_Cnidaria;c_Anthozoa;n_Hexacorallia;o_Scleractinia	K09201*	transcription factor YY	Brite Hierarchies; Protein families: genetic information processing; Transcription factors | Brite Hierarchies; Protein families: genetic information processing; Chromosome and associated proteins | Brite Hierarchies; Protein families: genetic information processing; Mitochondrial biogenesis	ENOG41100U2*		Function unknown		0	0	0	0.09	0.723	0.061
megahit_90483_887-1858	YY	k_Eukaryota;n_Opisthokonta;n_Metazoa;n_Eumetazoa;p_Cnidaria;c_Anthozoa;n_Hexacorallia;o_Scleractinia	K09201*	transcription factor YY	Brite Hierarchies; Protein families: genetic information processing; Transcription factors | Brite Hierarchies; Protein families: genetic information processing; Chromosome and associated proteins | Brite Hierarchies; Protein families: genetic information processing; Mitochondrial biogenesis	ENOG41100U2*		Function unknown	PF00096 [Zinc finger, C2H2 type];PF13465 [Zinc-finger double domain]	0	0	0.043	17.858	0.308	0.2
megahit_162043_1-501	YY	k_Eukaryota;n_Opisthokonta;n_Metazoa;n_Eumetazoa;p_Cnidaria;c_Anthozoa;n_Hexacorallia;o_Scleractinia	K09201*	transcription factor YY	Brite Hierarchies; Protein families: genetic information processing; Transcription factors | Brite Hierarchies; Protein families: genetic information processing; Chromosome and associated proteins | Brite Hierarchies; Protein families: genetic information processing; Mitochondrial biogenesis	ENOG41100U2*		Function unknown		0	0	0.084	0.335	1.143	12.342
megahit_162059_1-462	YY	k_Eukaryota;n_Opisthokonta;n_Metazoa;n_Eumetazoa;p_Cnidaria;c_Anthozoa;n_Hexacorallia;o_Scleractinia	K09201*	transcription factor YY	Brite Hierarchies; Protein families: genetic information processing; Transcription factors | Brite Hierarchies; Protein families: genetic information processing; Chromosome and associated proteins | Brite Hierarchies; Protein families: genetic information processing; Mitochondrial biogenesis	ENOG41100U2*		Function unknown		0.139	0	0.091	0	7.482	0.498
megahit_162067_3-113	YY	k_Eukaryota;n_Opisthokonta;n_Metazoa;n_Eumetazoa;p_Cnidaria;c_Anthozoa;n_Hexacorallia;o_Scleractinia	K09201*	transcription factor YY	Brite Hierarchies; Protein families: genetic information processing; Transcription factors | Brite Hierarchies; Protein families: genetic information processing; Chromosome and associated proteins | Brite Hierarchies; Protein families: genetic information processing; Mitochondrial biogenesis	COG5048*	FOG: Zn-finger	General function prediction only		0	0	0	0	6.568	0
megahit_216051_727-846	YY	k_Eukaryota;n_Opisthokonta;n_Metazoa;n_Eumetazoa;p_Cnidaria;c_Anthozoa;n_Hexacorallia;o_Scleractinia	K09201*	transcription factor YY	Brite Hierarchies; Protein families: genetic information processing; Transcription factors | Brite Hierarchies; Protein families: genetic information processing; Chromosome and associated proteins | Brite Hierarchies; Protein families: genetic information processing; Mitochondrial biogenesis	COG5048	FOG: Zn-finger	General function prediction only		0	0	0.175	0	0.922	0
megahit_262714_3-122	YY	k_Eukaryota;n_Opisthokonta;n_Metazoa;n_Eumetazoa;p_Cnidaria;c_Anthozoa;n_Hexacorallia;o_Scleractinia	K09201*	transcription factor YY	Brite Hierarchies; Protein families: genetic information processing; Transcription factors | Brite Hierarchies; Protein families: genetic information processing; Chromosome and associated proteins | Brite Hierarchies; Protein families: genetic information processing; Mitochondrial biogenesis	COG5048	FOG: Zn-finger	General function prediction only		0	0	0	1.022	0	0
megahit_383176_763-1434	YY	k_Eukaryota;n_Opisthokonta;n_Metazoa;n_Eumetazoa;p_Cnidaria;c_Anthozoa;n_Hexacorallia;o_Scleractinia	K09201*	transcription factor YY	Brite Hierarchies; Protein families: genetic information processing; Transcription factors | Brite Hierarchies; Protein families: genetic information processing; Chromosome and associated proteins | Brite Hierarchies; Protein families: genetic information processing; Mitochondrial biogenesis	COG5048*	FOG: Zn-finger	General function prediction only	PF00096 [Zinc finger, C2H2 type];PF13465 [Zinc-finger double domain];PF13894 [C2H2-type zinc finger]	0.239	0.243	0.219	0.077	31.619	0.382
megahit_56495_314-595	YWHAG_H	k_Eukaryota;n_Opisthokonta;n_Metazoa;n_Eumetazoa;p_Cnidaria;c_Anthozoa;n_Octocorallia;o_Alcyonacea;n_Alcyoniina;f_Nephtheidae;g_Dendronephthya;s_Dendronephthya gigantea	K16198*	14-3-3 protein gamma/eta	Environmental Information Processing; Signal transduction; Hippo signaling pathway | Environmental Information Processing; Signal transduction; PI3K-Akt signaling pathway | Cellular Processes; Cell growth and death; Cell cycle | Cellular Processes; Cell growth and death; Oocyte meiosis | Human Diseases; Cancers: Overview; Viral carcinogenesis | Human Diseases; Infectious diseases: Viral; Hepatiti…	COG5040*	14-3-3 family protein	Signal transduction mechanisms	PF00244 [14-3-3 protein]	0	6.95	0	0	0	0
megahit_441733_249-452	YWHAG_H	k_Eukaryota;n_Opisthokonta;n_Metazoa;n_Eumetazoa;p_Cnidaria;c_Anthozoa;n_Octocorallia;o_Alcyonacea;n_Alcyoniina;f_Nephtheidae;g_Dendronephthya;s_Dendronephthya gigantea	K16198	14-3-3 protein gamma/eta	Environmental Information Processing; Signal transduction; Hippo signaling pathway | Environmental Information Processing; Signal transduction; PI3K-Akt signaling pathway | Cellular Processes; Cell growth and death; Cell cycle | Cellular Processes; Cell growth and death; Oocyte meiosis | Human Diseases; Cancers: Overview; Viral carcinogenesis | Human Diseases; Infectious diseases: Viral; Hepatiti…	COG5040*	14-3-3 family protein	Signal transduction mechanisms	PF00244 [14-3-3 protein]	0	0.862	0	0	0	0
megahit_65075_465-1190	YWHAG_H	k_Eukaryota;n_Opisthokonta;n_Metazoa;n_Eumetazoa;p_Cnidaria;c_Anthozoa;n_Hexacorallia;o_Scleractinia;n_Astrocoeniina;f_Acroporidae;g_Acropora	K16198	14-3-3 protein gamma/eta	Environmental Information Processing; Signal transduction; Hippo signaling pathway | Environmental Information Processing; Signal transduction; PI3K-Akt signaling pathway | Cellular Processes; Cell growth and death; Cell cycle | Cellular Processes; Cell growth and death; Oocyte meiosis | Human Diseases; Cancers: Overview; Viral carcinogenesis | Human Diseases; Infectious diseases: Viral; Hepatiti…	COG5040*	14-3-3 family protein	Signal transduction mechanisms	PF00244 [14-3-3 protein]	1.59	0.381	1.765	0	151.842	0.171
megahit_212836_34-789	YWHAG_H	k_Eukaryota;n_Opisthokonta;n_Metazoa;n_Eumetazoa;p_Cnidaria;c_Anthozoa;n_Hexacorallia;o_Scleractinia;n_Astrocoeniina;f_Acroporidae;g_Acropora	K16198	14-3-3 protein gamma/eta	Environmental Information Processing; Signal transduction; Hippo signaling pathway | Environmental Information Processing; Signal transduction; PI3K-Akt signaling pathway | Cellular Processes; Cell growth and death; Cell cycle | Cellular Processes; Cell growth and death; Oocyte meiosis | Human Diseases; Cancers: Overview; Viral carcinogenesis | Human Diseases; Infectious diseases: Viral; Hepatiti…	COG5040*	14-3-3 family protein	Signal transduction mechanisms	PF00244 [14-3-3 protein]	0.764	0.199	0.333	0.085	0.594	111.607
megahit_136270_2-853	YWHAE	k_Eukaryota;n_Opisthokonta;n_Metazoa;n_Eumetazoa;p_Cnidaria;c_Anthozoa;n_Octocorallia;o_Alcyonacea;n_Alcyoniina;f_Nephtheidae;g_Dendronephthya;s_Dendronephthya gigantea	K06630*	14-3-3 protein epsilon	Environmental Information Processing; Signal transduction; MAPK signaling pathway - yeast | Environmental Information Processing; Signal transduction; Hippo signaling pathway | Environmental Information Processing; Signal transduction; Hippo signaling pathway - fly | Environmental Information Processing; Signal transduction; PI3K-Akt signaling pathway | Cellular Processes; Cell growth and death; …	COG5040*	14-3-3 family protein	Signal transduction mechanisms	PF00244 [14-3-3 protein]	0	3.377	0.099	0	0	0
megahit_151031_3-584	YWHAE	k_Eukaryota;n_Opisthokonta;n_Metazoa;n_Eumetazoa;p_Cnidaria;c_Anthozoa;n_Octocorallia;o_Alcyonacea;n_Alcyoniina;f_Nephtheidae;g_Dendronephthya	K06630	14-3-3 protein epsilon	Environmental Information Processing; Signal transduction; MAPK signaling pathway - yeast | Environmental Information Processing; Signal transduction; Hippo signaling pathway | Environmental Information Processing; Signal transduction; Hippo signaling pathway - fly | Environmental Information Processing; Signal transduction; PI3K-Akt signaling pathway | Cellular Processes; Cell growth and death; …	COG5040*	14-3-3 family protein	Signal transduction mechanisms	PF00244 [14-3-3 protein]	0	1.489	0	0	0	0
megahit_95004_2-925	YWHAE	k_Eukaryota;n_Opisthokonta;n_Metazoa;n_Eumetazoa;p_Cnidaria;c_Anthozoa;n_Hexacorallia;o_Scleractinia;n_Astrocoeniina;f_Pocilloporidae;g_Pocillopora;s_Pocillopora damicornis	K06630*	14-3-3 protein epsilon	Environmental Information Processing; Signal transduction; MAPK signaling pathway - yeast | Environmental Information Processing; Signal transduction; Hippo signaling pathway | Environmental Information Processing; Signal transduction; Hippo signaling pathway - fly | Environmental Information Processing; Signal transduction; PI3K-Akt signaling pathway | Cellular Processes; Cell growth and death; …	COG5040*	14-3-3 family protein	Signal transduction mechanisms	PF00244 [14-3-3 protein]	0	0	0	13.957	0.042	0
megahit_178729_1-561	YWHAE	k_Eukaryota;n_Opisthokonta;n_Metazoa;n_Eumetazoa;p_Cnidaria;c_Anthozoa;n_Hexacorallia;o_Scleractinia;n_Astrocoeniina;f_Pocilloporidae;g_Pocillopora;s_Pocillopora damicornis	K06630	14-3-3 protein epsilon	Environmental Information Processing; Signal transduction; MAPK signaling pathway - yeast | Environmental Information Processing; Signal transduction; Hippo signaling pathway | Environmental Information Processing; Signal transduction; Hippo signaling pathway - fly | Environmental Information Processing; Signal transduction; PI3K-Akt signaling pathway | Cellular Processes; Cell growth and death; …	COG5040*	14-3-3 family protein	Signal transduction mechanisms	PF00244 [14-3-3 protein]	0	0	0	96.186	0.046	0
megahit_146711_105-926	YWHAE	k_Eukaryota;n_Opisthokonta;n_Metazoa;n_Eumetazoa;p_Cnidaria;c_Anthozoa;n_Hexacorallia;o_Scleractinia;n_Astrocoeniina;f_Pocilloporidae	K06630	14-3-3 protein epsilon	Environmental Information Processing; Signal transduction; MAPK signaling pathway - yeast | Environmental Information Processing; Signal transduction; Hippo signaling pathway | Environmental Information Processing; Signal transduction; Hippo signaling pathway - fly | Environmental Information Processing; Signal transduction; PI3K-Akt signaling pathway | Cellular Processes; Cell growth and death; …	COG5040*	14-3-3 family protein	Signal transduction mechanisms	PF00244 [14-3-3 protein]	0	0	0	8.5	0	0
megahit_265024_559-1002	YWHAE	k_Eukaryota;n_Opisthokonta;n_Metazoa;n_Eumetazoa;p_Cnidaria;c_Anthozoa;n_Hexacorallia;o_Scleractinia;n_Astrocoeniina;f_Pocilloporidae	K06630*	14-3-3 protein epsilon	Environmental Information Processing; Signal transduction; MAPK signaling pathway - yeast | Environmental Information Processing; Signal transduction; Hippo signaling pathway | Environmental Information Processing; Signal transduction; Hippo signaling pathway - fly | Environmental Information Processing; Signal transduction; PI3K-Akt signaling pathway | Cellular Processes; Cell growth and death; …	COG5040*	14-3-3 family protein	Signal transduction mechanisms	PF00244 [14-3-3 protein]	0	0	0	46.455	0	0
megahit_19636_1491-1616	YWHAE	k_Eukaryota;n_Opisthokonta;n_Metazoa;n_Eumetazoa;p_Cnidaria;c_Anthozoa;n_Hexacorallia;o_Scleractinia;n_Astrocoeniina;f_Acroporidae;g_Acropora	K06630	14-3-3 protein epsilon	Environmental Information Processing; Signal transduction; MAPK signaling pathway - yeast | Environmental Information Processing; Signal transduction; Hippo signaling pathway | Environmental Information Processing; Signal transduction; Hippo signaling pathway - fly | Environmental Information Processing; Signal transduction; PI3K-Akt signaling pathway | Cellular Processes; Cell growth and death; …	COG5040*	14-3-3 family protein	Signal transduction mechanisms		0	0	0	0	1.188	0
megahit_119125_74-280	YWHAE	k_Eukaryota;n_Opisthokonta;n_Metazoa;n_Eumetazoa;p_Cnidaria;c_Anthozoa;n_Hexacorallia;o_Scleractinia;n_Astrocoeniina;f_Acroporidae;g_Acropora	K06630	14-3-3 protein epsilon	Environmental Information Processing; Signal transduction; MAPK signaling pathway - yeast | Environmental Information Processing; Signal transduction; Hippo signaling pathway | Environmental Information Processing; Signal transduction; Hippo signaling pathway - fly | Environmental Information Processing; Signal transduction; PI3K-Akt signaling pathway | Cellular Processes; Cell growth and death; …	COG5040*	14-3-3 family protein	Signal transduction mechanisms	PF00244 [14-3-3 protein]	0	0	0	0	1.352	0
megahit_135945_336-524	YWHAE	k_Eukaryota;n_Opisthokonta;n_Metazoa;n_Eumetazoa;p_Cnidaria;c_Anthozoa;n_Hexacorallia;o_Scleractinia;n_Astrocoeniina;f_Acroporidae;g_Acropora	K06630*	14-3-3 protein epsilon	Environmental Information Processing; Signal transduction; MAPK signaling pathway - yeast | Environmental Information Processing; Signal transduction; Hippo signaling pathway | Environmental Information Processing; Signal transduction; Hippo signaling pathway - fly | Environmental Information Processing; Signal transduction; PI3K-Akt signaling pathway | Cellular Processes; Cell growth and death; …	COG5040*	14-3-3 family protein	Signal transduction mechanisms	PF00244 [14-3-3 protein]	0	0	0	0	0.551	0
megahit_171324_2-532	YWHAE	k_Eukaryota;n_Opisthokonta;n_Metazoa;n_Eumetazoa;p_Cnidaria;c_Anthozoa;n_Hexacorallia;o_Scleractinia;n_Astrocoeniina;f_Acroporidae;g_Acropora	K06630*	14-3-3 protein epsilon	Environmental Information Processing; Signal transduction; MAPK signaling pathway - yeast | Environmental Information Processing; Signal transduction; Hippo signaling pathway | Environmental Information Processing; Signal transduction; Hippo signaling pathway - fly | Environmental Information Processing; Signal transduction; PI3K-Akt signaling pathway | Cellular Processes; Cell growth and death; …	COG5040*	14-3-3 family protein	Signal transduction mechanisms	PF00244 [14-3-3 protein]	0.725	0.426	0.514	0	46.586	0
megahit_177424_269-394	YWHAE	k_Eukaryota;n_Opisthokonta;n_Metazoa;n_Eumetazoa;p_Cnidaria;c_Anthozoa;n_Hexacorallia;o_Scleractinia;n_Astrocoeniina;f_Acroporidae;g_Acropora	K06630	14-3-3 protein epsilon	Environmental Information Processing; Signal transduction; MAPK signaling pathway - yeast | Environmental Information Processing; Signal transduction; Hippo signaling pathway | Environmental Information Processing; Signal transduction; Hippo signaling pathway - fly | Environmental Information Processing; Signal transduction; PI3K-Akt signaling pathway | Cellular Processes; Cell growth and death; …	COG5040*	14-3-3 family protein	Signal transduction mechanisms		1.273	0.1	0.834	0	41.229	0
megahit_193705_351-1088	YWHAE	k_Eukaryota;n_Opisthokonta;n_Metazoa;n_Eumetazoa;p_Cnidaria;c_Anthozoa;n_Hexacorallia;o_Scleractinia;n_Astrocoeniina;f_Acroporidae;g_Acropora	K06630*	14-3-3 protein epsilon	Environmental Information Processing; Signal transduction; MAPK signaling pathway - yeast | Environmental Information Processing; Signal transduction; Hippo signaling pathway | Environmental Information Processing; Signal transduction; Hippo signaling pathway - fly | Environmental Information Processing; Signal transduction; PI3K-Akt signaling pathway | Cellular Processes; Cell growth and death; …	COG5040*	14-3-3 family protein	Signal transduction mechanisms	PF00244 [14-3-3 protein]	1.868	0.715	1.338	0	108.383	0.204
megahit_200111_215-391	YWHAE	k_Eukaryota;n_Opisthokonta;n_Metazoa;n_Eumetazoa;p_Cnidaria;c_Anthozoa;n_Hexacorallia;o_Scleractinia;n_Astrocoeniina;f_Acroporidae;g_Acropora	K06630*	14-3-3 protein epsilon	Environmental Information Processing; Signal transduction; MAPK signaling pathway - yeast | Environmental Information Processing; Signal transduction; Hippo signaling pathway | Environmental Information Processing; Signal transduction; Hippo signaling pathway - fly | Environmental Information Processing; Signal transduction; PI3K-Akt signaling pathway | Cellular Processes; Cell growth and death; …					0	0	0	0	0.552	0
megahit_356121_2-502	YWHAE	k_Eukaryota;n_Opisthokonta;n_Metazoa;n_Eumetazoa;p_Cnidaria;c_Anthozoa;n_Hexacorallia;o_Scleractinia;n_Astrocoeniina;f_Acroporidae;g_Acropora	K06630	14-3-3 protein epsilon	Environmental Information Processing; Signal transduction; MAPK signaling pathway - yeast | Environmental Information Processing; Signal transduction; Hippo signaling pathway | Environmental Information Processing; Signal transduction; Hippo signaling pathway - fly | Environmental Information Processing; Signal transduction; PI3K-Akt signaling pathway | Cellular Processes; Cell growth and death; …	COG5040*	14-3-3 family protein	Signal transduction mechanisms	PF00244 [14-3-3 protein]	0.512	0.451	0.377	0	54.119	0.283
megahit_430472_303-611	YWHAE	k_Eukaryota;n_Opisthokonta;n_Metazoa;n_Eumetazoa;p_Cnidaria;c_Anthozoa;n_Hexacorallia;o_Scleractinia;n_Astrocoeniina;f_Acroporidae;g_Acropora	K06630	14-3-3 protein epsilon	Environmental Information Processing; Signal transduction; MAPK signaling pathway - yeast | Environmental Information Processing; Signal transduction; Hippo signaling pathway | Environmental Information Processing; Signal transduction; Hippo signaling pathway - fly | Environmental Information Processing; Signal transduction; PI3K-Akt signaling pathway | Cellular Processes; Cell growth and death; …	COG5040*	14-3-3 family protein	Signal transduction mechanisms	PF00244 [14-3-3 protein]	0.415	0.569	0.204	0.084	1.77	0
megahit_436726_243-422	YWHAE	k_Eukaryota;n_Opisthokonta;n_Metazoa;n_Eumetazoa;p_Cnidaria;c_Anthozoa;n_Hexacorallia;o_Scleractinia;n_Astrocoeniina;f_Acroporidae;g_Acropora	K06630	14-3-3 protein epsilon	Environmental Information Processing; Signal transduction; MAPK signaling pathway - yeast | Environmental Information Processing; Signal transduction; Hippo signaling pathway | Environmental Information Processing; Signal transduction; Hippo signaling pathway - fly | Environmental Information Processing; Signal transduction; PI3K-Akt signaling pathway | Cellular Processes; Cell growth and death; …	COG5040*	14-3-3 family protein	Signal transduction mechanisms		0.178	0	0	0	0.615	0
megahit_447828_2-109	YWHAE	k_Eukaryota;n_Opisthokonta;n_Metazoa;n_Eumetazoa;p_Cnidaria;c_Anthozoa;n_Hexacorallia;o_Scleractinia;n_Astrocoeniina;f_Acroporidae;g_Acropora	K06630*	14-3-3 protein epsilon	Environmental Information Processing; Signal transduction; MAPK signaling pathway - yeast | Environmental Information Processing; Signal transduction; Hippo signaling pathway | Environmental Information Processing; Signal transduction; Hippo signaling pathway - fly | Environmental Information Processing; Signal transduction; PI3K-Akt signaling pathway | Cellular Processes; Cell growth and death; …	COG5040*	14-3-3 family protein	Signal transduction mechanisms		0	0	0	0	3.677	0.655
megahit_451130_3-749	YWHAE	k_Eukaryota;n_Opisthokonta;n_Metazoa;n_Eumetazoa;p_Cnidaria;c_Anthozoa;n_Hexacorallia;o_Scleractinia;n_Astrocoeniina;f_Acroporidae;g_Acropora	K06630*	14-3-3 protein epsilon	Environmental Information Processing; Signal transduction; MAPK signaling pathway - yeast | Environmental Information Processing; Signal transduction; Hippo signaling pathway | Environmental Information Processing; Signal transduction; Hippo signaling pathway - fly | Environmental Information Processing; Signal transduction; PI3K-Akt signaling pathway | Cellular Processes; Cell growth and death; …	COG5040*	14-3-3 family protein	Signal transduction mechanisms	PF00244 [14-3-3 protein]	0.901	0.437	0.984	0	55.425	0
megahit_582524_648-1361	YWHAE	k_Eukaryota;n_Opisthokonta;n_Metazoa;n_Eumetazoa;p_Cnidaria;c_Anthozoa;n_Hexacorallia;o_Scleractinia;n_Astrocoeniina;f_Acroporidae;g_Acropora	K06630	14-3-3 protein epsilon	Environmental Information Processing; Signal transduction; MAPK signaling pathway - yeast | Environmental Information Processing; Signal transduction; Hippo signaling pathway | Environmental Information Processing; Signal transduction; Hippo signaling pathway - fly | Environmental Information Processing; Signal transduction; PI3K-Akt signaling pathway | Cellular Processes; Cell growth and death; …	COG5040*	14-3-3 family protein	Signal transduction mechanisms	PF00244 [14-3-3 protein]	2.066	0.651	1.324	0	75.975	0.074
megahit_530211_2055-2789	YWHAE	k_Eukaryota;n_Opisthokonta;n_Metazoa;n_Eumetazoa;p_Cnidaria;c_Anthozoa;n_Hexacorallia;o_Scleractinia	K06630	14-3-3 protein epsilon	Environmental Information Processing; Signal transduction; MAPK signaling pathway - yeast | Environmental Information Processing; Signal transduction; Hippo signaling pathway | Environmental Information Processing; Signal transduction; Hippo signaling pathway - fly | Environmental Information Processing; Signal transduction; PI3K-Akt signaling pathway | Cellular Processes; Cell growth and death; …	COG5040*	14-3-3 family protein	Signal transduction mechanisms	PF00244 [14-3-3 protein]	0	0	0.086	0	0	18.499
megahit_31705_212-916	YWHAB_Q_Z	k_Eukaryota;n_Opisthokonta;n_Metazoa;n_Eumetazoa;p_Cnidaria;c_Anthozoa;n_Octocorallia;o_Alcyonacea;n_Alcyoniina;f_Nephtheidae;g_Dendronephthya	K16197	14-3-3 protein beta/theta/zeta	Environmental Information Processing; Signal transduction; MAPK signaling pathway - fly | Environmental Information Processing; Signal transduction; Hippo signaling pathway | Environmental Information Processing; Signal transduction; Hippo signaling pathway - fly | Environmental Information Processing; Signal transduction; PI3K-Akt signaling pathway | Cellular Processes; Cell growth and death; Ce…	COG5040*	14-3-3 family protein	Signal transduction mechanisms	PF00244 [14-3-3 protein]	0	1.069	0	0	0	0
megahit_253941_71-688	YWHAB_Q_Z	k_Eukaryota;n_Opisthokonta;n_Metazoa;n_Eumetazoa;p_Cnidaria;c_Anthozoa;n_Octocorallia;o_Alcyonacea;n_Alcyoniina;f_Nephtheidae;g_Dendronephthya	K16197*	14-3-3 protein beta/theta/zeta	Environmental Information Processing; Signal transduction; MAPK signaling pathway - fly | Environmental Information Processing; Signal transduction; Hippo signaling pathway | Environmental Information Processing; Signal transduction; Hippo signaling pathway - fly | Environmental Information Processing; Signal transduction; PI3K-Akt signaling pathway | Cellular Processes; Cell growth and death; Ce…	COG5040*	14-3-3 family protein	Signal transduction mechanisms	PF00244 [14-3-3 protein]	0	2.988	0.068	0	0	0
megahit_12140_1-840	YWHAB_Q_Z	k_Eukaryota;n_Opisthokonta;n_Metazoa;n_Eumetazoa;p_Cnidaria;c_Anthozoa;n_Hexacorallia;o_Scleractinia;n_Astrocoeniina;f_Pocilloporidae;g_Pocillopora;s_Pocillopora damicornis	K16197*	14-3-3 protein beta/theta/zeta	Environmental Information Processing; Signal transduction; MAPK signaling pathway - fly | Environmental Information Processing; Signal transduction; Hippo signaling pathway | Environmental Information Processing; Signal transduction; Hippo signaling pathway - fly | Environmental Information Processing; Signal transduction; PI3K-Akt signaling pathway | Cellular Processes; Cell growth and death; Ce…	COG5040*	14-3-3 family protein	Signal transduction mechanisms	PF00244 [14-3-3 protein]	0	0	0	39.254	0	0.253
megahit_91297_1-330	YWHAB_Q_Z	k_Eukaryota;n_Opisthokonta;n_Metazoa;n_Eumetazoa;p_Cnidaria;c_Anthozoa;n_Hexacorallia;o_Scleractinia;n_Astrocoeniina;f_Pocilloporidae;g_Pocillopora;s_Pocillopora damicornis	K16197	14-3-3 protein beta/theta/zeta	Environmental Information Processing; Signal transduction; MAPK signaling pathway - fly | Environmental Information Processing; Signal transduction; Hippo signaling pathway | Environmental Information Processing; Signal transduction; Hippo signaling pathway - fly | Environmental Information Processing; Signal transduction; PI3K-Akt signaling pathway | Cellular Processes; Cell growth and death; Ce…	COG5040*	14-3-3 family protein	Signal transduction mechanisms	PF00244 [14-3-3 protein]	0	0	0	128.919	0	0
megahit_149754_79-867	YWHAB_Q_Z	k_Eukaryota;n_Opisthokonta;n_Metazoa;n_Eumetazoa;p_Cnidaria;c_Anthozoa;n_Hexacorallia;o_Scleractinia;n_Astrocoeniina;f_Pocilloporidae;g_Pocillopora;s_Pocillopora damicornis	K16197	14-3-3 protein beta/theta/zeta	Environmental Information Processing; Signal transduction; MAPK signaling pathway - fly | Environmental Information Processing; Signal transduction; Hippo signaling pathway | Environmental Information Processing; Signal transduction; Hippo signaling pathway - fly | Environmental Information Processing; Signal transduction; PI3K-Akt signaling pathway | Cellular Processes; Cell growth and death; Ce…	COG5040*	14-3-3 family protein	Signal transduction mechanisms	PF00244 [14-3-3 protein]	0	0	0	107.866	0.017	0.045
megahit_290697_277-1041	YWHAB_Q_Z	k_Eukaryota;n_Opisthokonta;n_Metazoa;n_Eumetazoa;p_Cnidaria;c_Anthozoa;n_Hexacorallia;o_Scleractinia;n_Astrocoeniina;f_Pocilloporidae;g_Pocillopora;s_Pocillopora damicornis	K16197*	14-3-3 protein beta/theta/zeta	Environmental Information Processing; Signal transduction; MAPK signaling pathway - fly | Environmental Information Processing; Signal transduction; Hippo signaling pathway | Environmental Information Processing; Signal transduction; Hippo signaling pathway - fly | Environmental Information Processing; Signal transduction; PI3K-Akt signaling pathway | Cellular Processes; Cell growth and death; Ce…	COG5040*	14-3-3 family protein	Signal transduction mechanisms	PF00244 [14-3-3 protein]	0	0	0	83.705	0.221	0
megahit_16588_3-380	YWHAB_Q_Z	k_Eukaryota;n_Opisthokonta;n_Metazoa;n_Eumetazoa;p_Cnidaria;c_Anthozoa;n_Hexacorallia;o_Scleractinia;n_Astrocoeniina;f_Acroporidae;g_Acropora	K16197*	14-3-3 protein beta/theta/zeta	Environmental Information Processing; Signal transduction; MAPK signaling pathway - fly | Environmental Information Processing; Signal transduction; Hippo signaling pathway | Environmental Information Processing; Signal transduction; Hippo signaling pathway - fly | Environmental Information Processing; Signal transduction; PI3K-Akt signaling pathway | Cellular Processes; Cell growth and death; Ce…	COG5040*	14-3-3 family protein	Signal transduction mechanisms	PF00244 [14-3-3 protein]	1.188	0.698	1.223	0	87.039	0
megahit_36857_1330-1545	YWHAB_Q_Z	k_Eukaryota;n_Opisthokonta;n_Metazoa;n_Eumetazoa;p_Cnidaria;c_Anthozoa;n_Hexacorallia;o_Scleractinia;n_Astrocoeniina;f_Acroporidae;g_Acropora	K16197	14-3-3 protein beta/theta/zeta	Environmental Information Processing; Signal transduction; MAPK signaling pathway - fly | Environmental Information Processing; Signal transduction; Hippo signaling pathway | Environmental Information Processing; Signal transduction; Hippo signaling pathway - fly | Environmental Information Processing; Signal transduction; PI3K-Akt signaling pathway | Cellular Processes; Cell growth and death; Ce…	COG5040*	14-3-3 family protein	Signal transduction mechanisms		1.93	0.291	1.07	0	29.897	0
megahit_57095_625-1419	YWHAB_Q_Z	k_Eukaryota;n_Opisthokonta;n_Metazoa;n_Eumetazoa;p_Cnidaria;c_Anthozoa;n_Hexacorallia;o_Scleractinia;n_Astrocoeniina;f_Acroporidae;g_Acropora	K16197	14-3-3 protein beta/theta/zeta	Environmental Information Processing; Signal transduction; MAPK signaling pathway - fly | Environmental Information Processing; Signal transduction; Hippo signaling pathway | Environmental Information Processing; Signal transduction; Hippo signaling pathway - fly | Environmental Information Processing; Signal transduction; PI3K-Akt signaling pathway | Cellular Processes; Cell growth and death; Ce…	COG5040*	14-3-3 family protein	Signal transduction mechanisms	PF00244 [14-3-3 protein]	2.259	0.948	1.77	0.081	227.067	0
megahit_398361_4481-5209	YWHAB_Q_Z	k_Eukaryota;n_Opisthokonta;n_Metazoa;n_Eumetazoa;p_Cnidaria;c_Anthozoa;n_Hexacorallia;o_Scleractinia;n_Astrocoeniina;f_Acroporidae;g_Acropora	K16197	14-3-3 protein beta/theta/zeta	Environmental Information Processing; Signal transduction; MAPK signaling pathway - fly | Environmental Information Processing; Signal transduction; Hippo signaling pathway | Environmental Information Processing; Signal transduction; Hippo signaling pathway - fly | Environmental Information Processing; Signal transduction; PI3K-Akt signaling pathway | Cellular Processes; Cell growth and death; Ce…	COG5040*	14-3-3 family protein	Signal transduction mechanisms	PF00244 [14-3-3 protein]	2.023	0.913	1.931	0	165.916	0.607
megahit_520433_4376-4540	YWHAB_Q_Z	k_Eukaryota;n_Opisthokonta;n_Metazoa;n_Eumetazoa;p_Cnidaria;c_Anthozoa;n_Hexacorallia;o_Scleractinia;n_Astrocoeniina;f_Acroporidae;g_Acropora	K16197*	14-3-3 protein beta/theta/zeta	Environmental Information Processing; Signal transduction; MAPK signaling pathway - fly | Environmental Information Processing; Signal transduction; Hippo signaling pathway | Environmental Information Processing; Signal transduction; Hippo signaling pathway - fly | Environmental Information Processing; Signal transduction; PI3K-Akt signaling pathway | Cellular Processes; Cell growth and death; Ce…	COG5040*	14-3-3 family protein	Signal transduction mechanisms		0.194	0.076	0	0	0.513	0
megahit_535093_126-320	YWHAB_Q_Z	k_Eukaryota;n_Opisthokonta;n_Metazoa;n_Eumetazoa;p_Cnidaria;c_Anthozoa;n_Hexacorallia;o_Scleractinia;n_Astrocoeniina;f_Acroporidae;g_Acropora	K16197	14-3-3 protein beta/theta/zeta	Environmental Information Processing; Signal transduction; MAPK signaling pathway - fly | Environmental Information Processing; Signal transduction; Hippo signaling pathway | Environmental Information Processing; Signal transduction; Hippo signaling pathway - fly | Environmental Information Processing; Signal transduction; PI3K-Akt signaling pathway | Cellular Processes; Cell growth and death; Ce…	COG5040*	14-3-3 family protein	Signal transduction mechanisms	PF00244 [14-3-3 protein]	0	0	0	0	0.868	0
megahit_42365_325-1218	YTM1, WDR12	k_Eukaryota;n_Opisthokonta;n_Metazoa;n_Eumetazoa;p_Cnidaria;c_Anthozoa;n_Hexacorallia;o_Scleractinia;n_Astrocoeniina;f_Pocilloporidae	K14863*	ribosome biogenesis protein YTM1	Brite Hierarchies; Protein families: genetic information processing; Ribosome biogenesis	ENOG410XPW5*	Component of the NOP7 complex, which is required for maturation of the 25S and 5.8S ribosomal Rs and formation of the 60S ribosome (By similarity)	Translation, ribosomal structure and biogenesis	PF00400 [WD domain, G-beta repeat]	0	0	0	4.341	0	0
megahit_146908_273-710	YTM1, WDR12	k_Eukaryota;n_Opisthokonta;n_Metazoa;n_Eumetazoa;p_Cnidaria;c_Anthozoa;n_Hexacorallia;o_Scleractinia;n_Astrocoeniina;f_Pocilloporidae	K14863*	ribosome biogenesis protein YTM1	Brite Hierarchies; Protein families: genetic information processing; Ribosome biogenesis	ENOG410XPW5*	Component of the NOP7 complex, which is required for maturation of the 25S and 5.8S ribosomal Rs and formation of the 60S ribosome (By similarity)	Translation, ribosomal structure and biogenesis	PF08154 [NLE (NUC135) domain]	0	0	0	1.253	0	0
megahit_208453_3-1349	YTM1, WDR12	k_Eukaryota;n_Opisthokonta;n_Metazoa;n_Eumetazoa;p_Cnidaria;c_Anthozoa;n_Hexacorallia;o_Scleractinia;n_Astrocoeniina;f_Acroporidae;g_Acropora	K14863*	ribosome biogenesis protein YTM1	Brite Hierarchies; Protein families: genetic information processing; Ribosome biogenesis	ENOG410XPW5*	Component of the NOP7 complex, which is required for maturation of the 25S and 5.8S ribosomal Rs and formation of the 60S ribosome (By similarity)	Translation, ribosomal structure and biogenesis	PF00400 [WD domain, G-beta repeat];PF08154 [NLE (NUC135) domain]	0.095	0.019	0.062	0	3.127	0.026
megahit_42102_445-1803	YTM1, WDR12	k_Eukaryota;n_Opisthokonta;n_Metazoa;n_Eumetazoa;p_Cnidaria;c_Anthozoa;n_Hexacorallia;o_Scleractinia	K14863*	ribosome biogenesis protein YTM1	Brite Hierarchies; Protein families: genetic information processing; Ribosome biogenesis	ENOG410XPW5*	Component of the NOP7 complex, which is required for maturation of the 25S and 5.8S ribosomal Rs and formation of the 60S ribosome (By similarity)	Translation, ribosomal structure and biogenesis	PF00400 [WD domain, G-beta repeat];PF08154 [NLE (NUC135) domain]	0	0	0	0	0.029	6.392
megahit_259505_1-330	YTHDF	k_Eukaryota;n_Opisthokonta;n_Metazoa;n_Eumetazoa;p_Cnidaria;c_Anthozoa;n_Octocorallia;o_Alcyonacea;n_Alcyoniina;f_Nephtheidae;g_Dendronephthya;s_Dendronephthya gigantea	K20102*	YTH domain-containing family protein	Brite Hierarchies; Protein families: genetic information processing; Messenger RNA biogenesis	ENOG410YABQ*	YTH domain family	Function unknown	PF04146 [YT521-B-like domain]	0	0.685	0	0.078	0	0
megahit_539381_228-368	YTHDF	k_Eukaryota;n_Opisthokonta;n_Metazoa;n_Eumetazoa;p_Cnidaria;c_Anthozoa;n_Octocorallia;o_Alcyonacea;n_Alcyoniina;f_Nephtheidae;g_Dendronephthya;s_Dendronephthya gigantea	K20102*	YTH domain-containing family protein	Brite Hierarchies; Protein families: genetic information processing; Messenger RNA biogenesis	ENOG410YABQ*	YTH domain family	Function unknown		0	0	9.536	0	0	0
megahit_395278_2900-4528	YTHDF	k_Eukaryota;n_Opisthokonta;n_Metazoa;n_Eumetazoa;p_Cnidaria;c_Anthozoa;n_Hexacorallia;o_Scleractinia;n_Astrocoeniina;f_Acroporidae;g_Acropora	K20102*	YTH domain-containing family protein	Brite Hierarchies; Protein families: genetic information processing; Messenger RNA biogenesis	ENOG410YABQ*	YTH domain family	Function unknown	PF04146 [YT521-B-like domain]	0.354	0.17	0.271	0	33.281	0.109
megahit_174510_1202-2845	YTHDF	k_Eukaryota;n_Opisthokonta;n_Metazoa;n_Eumetazoa;p_Cnidaria;c_Anthozoa;n_Hexacorallia;o_Scleractinia	K20102*	YTH domain-containing family protein	Brite Hierarchies; Protein families: genetic information processing; Messenger RNA biogenesis	ENOG410YABQ*	YTH domain family	Function unknown	PF04146 [YT521-B-like domain]	0	0.023	0.026	0.094	0.063	24.784
megahit_533346_835-2463	YTHDF	k_Eukaryota;n_Opisthokonta;n_Metazoa;n_Eumetazoa;p_Cnidaria;c_Anthozoa;n_Hexacorallia;o_Scleractinia	K20102*	YTH domain-containing family protein	Brite Hierarchies; Protein families: genetic information processing; Messenger RNA biogenesis	ENOG410YABQ*	YTH domain family	Function unknown	PF04146 [YT521-B-like domain]	0	0	0	14.683	0.016	0.033
megahit_165461_302-457	YTHDF	k_Eukaryota;n_Opisthokonta;n_Metazoa;n_Eumetazoa;p_Cnidaria;c_Anthozoa	K20102*	YTH domain-containing family protein	Brite Hierarchies; Protein families: genetic information processing; Messenger RNA biogenesis	ENOG410YABQ*	YTH domain family	Function unknown		0	0	0	0	0.417	0
megahit_333611_2-952	YTHDC2	k_Eukaryota;n_Opisthokonta;n_Metazoa;n_Eumetazoa;p_Cnidaria;c_Anthozoa;n_Hexacorallia;o_Scleractinia;n_Astrocoeniina;f_Pocilloporidae;g_Pocillopora;s_Pocillopora damicornis	K20099*	ATP-dependent RNA helicase YTHDC2 [EC:3.6.4.13]	Brite Hierarchies; Protein families: genetic information processing; Spliceosome	COG1643*	HrpA-like helicases	DNA replication, recombination and repair		0	0	0	0.312	0	0
megahit_34442_3-317	YTHDC2	k_Eukaryota;n_Opisthokonta;n_Metazoa;n_Eumetazoa;p_Cnidaria;c_Anthozoa;n_Hexacorallia;o_Scleractinia;n_Astrocoeniina;f_Pocilloporidae	K20099*	ATP-dependent RNA helicase YTHDC2 [EC:3.6.4.13]	Brite Hierarchies; Protein families: genetic information processing; Spliceosome	COG1643*	HrpA-like helicases	DNA replication, recombination and repair	PF01424 [R3H domain]	0	0	0	0.164	0	0
megahit_204444_2-2215	YTHDC2	k_Eukaryota;n_Opisthokonta;n_Metazoa;n_Eumetazoa;p_Cnidaria;c_Anthozoa;n_Hexacorallia;o_Scleractinia;n_Astrocoeniina;f_Pocilloporidae	K20099*	ATP-dependent RNA helicase YTHDC2 [EC:3.6.4.13]	Brite Hierarchies; Protein families: genetic information processing; Spliceosome	COG1643*	HrpA-like helicases	DNA replication, recombination and repair	PF04146 [YT521-B-like domain];PF04408 [Helicase associated domain (HA2)]	0	0	0	1.581	0.006	0.032
megahit_442076_3-425	YTHDC2	k_Eukaryota;n_Opisthokonta;n_Metazoa;n_Eumetazoa;p_Cnidaria;c_Anthozoa;n_Hexacorallia;o_Scleractinia;n_Astrocoeniina;f_Pocilloporidae	K20099*	ATP-dependent RNA helicase YTHDC2 [EC:3.6.4.13]	Brite Hierarchies; Protein families: genetic information processing; Spliceosome	COG1643*	HrpA-like helicases	DNA replication, recombination and repair		0	0	0	0.061	0	0
megahit_38030_1-2592	YTHDC2	k_Eukaryota;n_Opisthokonta;n_Metazoa;n_Eumetazoa;p_Cnidaria;c_Anthozoa;n_Hexacorallia;o_Scleractinia;n_Astrocoeniina;f_Acroporidae;g_Acropora;s_Acropora millepora	K20099*	ATP-dependent RNA helicase YTHDC2 [EC:3.6.4.13]	Brite Hierarchies; Protein families: genetic information processing; Spliceosome	COG1643*	HrpA-like helicases	DNA replication, recombination and repair	PF00271 [Helicase conserved C-terminal domain];PF04408 [Helicase associated domain (HA2)]	0	0	0	0.005	1.434	0
megahit_67290_2-892	YTHDC2	k_Eukaryota;n_Opisthokonta;n_Metazoa;n_Eumetazoa;p_Cnidaria;c_Anthozoa;n_Hexacorallia;o_Scleractinia;n_Astrocoeniina;f_Acroporidae;g_Acropora	K20099*	ATP-dependent RNA helicase YTHDC2 [EC:3.6.4.13]	Brite Hierarchies; Protein families: genetic information processing; Spliceosome	COG1643*	HrpA-like helicases	DNA replication, recombination and repair		0	0.028	0	0	0.365	0.218
megahit_285037_3466-4551	YTHDC2	k_Eukaryota;n_Opisthokonta;n_Metazoa;n_Eumetazoa;p_Cnidaria;c_Anthozoa;n_Hexacorallia;o_Scleractinia;n_Astrocoeniina;f_Acroporidae;g_Acropora	K20099*	ATP-dependent RNA helicase YTHDC2 [EC:3.6.4.13]	Brite Hierarchies; Protein families: genetic information processing; Spliceosome	COG1643*	HrpA-like helicases	DNA replication, recombination and repair	PF04146 [YT521-B-like domain]	0	0.035	0.097	0	10.526	0
megahit_110850_2-4258	YTHDC2	k_Eukaryota;n_Opisthokonta;n_Metazoa;n_Eumetazoa;p_Cnidaria;c_Anthozoa;n_Hexacorallia;o_Scleractinia	K20099*	ATP-dependent RNA helicase YTHDC2 [EC:3.6.4.13]	Brite Hierarchies; Protein families: genetic information processing; Spliceosome	COG1643*	HrpA-like helicases	DNA replication, recombination and repair	PF00271 [Helicase conserved C-terminal domain];PF04146 [YT521-B-like domain];PF04408 [Helicase associated domain (HA2)]	0	0.006	0	0	0	3.969
megahit_162330_468-647	YTHDC2	k_Eukaryota;n_Opisthokonta;n_Metazoa;n_Eumetazoa;p_Cnidaria;c_Anthozoa;n_Hexacorallia;o_Scleractinia	K20099*	ATP-dependent RNA helicase YTHDC2 [EC:3.6.4.13]	Brite Hierarchies; Protein families: genetic information processing; Spliceosome	COG1643*	HrpA-like helicases	DNA replication, recombination and repair		0	0	0	0	0	0.541
megahit_164426_1-663	YTHDC2	k_Eukaryota;n_Opisthokonta;n_Metazoa;n_Eumetazoa;p_Cnidaria;c_Anthozoa;n_Hexacorallia;o_Scleractinia	K20099*	ATP-dependent RNA helicase YTHDC2 [EC:3.6.4.13]	Brite Hierarchies; Protein families: genetic information processing; Spliceosome	COG1643*	HrpA-like helicases	DNA replication, recombination and repair	PF01424 [R3H domain]	0	0	0	0	0	1.815
megahit_496048_2-256	YTHDC2	k_Eukaryota;n_Opisthokonta;n_Metazoa;n_Eumetazoa;p_Cnidaria;c_Anthozoa	K20099*	ATP-dependent RNA helicase YTHDC2 [EC:3.6.4.13]	Brite Hierarchies; Protein families: genetic information processing; Spliceosome	COG1643	HrpA-like helicases	DNA replication, recombination and repair		0	0	0	0	2.272	0
megahit_234997_107-2386	YTHDC1	k_Eukaryota;n_Opisthokonta;n_Metazoa;n_Eumetazoa;p_Cnidaria;c_Anthozoa;n_Hexacorallia;o_Scleractinia;n_Astrocoeniina;f_Pocilloporidae;g_Pocillopora;s_Pocillopora damicornis	K20100*	YTH domain-containing protein 1	Brite Hierarchies; Protein families: genetic information processing; Spliceosome	ENOG4111F6P	YTH domain containing 1	Function unknown	PF04146 [YT521-B-like domain]	0	0	0	3.283	0	0
megahit_42968_98-2275	YTHDC1	k_Eukaryota;n_Opisthokonta;n_Metazoa;n_Eumetazoa;p_Cnidaria;c_Anthozoa;n_Hexacorallia;o_Scleractinia;n_Astrocoeniina;f_Acroporidae;g_Acropora;s_Acropora millepora	K20100*	YTH domain-containing protein 1	Brite Hierarchies; Protein families: genetic information processing; Spliceosome	ENOG4111F6P*	YTH domain containing 1	Function unknown	PF04146 [YT521-B-like domain]	0.088	0.029	0.087	0.012	7.58	0
megahit_118760_1-2241	YTHDC1	k_Eukaryota;n_Opisthokonta;n_Metazoa;n_Eumetazoa;p_Cnidaria;c_Anthozoa;n_Hexacorallia;o_Scleractinia	K20100*	YTH domain-containing protein 1	Brite Hierarchies; Protein families: genetic information processing; Spliceosome	ENOG4111F6P*	YTH domain containing 1	Function unknown	PF04146 [YT521-B-like domain]	0	0	0.009	0	0	10.18
megahit_319966_109-441	YME1	k_Eukaryota;n_Opisthokonta;n_Metazoa;n_Eumetazoa;p_Cnidaria;c_Anthozoa;n_Octocorallia;o_Alcyonacea;n_Alcyoniina;f_Nephtheidae;g_Dendronephthya	K08955*	ATP-dependent metalloprotease [EC:3.4.24.-]	Cellular Processes; Transport and catabolism; Mitophagy - yeast | Brite Hierarchies; Protein families: metabolism; Peptidases	COG0465*	ATP-dependent Zn proteases	Posttranslational modification, protein turnover, chaperones		0	1.17	0	0	0	0
megahit_95544_2-223	YME1	k_Eukaryota;n_Opisthokonta;n_Metazoa;n_Eumetazoa;p_Cnidaria;c_Anthozoa;n_Hexacorallia;o_Scleractinia;n_Astrocoeniina;f_Pocilloporidae	K08955*	ATP-dependent metalloprotease [EC:3.4.24.-]	Cellular Processes; Transport and catabolism; Mitophagy - yeast | Brite Hierarchies; Protein families: metabolism; Peptidases	COG0465*	ATP-dependent Zn proteases	Posttranslational modification, protein turnover, chaperones		0	0	0	20.129	0	11.277
megahit_138686_3712-5997	YME1	k_Eukaryota;n_Opisthokonta;n_Metazoa;n_Eumetazoa;p_Cnidaria;c_Anthozoa;n_Hexacorallia;o_Scleractinia;n_Astrocoeniina;f_Pocilloporidae	K08955*	ATP-dependent metalloprotease [EC:3.4.24.-]	Cellular Processes; Transport and catabolism; Mitophagy - yeast | Brite Hierarchies; Protein families: metabolism; Peptidases	COG0465*	ATP-dependent Zn proteases	Posttranslational modification, protein turnover, chaperones	PF00004 [ATPase family associated with various cellular activities (AAA)];PF01434 [Peptidase family M41]	0	0	0	4.655	0.011	0
megahit_206148_397-588	YME1	k_Eukaryota;n_Opisthokonta;n_Metazoa;n_Eumetazoa;p_Cnidaria;c_Anthozoa;n_Hexacorallia;o_Scleractinia;n_Astrocoeniina;f_Acroporidae;g_Acropora;s_Acropora millepora	K08955*	ATP-dependent metalloprotease [EC:3.4.24.-]	Cellular Processes; Transport and catabolism; Mitophagy - yeast | Brite Hierarchies; Protein families: metabolism; Peptidases	COG0465*	ATP-dependent Zn proteases	Posttranslational modification, protein turnover, chaperones		0	0	0	0	0	0.276
megahit_372147_765-3056	YME1	k_Eukaryota;n_Opisthokonta;n_Metazoa;n_Eumetazoa;p_Cnidaria;c_Anthozoa;n_Hexacorallia;o_Scleractinia;n_Astrocoeniina;f_Acroporidae;g_Acropora;s_Acropora millepora	K08955*	ATP-dependent metalloprotease [EC:3.4.24.-]	Cellular Processes; Transport and catabolism; Mitophagy - yeast | Brite Hierarchies; Protein families: metabolism; Peptidases	COG0465*	ATP-dependent Zn proteases	Posttranslational modification, protein turnover, chaperones	PF00004 [ATPase family associated with various cellular activities (AAA)];PF01434 [Peptidase family M41]	0.308	0.066	0.147	0	10.353	0
megahit_15728_1-984	YME1	k_Eukaryota;n_Opisthokonta;n_Metazoa;n_Eumetazoa;p_Cnidaria;c_Anthozoa;n_Hexacorallia;o_Scleractinia	K08955*	ATP-dependent metalloprotease [EC:3.4.24.-]	Cellular Processes; Transport and catabolism; Mitophagy - yeast | Brite Hierarchies; Protein families: metabolism; Peptidases	COG0465*	ATP-dependent Zn proteases	Posttranslational modification, protein turnover, chaperones	PF01434 [Peptidase family M41];PF17862 []	0.196	0	0.043	0	0	7.264
megahit_206494_83-2407	YME1	k_Eukaryota;n_Opisthokonta;n_Metazoa;n_Eumetazoa;p_Cnidaria;c_Anthozoa;n_Hexacorallia;o_Scleractinia	K08955*	ATP-dependent metalloprotease [EC:3.4.24.-]	Cellular Processes; Transport and catabolism; Mitophagy - yeast | Brite Hierarchies; Protein families: metabolism; Peptidases	COG0465*	ATP-dependent Zn proteases	Posttranslational modification, protein turnover, chaperones	PF00004 [ATPase family associated with various cellular activities (AAA)];PF01434 [Peptidase family M41];PF17862 []	0	0.043	0.036	0	0.011	8.918
megahit_237635_222-452	YME1	k_Eukaryota;n_Opisthokonta;n_Metazoa;n_Eumetazoa;p_Cnidaria;c_Anthozoa	K08955	ATP-dependent metalloprotease [EC:3.4.24.-]	Cellular Processes; Transport and catabolism; Mitophagy - yeast | Brite Hierarchies; Protein families: metabolism; Peptidases	COG0465*	ATP-dependent Zn proteases	Posttranslational modification, protein turnover, chaperones	PF00004 [ATPase family associated with various cellular activities (AAA)]	0	0.489	0	0	0	0
megahit_276602_1-1887	YLPM1	k_Eukaryota;n_Opisthokonta;n_Metazoa;n_Eumetazoa;p_Cnidaria;c_Anthozoa;n_Hexacorallia;o_Scleractinia;n_Astrocoeniina;f_Pocilloporidae;g_Pocillopora;s_Pocillopora damicornis	K17602*	YLP motif-containing protein 1	Brite Hierarchies; Protein families: metabolism; Protein phosphatases and associated proteins	ENOG410YIR5*	YLP motif containing 1	Function unknown		0	0	0	3.58	0	0
megahit_406866_1781-5317	YLPM1	k_Eukaryota;n_Opisthokonta;n_Metazoa;n_Eumetazoa;p_Cnidaria;c_Anthozoa;n_Hexacorallia;o_Scleractinia;n_Astrocoeniina;f_Acroporidae;g_Acropora;s_Acropora millepora	K17602*	YLP motif-containing protein 1	Brite Hierarchies; Protein families: metabolism; Protein phosphatases and associated proteins	ENOG410YIR5*	YLP motif containing 1	Function unknown		0.045	0.025	0.048	0	4.592	0.015
megahit_36595_3-773	YLPM1	k_Eukaryota;n_Opisthokonta;n_Metazoa;n_Eumetazoa;p_Cnidaria;c_Anthozoa;n_Hexacorallia;o_Scleractinia	K17602*	YLP motif-containing protein 1	Brite Hierarchies; Protein families: metabolism; Protein phosphatases and associated proteins	ENOG410YIR5*	YLP motif containing 1	Function unknown		0	0	0	0	0.017	2.478
megahit_213997_153-398	YLPM1	k_Eukaryota;n_Opisthokonta;n_Metazoa;n_Eumetazoa;p_Cnidaria;c_Anthozoa;n_Hexacorallia;o_Scleractinia	K17602*	YLP motif-containing protein 1	Brite Hierarchies; Protein families: metabolism; Protein phosphatases and associated proteins	ENOG410YIR5*	YLP motif containing 1	Function unknown		0	0.051	0	0	0.053	8.63
megahit_314126_2364-6467	YLPM1	k_Eukaryota;n_Opisthokonta;n_Metazoa;n_Eumetazoa;p_Cnidaria;c_Anthozoa;n_Hexacorallia;o_Scleractinia	K17602*	YLP motif-containing protein 1	Brite Hierarchies; Protein families: metabolism; Protein phosphatases and associated proteins	ENOG410YIR5*	YLP motif containing 1	Function unknown		0	0.012	0	0	0.003	3.664
megahit_25202_803-1501	YKT6	k_Eukaryota;n_Opisthokonta;n_Metazoa;n_Eumetazoa;p_Cnidaria;c_Anthozoa;n_Hexacorallia;o_Scleractinia	K08516*	synaptobrevin homolog YKT6	Genetic Information Processing; Folding, sorting and degradation; SNARE interactions in vesicular transport | Cellular Processes; Transport and catabolism; Autophagy - yeast | Brite Hierarchies; Protein families: genetic information processing; Membrane trafficking	COG5143*	Synaptobrevin/VAMP-like protein		PF00957 [Synaptobrevin]	0.551	0.27	0.15	0.055	8.866	0
megahit_86536_2-652	YKT6	k_Eukaryota;n_Opisthokonta;n_Metazoa;n_Eumetazoa;p_Cnidaria;c_Anthozoa;n_Hexacorallia;o_Scleractinia	K08516*	synaptobrevin homolog YKT6	Genetic Information Processing; Folding, sorting and degradation; SNARE interactions in vesicular transport | Cellular Processes; Transport and catabolism; Autophagy - yeast | Brite Hierarchies; Protein families: genetic information processing; Membrane trafficking	COG5143*	Synaptobrevin/VAMP-like protein		PF00957 [Synaptobrevin]	0.099	0	0	0	0	18.589
megahit_412771_88-681	YKT6	k_Eukaryota;n_Opisthokonta;n_Metazoa;n_Eumetazoa;p_Cnidaria;c_Anthozoa;n_Hexacorallia;o_Scleractinia	K08516*	synaptobrevin homolog YKT6	Genetic Information Processing; Folding, sorting and degradation; SNARE interactions in vesicular transport | Cellular Processes; Transport and catabolism; Autophagy - yeast | Brite Hierarchies; Protein families: genetic information processing; Membrane trafficking	COG5143*	Synaptobrevin/VAMP-like protein		PF00957 [Synaptobrevin]	0	0	0	7.893	0.066	0.298
megahit_86630_204-404	YKT6	k_Eukaryota;n_Opisthokonta;n_Metazoa;n_Eumetazoa;p_Cnidaria;c_Anthozoa	K08516*	synaptobrevin homolog YKT6	Genetic Information Processing; Folding, sorting and degradation; SNARE interactions in vesicular transport | Cellular Processes; Transport and catabolism; Autophagy - yeast | Brite Hierarchies; Protein families: genetic information processing; Membrane trafficking	COG5143*	Synaptobrevin/VAMP-like protein		PF00957 [Synaptobrevin]	0	0	0	0	0.259	0
megahit_430932_1-531	YIPF5_7, YIP1	k_Eukaryota;n_Opisthokonta;n_Metazoa;n_Eumetazoa;p_Cnidaria;c_Anthozoa;n_Octocorallia;o_Alcyonacea;n_Alcyoniina;f_Nephtheidae;g_Dendronephthya;s_Dendronephthya gigantea	K20363*	protein YIPF5/7	Brite Hierarchies; Protein families: genetic information processing; Membrane trafficking	COG5080*	Rab GTPase interacting factor, Golgi membrane protein			0	0.757	0	0	0	0
megahit_176905_1844-2608	YIPF5_7, YIP1	k_Eukaryota;n_Opisthokonta;n_Metazoa;n_Eumetazoa;p_Cnidaria;c_Anthozoa;n_Hexacorallia;o_Scleractinia;n_Astrocoeniina;f_Pocilloporidae	K20363*	protein YIPF5/7	Brite Hierarchies; Protein families: genetic information processing; Membrane trafficking	COG5080*	Rab GTPase interacting factor, Golgi membrane protein			0	0	0	2.161	0	0
megahit_262296_1-903	YIPF5_7, YIP1	k_Eukaryota;n_Opisthokonta;n_Metazoa;n_Eumetazoa;p_Cnidaria;c_Anthozoa;n_Hexacorallia;o_Scleractinia;n_Astrocoeniina;f_Acroporidae;g_Acropora	K20363*	protein YIPF5/7	Brite Hierarchies; Protein families: genetic information processing; Membrane trafficking	COG5080*	Rab GTPase interacting factor, Golgi membrane protein			0.213	0	0.116	0.014	8.327	0.196
megahit_274470_1655-2509	YIPF5_7, YIP1	k_Eukaryota;n_Opisthokonta;n_Metazoa;n_Eumetazoa;p_Cnidaria;c_Anthozoa;n_Hexacorallia;o_Scleractinia;n_Astrocoeniina;f_Acroporidae;g_Acropora	K20363*	protein YIPF5/7	Brite Hierarchies; Protein families: genetic information processing; Membrane trafficking	COG5080*	Rab GTPase interacting factor, Golgi membrane protein			0.15	0.059	0.074	0	7.401	0
megahit_122417_1-906	YIPF5_7, YIP1	k_Eukaryota;n_Opisthokonta;n_Metazoa;n_Eumetazoa;p_Cnidaria;c_Anthozoa;n_Hexacorallia;o_Scleractinia	K20363*	protein YIPF5/7	Brite Hierarchies; Protein families: genetic information processing; Membrane trafficking	COG5080*	Rab GTPase interacting factor, Golgi membrane protein			0	0	0	3.322	0	0.02
megahit_261581_108-845	YIPF5_7, YIP1	k_Eukaryota;n_Opisthokonta;n_Metazoa;n_Eumetazoa;p_Cnidaria;c_Anthozoa;n_Hexacorallia;o_Scleractinia	K20363*	protein YIPF5/7	Brite Hierarchies; Protein families: genetic information processing; Membrane trafficking	COG5080*	Rab GTPase interacting factor, Golgi membrane protein			0	0	0	0	0	10.572
megahit_589168_232-1101	YIPF5_7, YIP1	k_Eukaryota;n_Opisthokonta;n_Metazoa;n_Eumetazoa;p_Cnidaria;c_Anthozoa;n_Hexacorallia;o_Scleractinia	K20363*	protein YIPF5/7	Brite Hierarchies; Protein families: genetic information processing; Membrane trafficking	COG5080*	Rab GTPase interacting factor, Golgi membrane protein			0.037	0.159	0.169	0	0	9.029
megahit_154963_2-427	YIF1	k_Eukaryota;n_Opisthokonta;n_Metazoa;n_Eumetazoa;p_Cnidaria;c_Anthozoa;n_Hexacorallia;o_Scleractinia;n_Astrocoeniina;f_Pocilloporidae;g_Stylophora	K20362*	protein transport protein YIF1	Brite Hierarchies; Protein families: genetic information processing; Membrane trafficking	ENOG4111K9P*	Phage integrase family	Function unknown		0	0	0	0	0	0.332
megahit_357662_924-1895	YIF1	k_Eukaryota;n_Opisthokonta;n_Metazoa;n_Eumetazoa;p_Cnidaria;c_Anthozoa;n_Hexacorallia;o_Scleractinia;n_Astrocoeniina;f_Acroporidae;g_Acropora	K20362*	protein transport protein YIF1	Brite Hierarchies; Protein families: genetic information processing; Membrane trafficking	COG5197*	Predicted membrane protein	Function unknown	PF03878 [YIF1]	0.231	0.052	0.151	0	12.477	0.055
megahit_88904_1815-2621	YIF1	k_Eukaryota;n_Opisthokonta;n_Metazoa;n_Eumetazoa;p_Cnidaria;c_Anthozoa;n_Hexacorallia;o_Scleractinia	K20362*	protein transport protein YIF1	Brite Hierarchies; Protein families: genetic information processing; Membrane trafficking	COG5197*	Predicted membrane protein	Function unknown	PF03878 [YIF1]	0	0.016	0	0.016	0.032	11.554
megahit_196986_1-948	YIF1	k_Eukaryota;n_Opisthokonta;n_Metazoa;n_Eumetazoa;p_Cnidaria;c_Anthozoa;n_Hexacorallia;o_Scleractinia	K20362*	protein transport protein YIF1	Brite Hierarchies; Protein families: genetic information processing; Membrane trafficking	COG5197*	Predicted membrane protein	Function unknown	PF03878 [YIF1]	0	0	0	5.49	0	0
megahit_319539_833-1060	YIF1	k_Eukaryota;n_Opisthokonta;n_Metazoa;n_Eumetazoa;p_Cnidaria;c_Anthozoa;n_Hexacorallia;o_Scleractinia	K20362*	protein transport protein YIF1	Brite Hierarchies; Protein families: genetic information processing; Membrane trafficking	COG5197*	Predicted membrane protein	Function unknown		0	0	0	0	0	6.79
megahit_533759_263-616	YIF1	k_Eukaryota;n_Opisthokonta;n_Metazoa;n_Eumetazoa;p_Cnidaria;c_Anthozoa;n_Hexacorallia;o_Scleractinia	K20362*	protein transport protein YIF1	Brite Hierarchies; Protein families: genetic information processing; Membrane trafficking					0	0	0	0	0	0.4
megahit_47118_89-334	YIF1	k_Eukaryota;n_Opisthokonta;n_Metazoa;n_Eumetazoa;p_Cnidaria;c_Anthozoa	K20362*	protein transport protein YIF1	Brite Hierarchies; Protein families: genetic information processing; Membrane trafficking	ENOG410ZRT4		Function unknown		0	0.357	0	0	0	0
megahit_156085_2-160	YIF1	k_Eukaryota;n_Opisthokonta;n_Metazoa;n_Eumetazoa;p_Cnidaria;c_Anthozoa	K20362*	protein transport protein YIF1	Brite Hierarchies; Protein families: genetic information processing; Membrane trafficking	ENOG4111K9P*	Phage integrase family	Function unknown		0	0.869	0	0	0	0
megahit_410650_1-363	YIF1	k_Eukaryota;n_Opisthokonta;n_Metazoa;n_Eumetazoa;p_Cnidaria;c_Anthozoa	K20362*	protein transport protein YIF1	Brite Hierarchies; Protein families: genetic information processing; Membrane trafficking	ENOG4111K9P*	Phage integrase family	Function unknown		0	0	0	0	0	0.341
megahit_43830_2-1516	yidC, spoIIIJ, OXA1, ccfA	k_Eukaryota;n_Opisthokonta;n_Metazoa;n_Eumetazoa;p_Cnidaria;c_Anthozoa;n_Hexacorallia;o_Scleractinia;n_Astrocoeniina;f_Pocilloporidae;g_Pocillopora;s_Pocillopora damicornis	K03217*	YidC/Oxa1 family membrane protein insertase	Genetic Information Processing; Folding, sorting and degradation; Protein export | Environmental Information Processing; Membrane transport; Bacterial secretion system | Cellular Processes; Cellular community - prokaryotes; Quorum sensing | Brite Hierarchies; Protein families: genetic information processing; Mitochondrial biogenesis | Brite Hierarchies; Protein families: signaling and cellular pr…	COG0706*	Preprotein translocase subunit YidC		PF02096 [60Kd inner membrane protein]	0	0	0	2.212	0	0
megahit_46918_2276-3853	yidC, spoIIIJ, OXA1, ccfA	k_Eukaryota;n_Opisthokonta;n_Metazoa;n_Eumetazoa;p_Cnidaria;c_Anthozoa;n_Hexacorallia;o_Scleractinia;n_Astrocoeniina;f_Acroporidae;g_Acropora	K03217*	YidC/Oxa1 family membrane protein insertase	Genetic Information Processing; Folding, sorting and degradation; Protein export | Environmental Information Processing; Membrane transport; Bacterial secretion system | Cellular Processes; Cellular community - prokaryotes; Quorum sensing | Brite Hierarchies; Protein families: genetic information processing; Mitochondrial biogenesis | Brite Hierarchies; Protein families: signaling and cellular pr…	COG0706*	Preprotein translocase subunit YidC		PF02096 [60Kd inner membrane protein]	0	0	0	0	0	6.991
megahit_62589_1-1245	yidC, spoIIIJ, OXA1, ccfA	k_Eukaryota;n_Opisthokonta;n_Metazoa;n_Eumetazoa;p_Cnidaria;c_Anthozoa;n_Hexacorallia;o_Scleractinia;n_Astrocoeniina;f_Acroporidae;g_Acropora	K03217*	YidC/Oxa1 family membrane protein insertase	Genetic Information Processing; Folding, sorting and degradation; Protein export | Environmental Information Processing; Membrane transport; Bacterial secretion system | Cellular Processes; Cellular community - prokaryotes; Quorum sensing | Brite Hierarchies; Protein families: genetic information processing; Mitochondrial biogenesis | Brite Hierarchies; Protein families: signaling and cellular pr…	COG0706*	Preprotein translocase subunit YidC		PF02096 [60Kd inner membrane protein]	0	0.061	0	0	5.422	0
megahit_273638_1378-1863	yidC, spoIIIJ, OXA1, ccfA	k_Eukaryota;n_Opisthokonta;n_Metazoa;n_Eumetazoa;p_Cnidaria;c_Anthozoa;n_Hexacorallia;o_Scleractinia;n_Astrocoeniina;f_Acroporidae;g_Acropora	K03217*	YidC/Oxa1 family membrane protein insertase	Genetic Information Processing; Folding, sorting and degradation; Protein export | Environmental Information Processing; Membrane transport; Bacterial secretion system | Cellular Processes; Cellular community - prokaryotes; Quorum sensing | Brite Hierarchies; Protein families: genetic information processing; Mitochondrial biogenesis | Brite Hierarchies; Protein families: signaling and cellular pr…	COG0706*	Preprotein translocase subunit YidC			0.33	0	0	0	8.251	0
megahit_273757_582-1067	yidC, spoIIIJ, OXA1, ccfA	k_Eukaryota;n_Opisthokonta;n_Metazoa;n_Eumetazoa;p_Cnidaria;c_Anthozoa;n_Hexacorallia;o_Scleractinia;n_Astrocoeniina;f_Acroporidae;g_Acropora	K03217*	YidC/Oxa1 family membrane protein insertase	Genetic Information Processing; Folding, sorting and degradation; Protein export | Environmental Information Processing; Membrane transport; Bacterial secretion system | Cellular Processes; Cellular community - prokaryotes; Quorum sensing | Brite Hierarchies; Protein families: genetic information processing; Mitochondrial biogenesis | Brite Hierarchies; Protein families: signaling and cellular pr…	COG0706*	Preprotein translocase subunit YidC			0.132	0.052	0.216	0	7.314	0
megahit_410857_1-114	yidC, spoIIIJ, OXA1, ccfA	k_Eukaryota;n_Opisthokonta;n_Metazoa;n_Eumetazoa;p_Cnidaria;c_Anthozoa;n_Hexacorallia;o_Scleractinia;n_Astrocoeniina;f_Acroporidae;g_Acropora	K03217*	YidC/Oxa1 family membrane protein insertase	Genetic Information Processing; Folding, sorting and degradation; Protein export | Environmental Information Processing; Membrane transport; Bacterial secretion system | Cellular Processes; Cellular community - prokaryotes; Quorum sensing | Brite Hierarchies; Protein families: genetic information processing; Mitochondrial biogenesis | Brite Hierarchies; Protein families: signaling and cellular pr…	COG0706*	Preprotein translocase subunit YidC			0	0	0	0	0.343	0
megahit_306105_1-282	yggS, PROSC	k_Eukaryota;n_Opisthokonta;n_Metazoa;n_Eumetazoa;p_Cnidaria;c_Anthozoa;n_Octocorallia;o_Alcyonacea;n_Alcyoniina;f_Nephtheidae;g_Dendronephthya;s_Dendronephthya gigantea	K06997*	PLP dependent protein	Not Included in Pathway or Brite; Unclassified: metabolism; Amino acid metabolism	COG0325*	Predicted enzyme with a TIM-barrel fold	General function prediction only		0	1.069	0	0	0	0
megahit_327367_939-1868	yggS, PROSC	k_Eukaryota;n_Opisthokonta;n_Metazoa;n_Eumetazoa;p_Cnidaria;c_Anthozoa;n_Hexacorallia;o_Scleractinia;n_Astrocoeniina;f_Pocilloporidae;g_Pocillopora;s_Pocillopora damicornis	K06997*	PLP dependent protein	Not Included in Pathway or Brite; Unclassified: metabolism; Amino acid metabolism	COG0325*	Predicted enzyme with a TIM-barrel fold	General function prediction only	PF01168 [Alanine racemase, N-terminal domain]	0	0	0	3.659	0	0
megahit_8654_2-157	yggS, PROSC	k_Eukaryota;n_Opisthokonta;n_Metazoa;n_Eumetazoa;p_Cnidaria;c_Anthozoa;n_Hexacorallia;o_Scleractinia;n_Astrocoeniina;f_Pocilloporidae	K06997*	PLP dependent protein	Not Included in Pathway or Brite; Unclassified: metabolism; Amino acid metabolism	COG0325*	Predicted enzyme with a TIM-barrel fold	General function prediction only		0	0	0	0.455	0	0.227
megahit_85269_795-1526	yggS, PROSC	k_Eukaryota;n_Opisthokonta;n_Metazoa;n_Eumetazoa;p_Cnidaria;c_Anthozoa;n_Hexacorallia;o_Scleractinia;n_Astrocoeniina;f_Acroporidae;g_Acropora;s_Acropora millepora	K06997*	PLP dependent protein	Not Included in Pathway or Brite; Unclassified: metabolism; Amino acid metabolism	COG0325*	Predicted enzyme with a TIM-barrel fold	General function prediction only	PF01168 [Alanine racemase, N-terminal domain]	0.263	0.154	0.201	0	8.867	0.024
megahit_30243_1012-2028	yggS, PROSC	k_Eukaryota;n_Opisthokonta;n_Metazoa;n_Eumetazoa;p_Cnidaria;c_Anthozoa;n_Hexacorallia;o_Scleractinia	K06997*	PLP dependent protein	Not Included in Pathway or Brite; Unclassified: metabolism; Amino acid metabolism	COG0325*	Predicted enzyme with a TIM-barrel fold	General function prediction only	PF01168 [Alanine racemase, N-terminal domain]	0	0	0.083	0	0	15.874
megahit_424776_352-459	yggS, PROSC	k_Eukaryota;n_Opisthokonta;n_Metazoa;n_Eumetazoa;p_Cnidaria;c_Anthozoa;n_Hexacorallia;o_Scleractinia	K06997*	PLP dependent protein	Not Included in Pathway or Brite; Unclassified: metabolism; Amino acid metabolism	COG0325*	Predicted enzyme with a TIM-barrel fold	General function prediction only		0	0	0	0	0.121	0
megahit_103690_1166-2548	yfiH	k_Eukaryota;n_Opisthokonta;n_Metazoa;n_Eumetazoa;p_Cnidaria;c_Anthozoa;n_Hexacorallia;o_Scleractinia;n_Astrocoeniina;f_Pocilloporidae	K05810*	polyphenol oxidase [EC:1.10.3.-]	Not Included in Pathway or Brite; Unclassified: metabolism; Enzymes with EC numbers	COG1496*	Uncharacterized conserved protein	Function unknown	PF02578 [Multi-copper polyphenol oxidoreductase laccase];PF02698 [DUF218 domain]	0	0	0	1.84	0	0
megahit_131923_264-1649	yfiH	k_Eukaryota;n_Opisthokonta;n_Metazoa;n_Eumetazoa;p_Cnidaria;c_Anthozoa;n_Hexacorallia;o_Scleractinia;n_Astrocoeniina;f_Acroporidae;g_Acropora;s_Acropora millepora	K05810*	polyphenol oxidase [EC:1.10.3.-]	Not Included in Pathway or Brite; Unclassified: metabolism; Enzymes with EC numbers	COG1496*	Uncharacterized conserved protein	Function unknown	PF02578 [Multi-copper polyphenol oxidoreductase laccase];PF02698 [DUF218 domain]	0.093	0.027	0.091	0	6.853	0
megahit_378429_1590-3032	yfiH	k_Eukaryota;n_Opisthokonta;n_Metazoa;n_Eumetazoa;p_Cnidaria;c_Anthozoa;n_Hexacorallia;o_Scleractinia	K05810*	polyphenol oxidase [EC:1.10.3.-]	Not Included in Pathway or Brite; Unclassified: metabolism; Enzymes with EC numbers	COG1496*	Uncharacterized conserved protein	Function unknown	PF02578 [Multi-copper polyphenol oxidoreductase laccase];PF02698 [DUF218 domain]	0	0.017	0	0	0.045	4.304
megahit_366442_1-342	yfbK	k_Eukaryota;n_Opisthokonta;n_Metazoa;n_Eumetazoa;p_Cnidaria;c_Anthozoa;n_Hexacorallia;o_Scleractinia	K07114*	Ca-activated chloride channel homolog	Brite Hierarchies; Protein families: signaling and cellular processes; Transporters	ENOG410XPDX*	Calcium channel, voltage-dependent, alpha 2 delta subunit	Function unknown		0	0	0	0	0	0.233
megahit_412058_172-432	YES1	k_Eukaryota;n_Opisthokonta;n_Metazoa;n_Eumetazoa;p_Cnidaria;c_Anthozoa;n_Octocorallia;o_Alcyonacea;n_Alcyoniina;f_Nephtheidae;g_Dendronephthya	K05705	tyrosine-protein kinase Yes [EC:2.7.10.2]	Cellular Processes; Cellular community - eukaryotes; Adherens junction | Brite Hierarchies; Protein families: metabolism; Protein kinases | Brite Hierarchies; Protein families: genetic information processing; Membrane trafficking	COG0515*	Serine/threonine protein kinase	DNA replication, recombination and repair|Transcription|Signal transduction mechanisms|General function prediction only	PF00018 [SH3 domain];PF14604 [Variant SH3 domain]	0	1.252	0	0	0	0
megahit_292866_2-289	YES1	k_Eukaryota;n_Opisthokonta;n_Metazoa;n_Eumetazoa;p_Cnidaria;c_Anthozoa;n_Hexacorallia;o_Scleractinia;n_Astrocoeniina;f_Pocilloporidae	K05705	tyrosine-protein kinase Yes [EC:2.7.10.2]	Cellular Processes; Cellular community - eukaryotes; Adherens junction | Brite Hierarchies; Protein families: metabolism; Protein kinases | Brite Hierarchies; Protein families: genetic information processing; Membrane trafficking	COG0515	Serine/threonine protein kinase	DNA replication, recombination and repair|Transcription|Signal transduction mechanisms|General function prediction only	PF00069 [Protein kinase domain];PF07714 [Protein tyrosine kinase]	0	0	0	0.538	0	0
megahit_412497_1-249	YES1	k_Eukaryota;n_Opisthokonta;n_Metazoa;n_Eumetazoa;p_Cnidaria;c_Anthozoa;n_Hexacorallia;o_Scleractinia;n_Astrocoeniina;f_Pocilloporidae	K05705	tyrosine-protein kinase Yes [EC:2.7.10.2]	Cellular Processes; Cellular community - eukaryotes; Adherens junction | Brite Hierarchies; Protein families: metabolism; Protein kinases | Brite Hierarchies; Protein families: genetic information processing; Membrane trafficking	COG0515	Serine/threonine protein kinase	DNA replication, recombination and repair|Transcription|Signal transduction mechanisms|General function prediction only	PF00069 [Protein kinase domain];PF07714 [Protein tyrosine kinase]	0	0	0	0.104	0	0
megahit_140205_1760-3304	YES1	k_Eukaryota;n_Opisthokonta;n_Metazoa;n_Eumetazoa;p_Cnidaria;c_Anthozoa;n_Hexacorallia;o_Scleractinia	K05705	tyrosine-protein kinase Yes [EC:2.7.10.2]	Cellular Processes; Cellular community - eukaryotes; Adherens junction | Brite Hierarchies; Protein families: metabolism; Protein kinases | Brite Hierarchies; Protein families: genetic information processing; Membrane trafficking	COG0515*	Serine/threonine protein kinase	DNA replication, recombination and repair|Transcription|Signal transduction mechanisms|General function prediction only	PF00017 [SH2 domain];PF00018 [SH3 domain];PF00069 [Protein kinase domain];PF07714 [Protein tyrosine kinase]	0	0	0	0	0.025	4.203
megahit_226327_3616-5166	YES1	k_Eukaryota;n_Opisthokonta;n_Metazoa;n_Eumetazoa;p_Cnidaria;c_Anthozoa;n_Hexacorallia;o_Scleractinia	K05705	tyrosine-protein kinase Yes [EC:2.7.10.2]	Cellular Processes; Cellular community - eukaryotes; Adherens junction | Brite Hierarchies; Protein families: metabolism; Protein kinases | Brite Hierarchies; Protein families: genetic information processing; Membrane trafficking	COG0515*	Serine/threonine protein kinase	DNA replication, recombination and repair|Transcription|Signal transduction mechanisms|General function prediction only	PF00017 [SH2 domain];PF00018 [SH3 domain];PF00069 [Protein kinase domain];PF07714 [Protein tyrosine kinase]	0	0	0	1.453	0	0
megahit_62440_100-543	YEATS4, GAS41, YAF9	k_Eukaryota;n_Opisthokonta;n_Metazoa;n_Eumetazoa;p_Cnidaria;c_Anthozoa;n_Octocorallia;o_Alcyonacea;n_Alcyoniina;f_Nephtheidae;g_Dendronephthya;s_Dendronephthya gigantea	K11341*	YEATS domain-containing protein 4	Brite Hierarchies; Protein families: genetic information processing; Chromosome and associated proteins	COG5033*	Transcription initiation factor IIF, auxiliary subunit	Transcription		0	1.698	0	0	0	0
megahit_62440_540-782	YEATS4, GAS41, YAF9	k_Eukaryota;n_Opisthokonta;n_Metazoa;n_Eumetazoa;p_Cnidaria;c_Anthozoa;n_Octocorallia;o_Alcyonacea;n_Alcyoniina;f_Nephtheidae;g_Dendronephthya;s_Dendronephthya gigantea	K11341*	YEATS domain-containing protein 4	Brite Hierarchies; Protein families: genetic information processing; Chromosome and associated proteins	COG5033*	Transcription initiation factor IIF, auxiliary subunit	Transcription	PF03366 [YEATS family]	0	0.879	0	0	0	0
megahit_534322_1414-2103	YEATS4, GAS41, YAF9	k_Eukaryota;n_Opisthokonta;n_Metazoa;n_Eumetazoa;p_Cnidaria;c_Anthozoa;n_Hexacorallia;o_Scleractinia;n_Astrocoeniina;f_Acroporidae;g_Acropora;s_Acropora millepora	K11341*	YEATS domain-containing protein 4	Brite Hierarchies; Protein families: genetic information processing; Chromosome and associated proteins	COG5033*	Transcription initiation factor IIF, auxiliary subunit	Transcription	PF03366 [YEATS family]	0.093	0.073	0	0.019	4.359	5.308
megahit_555006_371-781	YEATS4, GAS41, YAF9	k_Eukaryota;n_Opisthokonta;n_Metazoa;n_Eumetazoa;p_Cnidaria;c_Anthozoa;n_Hexacorallia;o_Scleractinia	K11341*	YEATS domain-containing protein 4	Brite Hierarchies; Protein families: genetic information processing; Chromosome and associated proteins	COG5033*	Transcription initiation factor IIF, auxiliary subunit	Transcription		0	0	0	4.447	0.032	0
megahit_555244_2-412	YEATS4, GAS41, YAF9	k_Eukaryota;n_Opisthokonta;n_Metazoa;n_Eumetazoa;p_Cnidaria;c_Anthozoa;n_Hexacorallia;o_Scleractinia	K11341*	YEATS domain-containing protein 4	Brite Hierarchies; Protein families: genetic information processing; Chromosome and associated proteins	COG5033*	Transcription initiation factor IIF, auxiliary subunit	Transcription		0	0	0	3.472	0.032	0
megahit_336426_1-372	YEATS4, GAS41, YAF9	k_Eukaryota;n_Opisthokonta;n_Metazoa;n_Eumetazoa;p_Cnidaria;c_Anthozoa;n_Hexacorallia;o_Actiniaria	K11341*	YEATS domain-containing protein 4	Brite Hierarchies; Protein families: genetic information processing; Chromosome and associated proteins	COG5033*	Transcription initiation factor IIF, auxiliary subunit	Transcription	PF03366 [YEATS family]	0.172	0.068	0	3.923	0	7.895
megahit_506541_1502-2050	YEATS4, GAS41, YAF9	k_Eukaryota;n_Opisthokonta;n_Metazoa;n_Eumetazoa;p_Cnidaria;c_Anthozoa	K11341*	YEATS domain-containing protein 4	Brite Hierarchies; Protein families: genetic information processing; Chromosome and associated proteins	COG5033*	Transcription initiation factor IIF, auxiliary subunit	Transcription	PF03366 [YEATS family]	0	0	0	0	0	48.791
megahit_214145_568-897	ydiU	k_Eukaryota;n_Opisthokonta;n_Metazoa;n_Eumetazoa;p_Cnidaria;c_Anthozoa;n_Hexacorallia;o_Scleractinia;n_Astrocoeniina;f_Pocilloporidae	K08997*	uncharacterized protein	Not Included in Pathway or Brite; Poorly characterized; Function unknown	COG0397*	Uncharacterized conserved protein	Function unknown		0	0	0	4.794	0	0.161
megahit_214345_888-1217	ydiU	k_Eukaryota;n_Opisthokonta;n_Metazoa;n_Eumetazoa;p_Cnidaria;c_Anthozoa;n_Hexacorallia;o_Scleractinia;n_Astrocoeniina;f_Pocilloporidae	K08997*	uncharacterized protein	Not Included in Pathway or Brite; Poorly characterized; Function unknown	COG0397*	Uncharacterized conserved protein	Function unknown		0	0	0	4.52	0	0
megahit_487914_413-751	ydiU	k_Eukaryota;n_Opisthokonta;n_Metazoa;n_Eumetazoa;p_Cnidaria;c_Anthozoa;n_Hexacorallia;o_Scleractinia;n_Astrocoeniina;f_Acroporidae;g_Acropora;s_Acropora millepora	K08997*	uncharacterized protein	Not Included in Pathway or Brite; Poorly characterized; Function unknown	COG0397*	Uncharacterized conserved protein	Function unknown	PF02696 [Uncharacterized ACR, YdiU/UPF0061 family]	0.095	0	0	0	1.517	0
megahit_133707_2-499	ydiU	k_Eukaryota;n_Opisthokonta;n_Metazoa;n_Eumetazoa;p_Cnidaria;c_Anthozoa;n_Hexacorallia;o_Scleractinia	K08997*	uncharacterized protein	Not Included in Pathway or Brite; Poorly characterized; Function unknown	COG0397*	Uncharacterized conserved protein	Function unknown	PF02696 [Uncharacterized ACR, YdiU/UPF0061 family]	0	0	0	0.648	0	0
megahit_454910_3-671	YCS4, CNAP1, CAPD2	k_Eukaryota;n_Opisthokonta;n_Metazoa;n_Eumetazoa;p_Cnidaria;c_Anthozoa;n_Hexacorallia;o_Scleractinia;n_Astrocoeniina;f_Pocilloporidae	K06677*	condensin complex subunit 1	Cellular Processes; Cell growth and death; Cell cycle - yeast | Brite Hierarchies; Protein families: genetic information processing; Chromosome and associated proteins	COG5098*	Chromosome condensation complex Condensin, subunit D2	Cell division and chromosome partitioning		0	0	0	0.319	0	0
megahit_546693_2615-4780	YCS4, CNAP1, CAPD2	k_Eukaryota;n_Opisthokonta;n_Metazoa;n_Eumetazoa;p_Cnidaria;c_Anthozoa;n_Hexacorallia;o_Scleractinia;n_Astrocoeniina;f_Pocilloporidae	K06677*	condensin complex subunit 1	Cellular Processes; Cell growth and death; Cell cycle - yeast | Brite Hierarchies; Protein families: genetic information processing; Chromosome and associated proteins	COG5098*	Chromosome condensation complex Condensin, subunit D2	Cell division and chromosome partitioning	PF12717 [non-SMC mitotic condensation complex subunit 1]	0	0	0	1.992	0.006	0.065
megahit_155255_1099-5079	YCS4, CNAP1, CAPD2	k_Eukaryota;n_Opisthokonta;n_Metazoa;n_Eumetazoa;p_Cnidaria;c_Anthozoa;n_Hexacorallia;o_Scleractinia;n_Astrocoeniina;f_Acroporidae;g_Acropora;s_Acropora millepora	K06677*	condensin complex subunit 1	Cellular Processes; Cell growth and death; Cell cycle - yeast | Brite Hierarchies; Protein families: genetic information processing; Chromosome and associated proteins	COG5098*	Chromosome condensation complex Condensin, subunit D2	Cell division and chromosome partitioning	PF12717 [non-SMC mitotic condensation complex subunit 1]	0.032	0.019	0.011	0.003	4.011	0
megahit_534074_3-497	YCS4, CNAP1, CAPD2	k_Eukaryota;n_Opisthokonta;n_Metazoa;n_Eumetazoa;p_Cnidaria;c_Anthozoa;n_Hexacorallia;o_Scleractinia;n_Astrocoeniina;f_Acroporidae;g_Acropora	K06677*	condensin complex subunit 1	Cellular Processes; Cell growth and death; Cell cycle - yeast | Brite Hierarchies; Protein families: genetic information processing; Chromosome and associated proteins	COG5098*	Chromosome condensation complex Condensin, subunit D2	Cell division and chromosome partitioning	PF12922 [non-SMC mitotic condensation complex subunit 1, N-term]	0	0	0	0	0.197	0
megahit_306022_118-4659	YCS4, CNAP1, CAPD2	k_Eukaryota;n_Opisthokonta;n_Metazoa;n_Eumetazoa;p_Cnidaria;c_Anthozoa;n_Hexacorallia;o_Scleractinia	K06677*	condensin complex subunit 1	Cellular Processes; Cell growth and death; Cell cycle - yeast | Brite Hierarchies; Protein families: genetic information processing; Chromosome and associated proteins	COG5098*	Chromosome condensation complex Condensin, subunit D2	Cell division and chromosome partitioning	PF12717 [non-SMC mitotic condensation complex subunit 1];PF12922 [non-SMC mitotic condensation complex subunit 1, N-term]	0	0.006	0	0.003	0.003	6.795
megahit_393953_2815-4572	ychF	k_Eukaryota;n_Opisthokonta;n_Metazoa;n_Eumetazoa;p_Cnidaria;c_Anthozoa;n_Hexacorallia;o_Scleractinia;n_Astrocoeniina;f_Acroporidae;g_Acropora;s_Acropora digitifera	K06942*	ribosome-binding ATPase	Brite Hierarchies; Protein families: genetic information processing; Ribosome biogenesis	COG0012*	Predicted GTPase, probable translation factor	Translation, ribosomal structure and biogenesis	PF01926 [50S ribosome-binding GTPase];PF05773 [RWD domain];PF08438 [GTPase of unknown function C-terminal]	0.036	0.021	0.06	0	2.196	0.02
megahit_534555_3-440	ychF	k_Eukaryota;n_Opisthokonta;n_Metazoa;n_Eumetazoa;p_Cnidaria;c_Anthozoa;n_Hexacorallia;o_Scleractinia	K06942*	ribosome-binding ATPase	Brite Hierarchies; Protein families: genetic information processing; Ribosome biogenesis	COG0012*	Predicted GTPase, probable translation factor	Translation, ribosomal structure and biogenesis		0	0	0	0	0	3.292
megahit_25431_62-463	ychF	k_Eukaryota;n_Opisthokonta;n_Metazoa;n_Eumetazoa;p_Cnidaria;c_Anthozoa	K06942*	ribosome-binding ATPase	Brite Hierarchies; Protein families: genetic information processing; Ribosome biogenesis	COG0012*	Predicted GTPase, probable translation factor	Translation, ribosomal structure and biogenesis	PF01926 [50S ribosome-binding GTPase]	0	0	0	0	0	3.499
megahit_472859_2424-4580	YCG1, CAPG	k_Eukaryota;n_Opisthokonta;n_Metazoa;n_Eumetazoa;p_Cnidaria;c_Anthozoa;n_Hexacorallia;o_Scleractinia;n_Astrocoeniina;f_Pocilloporidae;g_Pocillopora;s_Pocillopora damicornis	K06678*	condensin complex subunit 3	Cellular Processes; Cell growth and death; Cell cycle - yeast | Brite Hierarchies; Protein families: genetic information processing; Chromosome and associated proteins	COG5218*	Chromosome condensation complex Condensin, subunit G	Cell division and chromosome partitioning	PF12719 [Nuclear condensing complex subunits, C-term domain]	0	0	0	1.021	0	0
megahit_174785_2-292	YCG1, CAPG	k_Eukaryota;n_Opisthokonta;n_Metazoa;n_Eumetazoa;p_Cnidaria;c_Anthozoa;n_Hexacorallia;o_Scleractinia;n_Astrocoeniina;f_Acroporidae;g_Acropora	K06678*	condensin complex subunit 3	Cellular Processes; Cell growth and death; Cell cycle - yeast | Brite Hierarchies; Protein families: genetic information processing; Chromosome and associated proteins	ENOG411287F*		Function unknown		0	0	0	0	1.074	0
megahit_572772_70-3402	YCG1, CAPG	k_Eukaryota;n_Opisthokonta;n_Metazoa;n_Eumetazoa;p_Cnidaria;c_Anthozoa;n_Hexacorallia;o_Scleractinia;n_Astrocoeniina;f_Acroporidae;g_Acropora	K06678*	condensin complex subunit 3	Cellular Processes; Cell growth and death; Cell cycle - yeast | Brite Hierarchies; Protein families: genetic information processing; Chromosome and associated proteins	COG5218*	Chromosome condensation complex Condensin, subunit G	Cell division and chromosome partitioning	PF12719 [Nuclear condensing complex subunits, C-term domain]	0.077	0.008	0.006	0	1.367	0.005
megahit_225578_2-3415	YCG1, CAPG	k_Eukaryota;n_Opisthokonta;n_Metazoa;n_Eumetazoa;p_Cnidaria;c_Anthozoa;n_Hexacorallia;o_Scleractinia	K06678*	condensin complex subunit 3	Cellular Processes; Cell growth and death; Cell cycle - yeast | Brite Hierarchies; Protein families: genetic information processing; Chromosome and associated proteins	COG5218*	Chromosome condensation complex Condensin, subunit G	Cell division and chromosome partitioning	PF12719 [Nuclear condensing complex subunits, C-term domain]	0	0.007	0	0	0	3.739
megahit_376832_3-122	YCG1, CAPG	k_Eukaryota;n_Opisthokonta;n_Metazoa;n_Eumetazoa;p_Cnidaria;c_Anthozoa;n_Hexacorallia;o_Scleractinia	K06678*	condensin complex subunit 3	Cellular Processes; Cell growth and death; Cell cycle - yeast | Brite Hierarchies; Protein families: genetic information processing; Chromosome and associated proteins	ENOG411287F*		Function unknown		0	0	0	7.319	0	0
megahit_12526_2-1726	ycaJ	k_Eukaryota;n_Opisthokonta;n_Metazoa;n_Eumetazoa;p_Cnidaria;c_Anthozoa;n_Hexacorallia;o_Scleractinia;n_Astrocoeniina;f_Pocilloporidae;g_Stylophora;s_Stylophora pistillata	K07478*	putative ATPase	Not Included in Pathway or Brite; Unclassified: genetic information processing; Replication and repair	COG2256*	ATPase related to the helicase subunit of the Holliday junction resolvase	DNA replication, recombination and repair	PF00004 [ATPase family associated with various cellular activities (AAA)];PF05496 [Holliday junction DNA helicase ruvB N-terminus];PF12002 [MgsA AAA+ ATPase C terminal];PF16193 [AAA C-terminal domain]	0	0	0	0.786	0	0.021
megahit_495103_1923-2627	ycaJ	k_Eukaryota;n_Opisthokonta;n_Metazoa;n_Eumetazoa;p_Cnidaria;c_Anthozoa;n_Hexacorallia;o_Scleractinia;n_Astrocoeniina;f_Pocilloporidae;g_Pocillopora;s_Pocillopora damicornis	K07478*	putative ATPase	Not Included in Pathway or Brite; Unclassified: genetic information processing; Replication and repair	COG2110	Predicted phosphatase homologous to the C-terminal domain of histone macroH2A1	General function prediction only	PF01661 [Macro domain]	0	0	0	2.116	0	0
megahit_37530_126-431	ycaJ	k_Eukaryota;n_Opisthokonta;n_Metazoa;n_Eumetazoa;p_Cnidaria;c_Anthozoa;n_Hexacorallia;o_Scleractinia;n_Astrocoeniina;f_Acroporidae;g_Acropora;s_Acropora millepora	K07478*	putative ATPase	Not Included in Pathway or Brite; Unclassified: genetic information processing; Replication and repair	COG2110	Predicted phosphatase homologous to the C-terminal domain of histone macroH2A1	General function prediction only		0	0	0	0	4.319	0
megahit_117344_475-699	ycaJ	k_Eukaryota;n_Opisthokonta;n_Metazoa;n_Eumetazoa;p_Cnidaria;c_Anthozoa;n_Hexacorallia;o_Scleractinia;n_Astrocoeniina;f_Acroporidae;g_Acropora;s_Acropora millepora	K07478*	putative ATPase	Not Included in Pathway or Brite; Unclassified: genetic information processing; Replication and repair	COG2110;COG2256				0	0	0	0	1.331	0
megahit_126378_2-346	ycaJ	k_Eukaryota;n_Opisthokonta;n_Metazoa;n_Eumetazoa;p_Cnidaria;c_Anthozoa;n_Hexacorallia;o_Scleractinia;n_Astrocoeniina;f_Acroporidae;g_Acropora;s_Acropora millepora	K07478*	putative ATPase	Not Included in Pathway or Brite; Unclassified: genetic information processing; Replication and repair	COG2110	Predicted phosphatase homologous to the C-terminal domain of histone macroH2A1	General function prediction only	PF01661 [Macro domain]	0	0.073	0	0	2.208	0
megahit_137181_220-1665	ycaJ	k_Eukaryota;n_Opisthokonta;n_Metazoa;n_Eumetazoa;p_Cnidaria;c_Anthozoa;n_Hexacorallia;o_Scleractinia;n_Astrocoeniina;f_Acroporidae;g_Acropora	K07478*	putative ATPase	Not Included in Pathway or Brite; Unclassified: genetic information processing; Replication and repair	COG2256*	ATPase related to the helicase subunit of the Holliday junction resolvase	DNA replication, recombination and repair	PF00004 [ATPase family associated with various cellular activities (AAA)];PF05496 [Holliday junction DNA helicase ruvB N-terminus];PF12002 [MgsA AAA+ ATPase C terminal];PF16193 [AAA C-terminal domain]	0	0.017	0	0	1.071	0
megahit_46078_1083-1778	ycaJ	k_Eukaryota;n_Opisthokonta;n_Metazoa;n_Eumetazoa;p_Cnidaria;c_Anthozoa;n_Hexacorallia;o_Scleractinia	K07478*	putative ATPase	Not Included in Pathway or Brite; Unclassified: genetic information processing; Replication and repair	COG2110	Predicted phosphatase homologous to the C-terminal domain of histone macroH2A1	General function prediction only	PF01661 [Macro domain]	0.092	0.036	0	0	0	15.087
megahit_148630_83-2011	ycaJ	k_Eukaryota;n_Opisthokonta;n_Metazoa;n_Eumetazoa;p_Cnidaria;c_Anthozoa;n_Hexacorallia;o_Scleractinia	K07478*	putative ATPase	Not Included in Pathway or Brite; Unclassified: genetic information processing; Replication and repair	COG2256*	ATPase related to the helicase subunit of the Holliday junction resolvase	DNA replication, recombination and repair	PF00004 [ATPase family associated with various cellular activities (AAA)];PF05496 [Holliday junction DNA helicase ruvB N-terminus];PF12002 [MgsA AAA+ ATPase C terminal];PF16193 [AAA C-terminal domain]	0	0	0.022	0	0	5.792
megahit_359562_3-269	ycaJ	k_Eukaryota;n_Opisthokonta;n_Metazoa;n_Eumetazoa;p_Cnidaria;c_Anthozoa;n_Hexacorallia;o_Scleractinia	K07478*	putative ATPase	Not Included in Pathway or Brite; Unclassified: genetic information processing; Replication and repair	COG2256*	ATPase related to the helicase subunit of the Holliday junction resolvase	DNA replication, recombination and repair		0	0	0	0	0	0.298
megahit_470096_3-635	ycaJ	k_Eukaryota;n_Opisthokonta;n_Metazoa;n_Eumetazoa;p_Cnidaria;c_Anthozoa;n_Hexacorallia;o_Scleractinia	K07478	putative ATPase	Not Included in Pathway or Brite; Unclassified: genetic information processing; Replication and repair	COG2110	Predicted phosphatase homologous to the C-terminal domain of histone macroH2A1	General function prediction only	PF01661 [Macro domain]	0	0	0	0	0	0.475
megahit_300495_1-729	YBX2	k_Eukaryota;n_Opisthokonta;n_Metazoa;n_Eumetazoa;p_Cnidaria;c_Anthozoa;n_Octocorallia;o_Alcyonacea;n_Alcyoniina;f_Nephtheidae;g_Dendronephthya	K09277	Y-box-binding protein 2	Brite Hierarchies; Protein families: genetic information processing; Transcription factors	COG1278*	Cold shock proteins	Transcription		0	0	7.377	0	0	0
megahit_112421_1-255	YBX1, NSEP1	k_Eukaryota;n_Opisthokonta;n_Metazoa;n_Eumetazoa;p_Cnidaria;c_Anthozoa;n_Hexacorallia;o_Scleractinia	K09276	Y-box-binding protein 1	Brite Hierarchies; Protein families: genetic information processing; Transcription factors | Brite Hierarchies; Protein families: genetic information processing; Messenger RNA biogenesis | Brite Hierarchies; Protein families: genetic information processing; Spliceosome	COG1278*	Cold shock proteins	Transcription		0	0	0	3.951	0.153	1.284
megahit_334607_183-1088	YBX1, NSEP1	k_Eukaryota;n_Opisthokonta;n_Metazoa;n_Eumetazoa;p_Cnidaria;c_Anthozoa;n_Hexacorallia;o_Scleractinia	K09276	Y-box-binding protein 1	Brite Hierarchies; Protein families: genetic information processing; Transcription factors | Brite Hierarchies; Protein families: genetic information processing; Messenger RNA biogenesis | Brite Hierarchies; Protein families: genetic information processing; Spliceosome	COG1278*	Cold shock proteins	Transcription	PF00313 ['Cold-shock' DNA-binding domain]	1.593	0.61	1.067	0.128	0.158	579.386
megahit_484771_1078-1398	ybfF	k_Eukaryota;n_Opisthokonta;n_Metazoa;n_Eumetazoa;p_Cnidaria;c_Anthozoa;n_Octocorallia;o_Alcyonacea;n_Alcyoniina;f_Nephtheidae;g_Dendronephthya	K01175*	esterase [EC:3.1.-.-]	Not Included in Pathway or Brite; Unclassified: metabolism; Enzymes with EC numbers	COG0596*	Predicted hydrolases or acyltransferases (alpha/beta hydrolase superfamily)	General function prediction only		0	12.955	0	0	0	0
megahit_410514_1-177	ybeB	k_Eukaryota;n_Opisthokonta;n_Metazoa;n_Eumetazoa;p_Cnidaria;c_Anthozoa;n_Hexacorallia;o_Scleractinia;n_Astrocoeniina;f_Acroporidae;g_Acropora;s_Acropora millepora	K09710*	ribosome-associated protein	Brite Hierarchies; Protein families: genetic information processing; Ribosome biogenesis	COG0799*	Uncharacterized homolog of plant Iojap protein	Function unknown		0	0	0	0	0.588	0
megahit_531625_3-827	YAT	k_Eukaryota;n_Opisthokonta;n_Metazoa;n_Eumetazoa;p_Cnidaria;c_Anthozoa;n_Hexacorallia;o_Scleractinia;n_Astrocoeniina;f_Pocilloporidae	K16261*	yeast amino acid transporter	Brite Hierarchies; Protein families: signaling and cellular processes; Transporters	COG0489*	ATPases involved in chromosome partitioning	Cell division and chromosome partitioning	PF01656 [CobQ/CobB/MinD/ParA nucleotide binding domain];PF10609 [NUBPL iron-transfer P-loop NTPase]	0	0	0	2.301	0	0.021
megahit_545384_2112-3083	YAT	k_Eukaryota;n_Opisthokonta;n_Metazoa;n_Eumetazoa;p_Cnidaria;c_Anthozoa;n_Hexacorallia;o_Scleractinia;n_Astrocoeniina;f_Acroporidae;g_Acropora	K16261*	yeast amino acid transporter	Brite Hierarchies; Protein families: signaling and cellular processes; Transporters	COG0489*	ATPases involved in chromosome partitioning	Cell division and chromosome partitioning	PF10609 [NUBPL iron-transfer P-loop NTPase]	0.099	0.078	0.216	0	2.706	0
megahit_69595_2-394	YAT	k_Eukaryota;n_Opisthokonta;n_Metazoa;n_Eumetazoa;p_Cnidaria;c_Anthozoa;n_Hexacorallia;o_Scleractinia	K16261*	yeast amino acid transporter	Brite Hierarchies; Protein families: signaling and cellular processes; Transporters	COG0489*	ATPases involved in chromosome partitioning	Cell division and chromosome partitioning	PF10609 [NUBPL iron-transfer P-loop NTPase]	0	0	0	0	0	2.003
megahit_227975_466-981	YAT	k_Eukaryota;n_Opisthokonta;n_Metazoa;n_Eumetazoa;p_Cnidaria;c_Anthozoa;n_Hexacorallia;o_Scleractinia	K16261*	yeast amino acid transporter	Brite Hierarchies; Protein families: signaling and cellular processes; Transporters	COG0489*	ATPases involved in chromosome partitioning	Cell division and chromosome partitioning	PF10609 [NUBPL iron-transfer P-loop NTPase]	0	0	0	2.253	0	0
megahit_285746_1337-2038	YAT	k_Eukaryota;n_Opisthokonta;n_Metazoa;n_Eumetazoa;p_Cnidaria;c_Anthozoa;n_Hexacorallia;o_Scleractinia	K16261*	yeast amino acid transporter	Brite Hierarchies; Protein families: signaling and cellular processes; Transporters	COG0489*	ATPases involved in chromosome partitioning	Cell division and chromosome partitioning	PF10609 [NUBPL iron-transfer P-loop NTPase]	0	0.072	0.06	0.018	0	7.359
megahit_580350_951-2693	YARS, tyrS	k_Eukaryota;n_Opisthokonta;n_Metazoa;n_Eumetazoa;p_Cnidaria;c_Anthozoa;n_Hexacorallia;o_Scleractinia;n_Astrocoeniina;f_Pocilloporidae	K01866*	tyrosyl-tRNA synthetase [EC:6.1.1.1]	Genetic Information Processing; Translation; Aminoacyl-tRNA biosynthesis | Brite Hierarchies; Protein families: metabolism; Amino acid related enzymes | Brite Hierarchies; Protein families: genetic information processing; Transfer RNA biogenesis | Brite Hierarchies; Protein families: genetic information processing; Mitochondrial biogenesis	COG0073;COG0162*			PF00579 [tRNA synthetases class I (W and Y)];PF01588 [Putative tRNA binding domain]	0	0	0.024	8.451	0.157	0
megahit_19938_2253-3389	YARS, tyrS	k_Eukaryota;n_Opisthokonta;n_Metazoa;n_Eumetazoa;p_Cnidaria;c_Anthozoa;n_Hexacorallia;o_Scleractinia;n_Astrocoeniina;f_Acroporidae;g_Acropora;s_Acropora millepora	K01866*	tyrosyl-tRNA synthetase [EC:6.1.1.1]	Genetic Information Processing; Translation; Aminoacyl-tRNA biosynthesis | Brite Hierarchies; Protein families: metabolism; Amino acid related enzymes | Brite Hierarchies; Protein families: genetic information processing; Transfer RNA biogenesis | Brite Hierarchies; Protein families: genetic information processing; Mitochondrial biogenesis	COG0073;COG0162*			PF00579 [tRNA synthetases class I (W and Y)];PF01588 [Putative tRNA binding domain]	0.423	0.177	0.185	0	13.065	0.047
megahit_26777_3-332	YARS, tyrS	k_Eukaryota;n_Opisthokonta;n_Metazoa;n_Eumetazoa;p_Cnidaria;c_Anthozoa;n_Hexacorallia;o_Scleractinia;n_Astrocoeniina;f_Acroporidae;g_Acropora;s_Acropora millepora	K01866*	tyrosyl-tRNA synthetase [EC:6.1.1.1]	Genetic Information Processing; Translation; Aminoacyl-tRNA biosynthesis | Brite Hierarchies; Protein families: metabolism; Amino acid related enzymes | Brite Hierarchies; Protein families: genetic information processing; Transfer RNA biogenesis | Brite Hierarchies; Protein families: genetic information processing; Mitochondrial biogenesis	COG0073;COG0162				0	0.114	0.127	0	3.669	0
megahit_134753_3-152	YARS, tyrS	k_Eukaryota;n_Opisthokonta;n_Metazoa;n_Eumetazoa;p_Cnidaria;c_Anthozoa;n_Hexacorallia;o_Scleractinia;n_Astrocoeniina;f_Acroporidae;g_Acropora;s_Acropora millepora	K01866*	tyrosyl-tRNA synthetase [EC:6.1.1.1]	Genetic Information Processing; Translation; Aminoacyl-tRNA biosynthesis | Brite Hierarchies; Protein families: metabolism; Amino acid related enzymes | Brite Hierarchies; Protein families: genetic information processing; Transfer RNA biogenesis | Brite Hierarchies; Protein families: genetic information processing; Mitochondrial biogenesis	COG0073;COG0162				0.428	0	0.14	0	53.641	0
megahit_146254_145-342	YARS, tyrS	k_Eukaryota;n_Opisthokonta;n_Metazoa;n_Eumetazoa;p_Cnidaria;c_Anthozoa;n_Hexacorallia;o_Scleractinia;n_Astrocoeniina;f_Acroporidae;g_Acropora;s_Acropora millepora	K01866*	tyrosyl-tRNA synthetase [EC:6.1.1.1]	Genetic Information Processing; Translation; Aminoacyl-tRNA biosynthesis | Brite Hierarchies; Protein families: metabolism; Amino acid related enzymes | Brite Hierarchies; Protein families: genetic information processing; Transfer RNA biogenesis | Brite Hierarchies; Protein families: genetic information processing; Mitochondrial biogenesis	COG0073;COG0162				0	0	0	0	0.822	0
megahit_198855_330-1412	YARS, tyrS	k_Eukaryota;n_Opisthokonta;n_Metazoa;n_Eumetazoa;p_Cnidaria;c_Anthozoa;n_Hexacorallia;o_Scleractinia;n_Astrocoeniina;f_Acroporidae;g_Acropora;s_Acropora millepora	K01866*	tyrosyl-tRNA synthetase [EC:6.1.1.1]	Genetic Information Processing; Translation; Aminoacyl-tRNA biosynthesis | Brite Hierarchies; Protein families: metabolism; Amino acid related enzymes | Brite Hierarchies; Protein families: genetic information processing; Transfer RNA biogenesis | Brite Hierarchies; Protein families: genetic information processing; Mitochondrial biogenesis	COG0073;COG0162*			PF00579 [tRNA synthetases class I (W and Y)]	5.182	2.564	4.015	0	265.948	0
megahit_251173_2-205	YARS, tyrS	k_Eukaryota;n_Opisthokonta;n_Metazoa;n_Eumetazoa;p_Cnidaria;c_Anthozoa;n_Hexacorallia;o_Scleractinia;n_Astrocoeniina;f_Acroporidae;g_Acropora;s_Acropora millepora	K01866*	tyrosyl-tRNA synthetase [EC:6.1.1.1]	Genetic Information Processing; Translation; Aminoacyl-tRNA biosynthesis | Brite Hierarchies; Protein families: metabolism; Amino acid related enzymes | Brite Hierarchies; Protein families: genetic information processing; Transfer RNA biogenesis | Brite Hierarchies; Protein families: genetic information processing; Mitochondrial biogenesis	COG0162	Tyrosyl-tRNA synthetase	Translation, ribosomal structure and biogenesis	PF00579 [tRNA synthetases class I (W and Y)]	0	0	1.442	0	1.245	0
megahit_382386_314-439	YARS, tyrS	k_Eukaryota;n_Opisthokonta;n_Metazoa;n_Eumetazoa;p_Cnidaria;c_Anthozoa;n_Hexacorallia;o_Scleractinia;n_Astrocoeniina;f_Acroporidae;g_Acropora;s_Acropora millepora	K01866*	tyrosyl-tRNA synthetase [EC:6.1.1.1]	Genetic Information Processing; Translation; Aminoacyl-tRNA biosynthesis | Brite Hierarchies; Protein families: metabolism; Amino acid related enzymes | Brite Hierarchies; Protein families: genetic information processing; Transfer RNA biogenesis | Brite Hierarchies; Protein families: genetic information processing; Mitochondrial biogenesis	COG0073;COG0162				0	0	0	0	3.358	0
megahit_579918_1-177	YARS, tyrS	k_Eukaryota;n_Opisthokonta;n_Metazoa;n_Eumetazoa;p_Cnidaria;c_Anthozoa;n_Hexacorallia;o_Scleractinia;n_Astrocoeniina;f_Acroporidae;g_Acropora;s_Acropora millepora	K01866*	tyrosyl-tRNA synthetase [EC:6.1.1.1]	Genetic Information Processing; Translation; Aminoacyl-tRNA biosynthesis | Brite Hierarchies; Protein families: metabolism; Amino acid related enzymes | Brite Hierarchies; Protein families: genetic information processing; Transfer RNA biogenesis | Brite Hierarchies; Protein families: genetic information processing; Mitochondrial biogenesis	COG0073;COG0162				0	0.497	0.356	0	20.559	0
megahit_46214_1-225	YARS, tyrS	k_Eukaryota;n_Opisthokonta;n_Metazoa;n_Eumetazoa;p_Cnidaria;c_Anthozoa;n_Hexacorallia;o_Scleractinia;n_Astrocoeniina;f_Acroporidae;g_Acropora	K01866*	tyrosyl-tRNA synthetase [EC:6.1.1.1]	Genetic Information Processing; Translation; Aminoacyl-tRNA biosynthesis | Brite Hierarchies; Protein families: metabolism; Amino acid related enzymes | Brite Hierarchies; Protein families: genetic information processing; Transfer RNA biogenesis | Brite Hierarchies; Protein families: genetic information processing; Mitochondrial biogenesis	COG0073;COG0162*				0.428	0.056	0.187	0	4.282	0
megahit_277533_2-172	YARS, tyrS	k_Eukaryota;n_Opisthokonta;n_Metazoa;n_Eumetazoa;p_Cnidaria;c_Anthozoa;n_Hexacorallia;o_Scleractinia;n_Astrocoeniina;f_Acroporidae;g_Acropora	K01866*	tyrosyl-tRNA synthetase [EC:6.1.1.1]	Genetic Information Processing; Translation; Aminoacyl-tRNA biosynthesis | Brite Hierarchies; Protein families: metabolism; Amino acid related enzymes | Brite Hierarchies; Protein families: genetic information processing; Transfer RNA biogenesis | Brite Hierarchies; Protein families: genetic information processing; Mitochondrial biogenesis	COG0073;COG0162*				0	0	0	0	2.436	0
megahit_36853_21-1817	YARS, tyrS	k_Eukaryota;n_Opisthokonta;n_Metazoa;n_Eumetazoa;p_Cnidaria;c_Anthozoa;n_Hexacorallia;o_Scleractinia	K01866*	tyrosyl-tRNA synthetase [EC:6.1.1.1]	Genetic Information Processing; Translation; Aminoacyl-tRNA biosynthesis | Brite Hierarchies; Protein families: metabolism; Amino acid related enzymes | Brite Hierarchies; Protein families: genetic information processing; Transfer RNA biogenesis | Brite Hierarchies; Protein families: genetic information processing; Mitochondrial biogenesis	COG0073;COG0162*			PF00579 [tRNA synthetases class I (W and Y)];PF01588 [Putative tRNA binding domain]	0	0.021	0.023	0	0.091	8.088
megahit_192176_50-304	YARS, tyrS	k_Eukaryota;n_Opisthokonta;n_Metazoa;n_Eumetazoa;p_Cnidaria;c_Anthozoa	K01866*	tyrosyl-tRNA synthetase [EC:6.1.1.1]	Genetic Information Processing; Translation; Aminoacyl-tRNA biosynthesis | Brite Hierarchies; Protein families: metabolism; Amino acid related enzymes | Brite Hierarchies; Protein families: genetic information processing; Transfer RNA biogenesis | Brite Hierarchies; Protein families: genetic information processing; Mitochondrial biogenesis	COG0073;COG0162*				0	0.788	0	0	0	0
megahit_354923_1066-1227	YARS, tyrS	k_Eukaryota;n_Opisthokonta;n_Metazoa;n_Eumetazoa;p_Cnidaria;c_Anthozoa	K01866*	tyrosyl-tRNA synthetase [EC:6.1.1.1]	Genetic Information Processing; Translation; Aminoacyl-tRNA biosynthesis | Brite Hierarchies; Protein families: metabolism; Amino acid related enzymes | Brite Hierarchies; Protein families: genetic information processing; Transfer RNA biogenesis | Brite Hierarchies; Protein families: genetic information processing; Mitochondrial biogenesis	COG0073;COG0162				0	0.31	0.13	0	17.962	0
megahit_251244_231-353	YARS, tyrS	k_Eukaryota;n_Opisthokonta;n_Metazoa;n_Eumetazoa;p_Cnidaria	K01866*	tyrosyl-tRNA synthetase [EC:6.1.1.1]	Genetic Information Processing; Translation; Aminoacyl-tRNA biosynthesis | Brite Hierarchies; Protein families: metabolism; Amino acid related enzymes | Brite Hierarchies; Protein families: genetic information processing; Transfer RNA biogenesis | Brite Hierarchies; Protein families: genetic information processing; Mitochondrial biogenesis	COG0162	Tyrosyl-tRNA synthetase	Translation, ribosomal structure and biogenesis		0	0.204	0.171	0	19.635	0
megahit_497836_779-1969	YAP1, Yki	k_Eukaryota;n_Opisthokonta;n_Metazoa;n_Eumetazoa;p_Cnidaria;c_Anthozoa;n_Hexacorallia;o_Scleractinia;n_Astrocoeniina;f_Pocilloporidae	K16687*	transcriptional coactivator YAP1	Environmental Information Processing; Signal transduction; Hippo signaling pathway | Environmental Information Processing; Signal transduction; Hippo signaling pathway - fly | Environmental Information Processing; Signal transduction; Hippo signaling pathway - multiple species	COG5021*	Ubiquitin-protein ligase	Posttranslational modification, protein turnover, chaperones	PF00397 [WW domain]	0	0	0	27.75	0	0
megahit_220385_2103-3323	YAP1, Yki	k_Eukaryota;n_Opisthokonta;n_Metazoa;n_Eumetazoa;p_Cnidaria;c_Anthozoa;n_Hexacorallia;o_Scleractinia;n_Astrocoeniina;f_Acroporidae;g_Acropora	K16687*	transcriptional coactivator YAP1	Environmental Information Processing; Signal transduction; Hippo signaling pathway | Environmental Information Processing; Signal transduction; Hippo signaling pathway - fly | Environmental Information Processing; Signal transduction; Hippo signaling pathway - multiple species	COG5021*	Ubiquitin-protein ligase	Posttranslational modification, protein turnover, chaperones	PF00397 [WW domain]	1.051	0.463	1.015	0	114.122	0.043
megahit_466528_692-1918	YAP1, Yki	k_Eukaryota;n_Opisthokonta;n_Metazoa;n_Eumetazoa;p_Cnidaria;c_Anthozoa;n_Hexacorallia;o_Scleractinia	K16687*	transcriptional coactivator YAP1	Environmental Information Processing; Signal transduction; Hippo signaling pathway | Environmental Information Processing; Signal transduction; Hippo signaling pathway - fly | Environmental Information Processing; Signal transduction; Hippo signaling pathway - multiple species	COG5021*	Ubiquitin-protein ligase	Posttranslational modification, protein turnover, chaperones	PF00397 [WW domain]	0.157	0.061	0.068	0	0.074	36.517
megahit_84925_264-443	YAK1	k_Eukaryota;n_Opisthokonta;n_Metazoa;n_Eumetazoa;p_Cnidaria;c_Anthozoa;n_Hexacorallia;o_Scleractinia;n_Astrocoeniina;f_Pocilloporidae;g_Stylophora;s_Stylophora pistillata	K18670*	dual specificity protein kinase YAK1 [EC:2.7.12.1]	Brite Hierarchies; Protein families: metabolism; Protein kinases	ENOG410XPET*	dual-specificity tyrosine-(Y)-phosphorylation regulated kinase	Signal transduction mechanisms		0	0	0	0.108	0	0
megahit_30321_1-303	YAK1	k_Eukaryota;n_Opisthokonta;n_Metazoa;n_Eumetazoa;p_Cnidaria;c_Anthozoa;n_Hexacorallia;o_Scleractinia;n_Astrocoeniina;f_Pocilloporidae;g_Stylophora	K18670*	dual specificity protein kinase YAK1 [EC:2.7.12.1]	Brite Hierarchies; Protein families: metabolism; Protein kinases	ENOG410XPET*	dual-specificity tyrosine-(Y)-phosphorylation regulated kinase	Signal transduction mechanisms		0	0	0	0.213	0	0
megahit_364548_312-683	YAK1	k_Eukaryota;n_Opisthokonta;n_Metazoa;n_Eumetazoa;p_Cnidaria;c_Anthozoa;n_Hexacorallia;o_Scleractinia;n_Astrocoeniina;f_Pocilloporidae;g_Stylophora	K18670*	dual specificity protein kinase YAK1 [EC:2.7.12.1]	Brite Hierarchies; Protein families: metabolism; Protein kinases	ENOG410XPET*	dual-specificity tyrosine-(Y)-phosphorylation regulated kinase	Signal transduction mechanisms		0	0	0	0.903	0	0
megahit_440209_2690-3157	YAF2	k_Eukaryota;n_Opisthokonta;n_Metazoa;n_Eumetazoa;p_Cnidaria;c_Anthozoa;n_Hexacorallia;o_Scleractinia;n_Astrocoeniina;f_Acroporidae;g_Acropora	K11468*	YY1-associated factor 2	Brite Hierarchies; Protein families: genetic information processing; Chromosome and associated proteins	ENOG4111PN1*	YY1 associated factor 2	Transcription	PF17219 [Yaf2/RYBP C-terminal binding motif]	0.137	0.054	0.269	0	7.011	0
megahit_64290_145-591	YAF2	k_Eukaryota;n_Opisthokonta;n_Metazoa;n_Eumetazoa;p_Cnidaria;c_Anthozoa;n_Hexacorallia;o_Scleractinia	K11468*	YY1-associated factor 2	Brite Hierarchies; Protein families: genetic information processing; Chromosome and associated proteins	ENOG4111PN1*	YY1 associated factor 2	Transcription	PF17219 [Yaf2/RYBP C-terminal binding motif]	0	0	0	0.058	0.029	3.325
megahit_408140_950-1453	YAF2	k_Eukaryota;n_Opisthokonta;n_Metazoa;n_Eumetazoa;p_Cnidaria;c_Anthozoa;n_Hexacorallia;o_Scleractinia	K11468*	YY1-associated factor 2	Brite Hierarchies; Protein families: genetic information processing; Chromosome and associated proteins	ENOG4111PN1*	YY1 associated factor 2	Transcription	PF17219 [Yaf2/RYBP C-terminal binding motif]	0	0	0	4.715	0	0
megahit_5220_2469-2981	xynA	k_Eukaryota;n_Opisthokonta;n_Metazoa;n_Eumetazoa;p_Cnidaria;c_Anthozoa;n_Hexacorallia;o_Scleractinia	K01181*	endo-1,4-beta-xylanase [EC:3.2.1.8]	Not Included in Pathway or Brite; Unclassified: metabolism; Enzymes with EC numbers	COG3693*	Beta-1,4-xylanase	Carbohydrate transport and metabolism	PF00331 [Glycosyl hydrolase family 10]	0	0	0	0	0	1.914
megahit_458516_269-514	XYLT	k_Eukaryota;n_Opisthokonta;n_Metazoa;n_Eumetazoa;p_Cnidaria;c_Anthozoa;n_Octocorallia;o_Alcyonacea;n_Alcyoniina;f_Nephtheidae;g_Dendronephthya;s_Dendronephthya gigantea	K00771*	protein xylosyltransferase [EC:2.4.2.26]	Metabolism; Glycan biosynthesis and metabolism; Glycosaminoglycan biosynthesis - chondroitin sulfate / dermatan sulfate | Metabolism; Glycan biosynthesis and metabolism; Glycosaminoglycan biosynthesis - heparan sulfate / heparin | Brite Hierarchies; Protein families: metabolism; Glycosyltransferases	ENOG410XQ7M*	Glucosaminyl (N-acetyl) transferase	Function unknown		0	1.634	0	0	0	0
megahit_477571_1-153	XYLT	k_Eukaryota;n_Opisthokonta;n_Metazoa;n_Eumetazoa;p_Cnidaria;c_Anthozoa;n_Octocorallia;o_Alcyonacea;n_Alcyoniina;f_Nephtheidae;g_Dendronephthya;s_Dendronephthya gigantea	K00771*	protein xylosyltransferase [EC:2.4.2.26]	Metabolism; Glycan biosynthesis and metabolism; Glycosaminoglycan biosynthesis - chondroitin sulfate / dermatan sulfate | Metabolism; Glycan biosynthesis and metabolism; Glycosaminoglycan biosynthesis - heparan sulfate / heparin | Brite Hierarchies; Protein families: metabolism; Glycosyltransferases	ENOG410XQ7M*	Glucosaminyl (N-acetyl) transferase	Function unknown	PF12529 [Xylosyltransferase C terminal ]	0	0.821	0	0	0	0
megahit_336225_3-392	XYLT	k_Eukaryota;n_Opisthokonta;n_Metazoa;n_Eumetazoa;p_Cnidaria;c_Anthozoa;n_Octocorallia;o_Alcyonacea;n_Alcyoniina;f_Nephtheidae;g_Dendronephthya	K00771*	protein xylosyltransferase [EC:2.4.2.26]	Metabolism; Glycan biosynthesis and metabolism; Glycosaminoglycan biosynthesis - chondroitin sulfate / dermatan sulfate | Metabolism; Glycan biosynthesis and metabolism; Glycosaminoglycan biosynthesis - heparan sulfate / heparin | Brite Hierarchies; Protein families: metabolism; Glycosyltransferases	ENOG410XQ7M*	Glucosaminyl (N-acetyl) transferase	Function unknown		0	1.514	0	0	0	0
megahit_417973_2-2245	XYLT	k_Eukaryota;n_Opisthokonta;n_Metazoa;n_Eumetazoa;p_Cnidaria;c_Anthozoa;n_Hexacorallia;o_Scleractinia;n_Astrocoeniina;f_Pocilloporidae	K00771*	protein xylosyltransferase [EC:2.4.2.26]	Metabolism; Glycan biosynthesis and metabolism; Glycosaminoglycan biosynthesis - chondroitin sulfate / dermatan sulfate | Metabolism; Glycan biosynthesis and metabolism; Glycosaminoglycan biosynthesis - heparan sulfate / heparin | Brite Hierarchies; Protein families: metabolism; Glycosyltransferases	ENOG410XQ7M*	Glucosaminyl (N-acetyl) transferase	Function unknown	PF02485 [Core-2/I-Branching enzyme];PF12529 [Xylosyltransferase C terminal ]	0	0	0	0.765	0	0
megahit_102330_3-2438	XYLT	k_Eukaryota;n_Opisthokonta;n_Metazoa;n_Eumetazoa;p_Cnidaria;c_Anthozoa;n_Hexacorallia;o_Scleractinia;n_Astrocoeniina;f_Acroporidae;g_Acropora	K00771*	protein xylosyltransferase [EC:2.4.2.26]	Metabolism; Glycan biosynthesis and metabolism; Glycosaminoglycan biosynthesis - chondroitin sulfate / dermatan sulfate | Metabolism; Glycan biosynthesis and metabolism; Glycosaminoglycan biosynthesis - heparan sulfate / heparin | Brite Hierarchies; Protein families: metabolism; Glycosyltransferases	ENOG410XQ7M*	Glucosaminyl (N-acetyl) transferase	Function unknown	PF02485 [Core-2/I-Branching enzyme];PF12529 [Xylosyltransferase C terminal ]	0.013	0.01	0.034	0	2.221	0
megahit_152183_529-2931	XYLT	k_Eukaryota;n_Opisthokonta;n_Metazoa;n_Eumetazoa;p_Cnidaria;c_Anthozoa;n_Hexacorallia;o_Scleractinia	K00771*	protein xylosyltransferase [EC:2.4.2.26]	Metabolism; Glycan biosynthesis and metabolism; Glycosaminoglycan biosynthesis - chondroitin sulfate / dermatan sulfate | Metabolism; Glycan biosynthesis and metabolism; Glycosaminoglycan biosynthesis - heparan sulfate / heparin | Brite Hierarchies; Protein families: metabolism; Glycosyltransferases	ENOG410XQ7M*	Glucosaminyl (N-acetyl) transferase	Function unknown	PF02485 [Core-2/I-Branching enzyme];PF12529 [Xylosyltransferase C terminal ]	0	0.021	0	0	0.016	2.297
megahit_503851_2-1612	xylB, XYLB	k_Eukaryota;n_Opisthokonta;n_Metazoa;n_Eumetazoa;p_Cnidaria;c_Anthozoa;n_Hexacorallia;o_Scleractinia;n_Astrocoeniina;f_Pocilloporidae	K00854*	xylulokinase [EC:2.7.1.17]	Metabolism; Carbohydrate metabolism; Pentose and glucuronate interconversions	COG1070	Sugar (pentulose and hexulose) kinases	Carbohydrate transport and metabolism	PF00370 [FGGY family of carbohydrate kinases, N-terminal domain];PF02782 [FGGY family of carbohydrate kinases, C-terminal domain]	0	0	0	1.852	0	0.011
megahit_165270_1-768	xylB, XYLB	k_Eukaryota;n_Opisthokonta;n_Metazoa;n_Eumetazoa;p_Cnidaria;c_Anthozoa;n_Hexacorallia;o_Scleractinia;n_Astrocoeniina;f_Acroporidae;g_Acropora;s_Acropora millepora	K00854*	xylulokinase [EC:2.7.1.17]	Metabolism; Carbohydrate metabolism; Pentose and glucuronate interconversions	COG1070*	Sugar (pentulose and hexulose) kinases	Carbohydrate transport and metabolism	PF02782 [FGGY family of carbohydrate kinases, C-terminal domain]	0.084	0.033	0.109	0.017	2.933	0
megahit_425989_1-252	xylB, XYLB	k_Eukaryota;n_Opisthokonta;n_Metazoa;n_Eumetazoa;p_Cnidaria;c_Anthozoa;n_Hexacorallia;o_Scleractinia;n_Astrocoeniina;f_Acroporidae;g_Acropora	K00854*	xylulokinase [EC:2.7.1.17]	Metabolism; Carbohydrate metabolism; Pentose and glucuronate interconversions	COG1070*	Sugar (pentulose and hexulose) kinases	Carbohydrate transport and metabolism		0.127	0	0	0.051	2.557	0
megahit_591086_1-1002	xylB, XYLB	k_Eukaryota;n_Opisthokonta;n_Metazoa;n_Eumetazoa;p_Cnidaria;c_Anthozoa;n_Hexacorallia;o_Scleractinia;n_Astrocoeniina;f_Acroporidae;g_Acropora	K00854*	xylulokinase [EC:2.7.1.17]	Metabolism; Carbohydrate metabolism; Pentose and glucuronate interconversions	COG1070*	Sugar (pentulose and hexulose) kinases	Carbohydrate transport and metabolism	PF00370 [FGGY family of carbohydrate kinases, N-terminal domain]	0	0	0.147	0	1.969	0
megahit_63781_3120-4742	xylB, XYLB	k_Eukaryota;n_Opisthokonta;n_Metazoa;n_Eumetazoa;p_Cnidaria;c_Anthozoa;n_Hexacorallia;o_Scleractinia	K00854*	xylulokinase [EC:2.7.1.17]	Metabolism; Carbohydrate metabolism; Pentose and glucuronate interconversions	COG1070	Sugar (pentulose and hexulose) kinases	Carbohydrate transport and metabolism	PF00370 [FGGY family of carbohydrate kinases, N-terminal domain];PF02782 [FGGY family of carbohydrate kinases, C-terminal domain]	0	0.015	0	0	0	5.848
megahit_21981_3-149	xylA	k_Eukaryota;n_Opisthokonta;n_Metazoa;n_Eumetazoa;p_Cnidaria;c_Anthozoa;n_Hexacorallia;o_Scleractinia;n_Astrocoeniina;f_Pocilloporidae	K01805*	xylose isomerase [EC:5.3.1.5]	Metabolism; Carbohydrate metabolism; Pentose and glucuronate interconversions | Metabolism; Carbohydrate metabolism; Fructose and mannose metabolism	COG2115*	Xylose isomerase	Carbohydrate transport and metabolism		0	0	0	1.23	0	0
megahit_21984_3-299	xylA	k_Eukaryota;n_Opisthokonta;n_Metazoa;n_Eumetazoa;p_Cnidaria;c_Anthozoa;n_Hexacorallia;o_Scleractinia;n_Astrocoeniina;f_Pocilloporidae	K01805*	xylose isomerase [EC:5.3.1.5]	Metabolism; Carbohydrate metabolism; Pentose and glucuronate interconversions | Metabolism; Carbohydrate metabolism; Fructose and mannose metabolism	COG2115*	Xylose isomerase	Carbohydrate transport and metabolism		0	0	0	7.088	0	0
megahit_230849_254-406	xylA	k_Eukaryota;n_Opisthokonta;n_Metazoa;n_Eumetazoa;p_Cnidaria;c_Anthozoa;n_Hexacorallia;o_Scleractinia;n_Astrocoeniina;f_Pocilloporidae	K01805*	xylose isomerase [EC:5.3.1.5]	Metabolism; Carbohydrate metabolism; Pentose and glucuronate interconversions | Metabolism; Carbohydrate metabolism; Fructose and mannose metabolism	COG2115*	Xylose isomerase	Carbohydrate transport and metabolism		0	0	0	0.169	0	0
megahit_385944_264-341	xylA	k_Eukaryota;n_Opisthokonta;n_Metazoa;n_Eumetazoa;p_Cnidaria;c_Anthozoa;n_Hexacorallia;o_Scleractinia;n_Astrocoeniina;f_Pocilloporidae	K01805*	xylose isomerase [EC:5.3.1.5]	Metabolism; Carbohydrate metabolism; Pentose and glucuronate interconversions | Metabolism; Carbohydrate metabolism; Fructose and mannose metabolism	COG2115*	Xylose isomerase	Carbohydrate transport and metabolism		0	0	0	0.58	0	0
megahit_532157_2-280	xylA	k_Eukaryota;n_Opisthokonta;n_Metazoa;n_Eumetazoa;p_Cnidaria;c_Anthozoa;n_Hexacorallia;o_Scleractinia;n_Astrocoeniina;f_Pocilloporidae	K01805*	xylose isomerase [EC:5.3.1.5]	Metabolism; Carbohydrate metabolism; Pentose and glucuronate interconversions | Metabolism; Carbohydrate metabolism; Fructose and mannose metabolism	COG2115*	Xylose isomerase	Carbohydrate transport and metabolism		0	0	0	2.384	0	0
megahit_55747_95-1477	xylA	k_Eukaryota;n_Opisthokonta;n_Metazoa;n_Eumetazoa;p_Cnidaria;c_Anthozoa;n_Hexacorallia;o_Scleractinia	K01805*	xylose isomerase [EC:5.3.1.5]	Metabolism; Carbohydrate metabolism; Pentose and glucuronate interconversions | Metabolism; Carbohydrate metabolism; Fructose and mannose metabolism	COG2115*	Xylose isomerase	Carbohydrate transport and metabolism		0	0.018	0.061	0	0	11.117
megahit_220683_2-1225	xylA	k_Eukaryota;n_Opisthokonta;n_Metazoa;n_Eumetazoa;p_Cnidaria;c_Anthozoa;n_Hexacorallia;o_Scleractinia	K01805*	xylose isomerase [EC:5.3.1.5]	Metabolism; Carbohydrate metabolism; Pentose and glucuronate interconversions | Metabolism; Carbohydrate metabolism; Fructose and mannose metabolism	COG2115*	Xylose isomerase	Carbohydrate transport and metabolism		0	0	0	3.445	0	0.014
megahit_329489_2-502	xylA	k_Eukaryota;n_Opisthokonta;n_Metazoa;n_Eumetazoa;p_Cnidaria;c_Anthozoa;n_Hexacorallia;o_Scleractinia	K22187	alpha-ketoglutaric semialdehyde dehydrogenase [EC:1.2.1.-]	Metabolism; Carbohydrate metabolism; Pentose and glucuronate interconversions	COG1012*	NAD-dependent aldehyde dehydrogenases	Energy production and conversion	PF00171 [Aldehyde dehydrogenase family]	0	0	0	0	0	0.283
megahit_416559_158-919	xylA	k_Eukaryota;n_Opisthokonta;n_Metazoa;n_Eumetazoa;p_Cnidaria;c_Anthozoa	K01805*	xylose isomerase [EC:5.3.1.5]	Metabolism; Carbohydrate metabolism; Pentose and glucuronate interconversions | Metabolism; Carbohydrate metabolism; Fructose and mannose metabolism	COG2115*	Xylose isomerase	Carbohydrate transport and metabolism		0	0	0	0	0	0.43
megahit_106134_309-386	XRN2, RAT1	k_Eukaryota;n_Opisthokonta;n_Metazoa;n_Eumetazoa;p_Cnidaria;c_Anthozoa;n_Octocorallia;o_Alcyonacea;n_Alcyoniina;f_Nephtheidae;g_Dendronephthya;s_Dendronephthya gigantea	K12619*	5'-3' exoribonuclease 2 [EC:3.1.13.-]	Genetic Information Processing; Translation; Ribosome biogenesis in eukaryotes | Genetic Information Processing; Folding, sorting and degradation; RNA degradation | Brite Hierarchies; Protein families: genetic information processing; Transcription machinery | Brite Hierarchies; Protein families: genetic information processing; Messenger RNA biogenesis | Brite Hierarchies; Protein families: geneti…	COG5049*	5'-3' exonuclease	Cell division and chromosome partitioning|DNA replication, recombination and repair		0	1.933	0	0	0	0
megahit_370530_15-251	XRN2, RAT1	k_Eukaryota;n_Opisthokonta;n_Metazoa;n_Eumetazoa;p_Cnidaria;c_Anthozoa;n_Octocorallia;o_Alcyonacea;n_Alcyoniina;f_Nephtheidae;g_Dendronephthya;s_Dendronephthya gigantea	K12619*	5'-3' exoribonuclease 2 [EC:3.1.13.-]	Genetic Information Processing; Translation; Ribosome biogenesis in eukaryotes | Genetic Information Processing; Folding, sorting and degradation; RNA degradation | Brite Hierarchies; Protein families: genetic information processing; Transcription machinery | Brite Hierarchies; Protein families: genetic information processing; Messenger RNA biogenesis | Brite Hierarchies; Protein families: geneti…	COG5049*	5'-3' exonuclease	Cell division and chromosome partitioning|DNA replication, recombination and repair		0	0.318	0	0	0	0
megahit_266860_2639-4468	XRN2, RAT1	k_Eukaryota;n_Opisthokonta;n_Metazoa;n_Eumetazoa;p_Cnidaria;c_Anthozoa;n_Hexacorallia;o_Scleractinia;n_Astrocoeniina;f_Pocilloporidae;g_Pocillopora;s_Pocillopora damicornis	K12619*	5'-3' exoribonuclease 2 [EC:3.1.13.-]	Genetic Information Processing; Translation; Ribosome biogenesis in eukaryotes | Genetic Information Processing; Folding, sorting and degradation; RNA degradation | Brite Hierarchies; Protein families: genetic information processing; Transcription machinery | Brite Hierarchies; Protein families: genetic information processing; Messenger RNA biogenesis | Brite Hierarchies; Protein families: geneti…	COG5049*	5'-3' exonuclease	Cell division and chromosome partitioning|DNA replication, recombination and repair	PF17846 []	0	0	0	2.904	0	0
megahit_549702_1956-5483	XRN2, RAT1	k_Eukaryota;n_Opisthokonta;n_Metazoa;n_Eumetazoa;p_Cnidaria;c_Anthozoa;n_Hexacorallia;o_Scleractinia;n_Astrocoeniina;f_Pocilloporidae;g_Pocillopora;s_Pocillopora damicornis	K12619*	5'-3' exoribonuclease 2 [EC:3.1.13.-]	Genetic Information Processing; Translation; Ribosome biogenesis in eukaryotes | Genetic Information Processing; Folding, sorting and degradation; RNA degradation | Brite Hierarchies; Protein families: genetic information processing; Transcription machinery | Brite Hierarchies; Protein families: genetic information processing; Messenger RNA biogenesis | Brite Hierarchies; Protein families: geneti…	COG5049*	5'-3' exonuclease	Cell division and chromosome partitioning|DNA replication, recombination and repair	PF17846 [];PF18129 [];PF18332 []	0	0	0	2.958	0	0
megahit_282529_1224-3068	XRN2, RAT1	k_Eukaryota;n_Opisthokonta;n_Metazoa;n_Eumetazoa;p_Cnidaria;c_Anthozoa;n_Hexacorallia;o_Scleractinia;n_Astrocoeniina;f_Acroporidae;g_Acropora	K12619*	5'-3' exoribonuclease 2 [EC:3.1.13.-]	Genetic Information Processing; Translation; Ribosome biogenesis in eukaryotes | Genetic Information Processing; Folding, sorting and degradation; RNA degradation | Brite Hierarchies; Protein families: genetic information processing; Transcription machinery | Brite Hierarchies; Protein families: genetic information processing; Messenger RNA biogenesis | Brite Hierarchies; Protein families: geneti…	COG5049*	5'-3' exonuclease	Cell division and chromosome partitioning|DNA replication, recombination and repair	PF17846 []	0	0	0.011	0	5.695	0
megahit_79591_103-3003	XRN2, RAT1	k_Eukaryota;n_Opisthokonta;n_Metazoa;n_Eumetazoa;p_Cnidaria;c_Anthozoa;n_Hexacorallia;o_Scleractinia	K12619*	5'-3' exoribonuclease 2 [EC:3.1.13.-]	Genetic Information Processing; Translation; Ribosome biogenesis in eukaryotes | Genetic Information Processing; Folding, sorting and degradation; RNA degradation | Brite Hierarchies; Protein families: genetic information processing; Transcription machinery | Brite Hierarchies; Protein families: genetic information processing; Messenger RNA biogenesis | Brite Hierarchies; Protein families: geneti…	COG5049*	5'-3' exonuclease	Cell division and chromosome partitioning|DNA replication, recombination and repair	PF03159 [XRN 5'-3' exonuclease N-terminus];PF17846 []	0	0	0.029	0	0	4.434
megahit_175702_1-429	XRN2, RAT1	k_Eukaryota;n_Opisthokonta;n_Metazoa;n_Eumetazoa;p_Cnidaria;c_Anthozoa;n_Hexacorallia;o_Scleractinia	K12619*	5'-3' exoribonuclease 2 [EC:3.1.13.-]	Genetic Information Processing; Translation; Ribosome biogenesis in eukaryotes | Genetic Information Processing; Folding, sorting and degradation; RNA degradation | Brite Hierarchies; Protein families: genetic information processing; Transcription machinery | Brite Hierarchies; Protein families: genetic information processing; Messenger RNA biogenesis | Brite Hierarchies; Protein families: geneti…	COG5049*	5'-3' exonuclease	Cell division and chromosome partitioning|DNA replication, recombination and repair	PF17846 []	0	0	0	0.241	0	0
megahit_282529_94-1113	XRN2, RAT1	k_Eukaryota;n_Opisthokonta;n_Metazoa;n_Eumetazoa;p_Cnidaria;c_Anthozoa;n_Hexacorallia;o_Scleractinia	K12619*	5'-3' exoribonuclease 2 [EC:3.1.13.-]	Genetic Information Processing; Translation; Ribosome biogenesis in eukaryotes | Genetic Information Processing; Folding, sorting and degradation; RNA degradation | Brite Hierarchies; Protein families: genetic information processing; Transcription machinery | Brite Hierarchies; Protein families: genetic information processing; Messenger RNA biogenesis | Brite Hierarchies; Protein families: geneti…	COG5049*	5'-3' exonuclease	Cell division and chromosome partitioning|DNA replication, recombination and repair	PF03159 [XRN 5'-3' exonuclease N-terminus]	0	0.049	0	0	0.964	0
megahit_418718_2-316	XRN2, RAT1	k_Eukaryota;n_Opisthokonta;n_Metazoa;n_Eumetazoa;p_Cnidaria;c_Anthozoa;n_Hexacorallia;o_Scleractinia	K12619*	5'-3' exoribonuclease 2 [EC:3.1.13.-]	Genetic Information Processing; Translation; Ribosome biogenesis in eukaryotes | Genetic Information Processing; Folding, sorting and degradation; RNA degradation | Brite Hierarchies; Protein families: genetic information processing; Transcription machinery | Brite Hierarchies; Protein families: genetic information processing; Messenger RNA biogenesis | Brite Hierarchies; Protein families: geneti…	COG5049*	5'-3' exonuclease	Cell division and chromosome partitioning|DNA replication, recombination and repair	PF17846 []	0	0	0	0	0.248	0
megahit_135923_2832-3170	XRN2, RAT1	k_Eukaryota;n_Opisthokonta;n_Metazoa;n_Eumetazoa;p_Cnidaria;c_Anthozoa	K12619*	5'-3' exoribonuclease 2 [EC:3.1.13.-]	Genetic Information Processing; Translation; Ribosome biogenesis in eukaryotes | Genetic Information Processing; Folding, sorting and degradation; RNA degradation | Brite Hierarchies; Protein families: genetic information processing; Transcription machinery | Brite Hierarchies; Protein families: genetic information processing; Messenger RNA biogenesis | Brite Hierarchies; Protein families: geneti…	COG5049*	5'-3' exonuclease	Cell division and chromosome partitioning|DNA replication, recombination and repair	PF03159 [XRN 5'-3' exonuclease N-terminus]	0	0	0	1.181	0	0
megahit_245950_127-741	XRN2, RAT1	k_Eukaryota;n_Opisthokonta;n_Metazoa;n_Eumetazoa;p_Cnidaria;c_Anthozoa	K12619*	5'-3' exoribonuclease 2 [EC:3.1.13.-]	Genetic Information Processing; Translation; Ribosome biogenesis in eukaryotes | Genetic Information Processing; Folding, sorting and degradation; RNA degradation | Brite Hierarchies; Protein families: genetic information processing; Transcription machinery | Brite Hierarchies; Protein families: genetic information processing; Messenger RNA biogenesis | Brite Hierarchies; Protein families: geneti…	COG5049*	5'-3' exonuclease	Cell division and chromosome partitioning|DNA replication, recombination and repair	PF03159 [XRN 5'-3' exonuclease N-terminus]	0	0	0	0.987	0	0
megahit_310197_1-393	XRN1, SEP1, KEM1	k_Eukaryota;n_Opisthokonta;n_Metazoa;n_Eumetazoa;p_Cnidaria;c_Anthozoa;n_Hexacorallia;o_Scleractinia;n_Astrocoeniina;f_Pocilloporidae	K12618*	5'-3' exoribonuclease 1 [EC:3.1.13.-]	Genetic Information Processing; Translation; Ribosome biogenesis in eukaryotes | Genetic Information Processing; Folding, sorting and degradation; RNA degradation | Brite Hierarchies; Protein families: genetic information processing; Messenger RNA biogenesis | Brite Hierarchies; Protein families: genetic information processing; Ribosome biogenesis | Brite Hierarchies; Protein families: genetic in…	COG5049*	5'-3' exonuclease	Cell division and chromosome partitioning|DNA replication, recombination and repair	PF17846 []	0	0	0	0.181	0	0
megahit_224586_1-669	XRN1, SEP1, KEM1	k_Eukaryota;n_Opisthokonta;n_Metazoa;n_Eumetazoa;p_Cnidaria;c_Anthozoa;n_Hexacorallia;o_Scleractinia;n_Astrocoeniina;f_Acroporidae;g_Acropora;s_Acropora millepora	K12618*	5'-3' exoribonuclease 1 [EC:3.1.13.-]	Genetic Information Processing; Translation; Ribosome biogenesis in eukaryotes | Genetic Information Processing; Folding, sorting and degradation; RNA degradation | Brite Hierarchies; Protein families: genetic information processing; Messenger RNA biogenesis | Brite Hierarchies; Protein families: genetic information processing; Ribosome biogenesis | Brite Hierarchies; Protein families: genetic in…	COG5049*	5'-3' exonuclease	Cell division and chromosome partitioning|DNA replication, recombination and repair	PF03159 [XRN 5'-3' exonuclease N-terminus];PF17846 []	0	0	0.063	0.019	0.156	0
megahit_258223_784-5751	XRN1, SEP1, KEM1	k_Eukaryota;n_Opisthokonta;n_Metazoa;n_Eumetazoa;p_Cnidaria;c_Anthozoa;n_Hexacorallia;o_Scleractinia	K12618*	5'-3' exoribonuclease 1 [EC:3.1.13.-]	Genetic Information Processing; Translation; Ribosome biogenesis in eukaryotes | Genetic Information Processing; Folding, sorting and degradation; RNA degradation | Brite Hierarchies; Protein families: genetic information processing; Messenger RNA biogenesis | Brite Hierarchies; Protein families: genetic information processing; Ribosome biogenesis | Brite Hierarchies; Protein families: genetic in…	COG5049*	5'-3' exonuclease	Cell division and chromosome partitioning|DNA replication, recombination and repair	PF03159 [XRN 5'-3' exonuclease N-terminus];PF17846 [];PF18129 [];PF18332 []	0	0	0	0.003	0	3.494
megahit_512586_2-448	XRN1, SEP1, KEM1	k_Eukaryota;n_Opisthokonta;n_Metazoa;n_Eumetazoa;p_Cnidaria;c_Anthozoa;n_Hexacorallia;o_Scleractinia	K12618*	5'-3' exoribonuclease 1 [EC:3.1.13.-]	Genetic Information Processing; Translation; Ribosome biogenesis in eukaryotes | Genetic Information Processing; Folding, sorting and degradation; RNA degradation | Brite Hierarchies; Protein families: genetic information processing; Messenger RNA biogenesis | Brite Hierarchies; Protein families: genetic information processing; Ribosome biogenesis | Brite Hierarchies; Protein families: genetic in…	COG5049*	5'-3' exonuclease	Cell division and chromosome partitioning|DNA replication, recombination and repair	PF03159 [XRN 5'-3' exonuclease N-terminus]	0	0	0	0	0.393	0
megahit_27015_31-1992	XRCC6, KU70, G22P1	k_Eukaryota;n_Opisthokonta;n_Metazoa;n_Eumetazoa;p_Cnidaria;c_Anthozoa;n_Hexacorallia;o_Scleractinia;n_Astrocoeniina;f_Pocilloporidae	K10884*	ATP-dependent DNA helicase 2 subunit 1	Genetic Information Processing; Replication and repair; Non-homologous end-joining | Brite Hierarchies; Protein families: genetic information processing; Spliceosome | Brite Hierarchies; Protein families: genetic information processing; DNA repair and recombination proteins	ENOG410XNXU*	X-ray repair complementing defective repair in Chinese hamster cells 6	Replication, recombination and repair	PF02735 [Ku70/Ku80 beta-barrel domain];PF03730 [Ku70/Ku80 C-terminal arm];PF03731 [Ku70/Ku80 N-terminal alpha/beta domain]	0	0.013	0.011	0	0	7.611
megahit_560107_1683-2561	XRCC6, KU70, G22P1	k_Eukaryota;n_Opisthokonta;n_Metazoa;n_Eumetazoa;p_Cnidaria;c_Anthozoa;n_Hexacorallia;o_Scleractinia;n_Astrocoeniina;f_Pocilloporidae	K10884*	ATP-dependent DNA helicase 2 subunit 1	Genetic Information Processing; Replication and repair; Non-homologous end-joining | Brite Hierarchies; Protein families: genetic information processing; Spliceosome | Brite Hierarchies; Protein families: genetic information processing; DNA repair and recombination proteins	ENOG410XNXU*	X-ray repair complementing defective repair in Chinese hamster cells 6	Replication, recombination and repair	PF02735 [Ku70/Ku80 beta-barrel domain];PF03730 [Ku70/Ku80 C-terminal arm]	0	0	0	3.842	0.015	0
megahit_560107_2755-3705	XRCC6, KU70, G22P1	k_Eukaryota;n_Opisthokonta;n_Metazoa;n_Eumetazoa;p_Cnidaria;c_Anthozoa;n_Hexacorallia;o_Scleractinia;n_Astrocoeniina;f_Pocilloporidae	K10884*	ATP-dependent DNA helicase 2 subunit 1	Genetic Information Processing; Replication and repair; Non-homologous end-joining | Brite Hierarchies; Protein families: genetic information processing; Spliceosome | Brite Hierarchies; Protein families: genetic information processing; DNA repair and recombination proteins	ENOG410XNXU*	X-ray repair complementing defective repair in Chinese hamster cells 6	Replication, recombination and repair	PF03731 [Ku70/Ku80 N-terminal alpha/beta domain]	0	0	0	0.53	0.021	0.037
megahit_571886_3-122	XRCC6, KU70, G22P1	k_Eukaryota;n_Opisthokonta;n_Metazoa;n_Eumetazoa;p_Cnidaria;c_Anthozoa;n_Hexacorallia;o_Scleractinia;n_Astrocoeniina;f_Pocilloporidae	K10884*	ATP-dependent DNA helicase 2 subunit 1	Genetic Information Processing; Replication and repair; Non-homologous end-joining | Brite Hierarchies; Protein families: genetic information processing; Spliceosome | Brite Hierarchies; Protein families: genetic information processing; DNA repair and recombination proteins	ENOG410XNXU*	X-ray repair complementing defective repair in Chinese hamster cells 6	Replication, recombination and repair		0	0	0	0.269	0	0
megahit_215323_183-1154	XRCC6, KU70, G22P1	k_Eukaryota;n_Opisthokonta;n_Metazoa;n_Eumetazoa;p_Cnidaria;c_Anthozoa;n_Hexacorallia;o_Scleractinia;n_Astrocoeniina;f_Acroporidae;g_Acropora;s_Acropora millepora	K10884*	ATP-dependent DNA helicase 2 subunit 1	Genetic Information Processing; Replication and repair; Non-homologous end-joining | Brite Hierarchies; Protein families: genetic information processing; Spliceosome | Brite Hierarchies; Protein families: genetic information processing; DNA repair and recombination proteins	ENOG410XNXU*	X-ray repair complementing defective repair in Chinese hamster cells 6	Replication, recombination and repair	PF03731 [Ku70/Ku80 N-terminal alpha/beta domain]	0.066	0.065	0	0	1.353	0
megahit_46738_1-324	XRCC6, KU70, G22P1	k_Eukaryota;n_Opisthokonta;n_Metazoa;n_Eumetazoa;p_Cnidaria;c_Anthozoa;n_Hexacorallia;o_Scleractinia;n_Astrocoeniina;f_Acroporidae;g_Acropora	K10884*	ATP-dependent DNA helicase 2 subunit 1	Genetic Information Processing; Replication and repair; Non-homologous end-joining | Brite Hierarchies; Protein families: genetic information processing; Spliceosome | Brite Hierarchies; Protein families: genetic information processing; DNA repair and recombination proteins	ENOG410XNXU*	X-ray repair complementing defective repair in Chinese hamster cells 6	Replication, recombination and repair		0.099	0	0.13	0	7.093	0
megahit_214187_1-192	XRCC6, KU70, G22P1	k_Eukaryota;n_Opisthokonta;n_Metazoa;n_Eumetazoa;p_Cnidaria;c_Anthozoa;n_Hexacorallia;o_Scleractinia;n_Astrocoeniina;f_Acroporidae;g_Acropora	K10884*	ATP-dependent DNA helicase 2 subunit 1	Genetic Information Processing; Replication and repair; Non-homologous end-joining | Brite Hierarchies; Protein families: genetic information processing; Spliceosome | Brite Hierarchies; Protein families: genetic information processing; DNA repair and recombination proteins	ENOG410XNXU*	X-ray repair complementing defective repair in Chinese hamster cells 6	Replication, recombination and repair		0	0	0	0	0.949	0
megahit_214325_1302-2057	XRCC6, KU70, G22P1	k_Eukaryota;n_Opisthokonta;n_Metazoa;n_Eumetazoa;p_Cnidaria;c_Anthozoa;n_Hexacorallia;o_Scleractinia;n_Astrocoeniina;f_Acroporidae;g_Acropora	K10884*	ATP-dependent DNA helicase 2 subunit 1	Genetic Information Processing; Replication and repair; Non-homologous end-joining | Brite Hierarchies; Protein families: genetic information processing; Spliceosome | Brite Hierarchies; Protein families: genetic information processing; DNA repair and recombination proteins	ENOG410XNXU*	X-ray repair complementing defective repair in Chinese hamster cells 6	Replication, recombination and repair	PF02735 [Ku70/Ku80 beta-barrel domain];PF03730 [Ku70/Ku80 C-terminal arm]	0	0	0	0	3.668	0.047
megahit_363653_3-281	XRCC6, KU70, G22P1	k_Eukaryota;n_Opisthokonta;n_Metazoa;n_Eumetazoa;p_Cnidaria;c_Anthozoa;n_Hexacorallia;o_Scleractinia;n_Astrocoeniina;f_Acroporidae;g_Acropora	K10884*	ATP-dependent DNA helicase 2 subunit 1	Genetic Information Processing; Replication and repair; Non-homologous end-joining | Brite Hierarchies; Protein families: genetic information processing; Spliceosome | Brite Hierarchies; Protein families: genetic information processing; DNA repair and recombination proteins	ENOG410XNXU*	X-ray repair complementing defective repair in Chinese hamster cells 6	Replication, recombination and repair	PF02735 [Ku70/Ku80 beta-barrel domain]	0.115	0	0	0	0.537	0
megahit_101212_1-1488	XRCC5, KU80, G22P2	k_Eukaryota;n_Opisthokonta;n_Metazoa;n_Eumetazoa;p_Cnidaria;c_Anthozoa;n_Hexacorallia;o_Scleractinia;n_Astrocoeniina;f_Pocilloporidae	K10885*	ATP-dependent DNA helicase 2 subunit 2	Genetic Information Processing; Replication and repair; Non-homologous end-joining | Brite Hierarchies; Protein families: genetic information processing; DNA repair and recombination proteins	ENOG410YKH9*	X-ray repair complementing defective repair in Chinese hamster cells 5	Replication, recombination and repair	PF02735 [Ku70/Ku80 beta-barrel domain];PF08785 [Ku C terminal domain like]	0	0	0	1.406	0	0.012
megahit_355033_2-607	XRCC5, KU80, G22P2	k_Eukaryota;n_Opisthokonta;n_Metazoa;n_Eumetazoa;p_Cnidaria;c_Anthozoa;n_Hexacorallia;o_Scleractinia;n_Astrocoeniina;f_Pocilloporidae	K10885*	ATP-dependent DNA helicase 2 subunit 2	Genetic Information Processing; Replication and repair; Non-homologous end-joining | Brite Hierarchies; Protein families: genetic information processing; DNA repair and recombination proteins	ENOG410YKH9*	X-ray repair complementing defective repair in Chinese hamster cells 5	Replication, recombination and repair	PF03731 [Ku70/Ku80 N-terminal alpha/beta domain]	0	0	0	0.213	0	0
megahit_460588_1641-3875	XRCC5, KU80, G22P2	k_Eukaryota;n_Opisthokonta;n_Metazoa;n_Eumetazoa;p_Cnidaria;c_Anthozoa;n_Hexacorallia;o_Scleractinia;n_Astrocoeniina;f_Acroporidae;g_Acropora	K10885*	ATP-dependent DNA helicase 2 subunit 2	Genetic Information Processing; Replication and repair; Non-homologous end-joining | Brite Hierarchies; Protein families: genetic information processing; DNA repair and recombination proteins	ENOG410YKH9*	X-ray repair complementing defective repair in Chinese hamster cells 5	Replication, recombination and repair	PF02735 [Ku70/Ku80 beta-barrel domain];PF03731 [Ku70/Ku80 N-terminal alpha/beta domain];PF08785 [Ku C terminal domain like]	0.115	0.067	0.019	0	3.478	0
megahit_347149_2-2209	XRCC5, KU80, G22P2	k_Eukaryota;n_Opisthokonta;n_Metazoa;n_Eumetazoa;p_Cnidaria;c_Anthozoa;n_Hexacorallia;o_Scleractinia	K10885*	ATP-dependent DNA helicase 2 subunit 2	Genetic Information Processing; Replication and repair; Non-homologous end-joining | Brite Hierarchies; Protein families: genetic information processing; DNA repair and recombination proteins	ENOG410YKH9*	X-ray repair complementing defective repair in Chinese hamster cells 5	Replication, recombination and repair	PF02735 [Ku70/Ku80 beta-barrel domain];PF03731 [Ku70/Ku80 N-terminal alpha/beta domain];PF08785 [Ku C terminal domain like]	0	0.023	0	0.012	0.006	10.425
megahit_136376_3-404	XRCC4	k_Eukaryota;n_Opisthokonta;n_Metazoa;n_Eumetazoa;p_Cnidaria;c_Anthozoa;n_Hexacorallia;o_Scleractinia	K10886*	DNA-repair protein XRCC4	Genetic Information Processing; Replication and repair; Non-homologous end-joining | Brite Hierarchies; Protein families: genetic information processing; DNA repair and recombination proteins	ENOG410Y65V*	Retrotransposon protein	Function unknown		0	0.625	0	0	0	0
megahit_185581_3-353	XRCC4	k_Eukaryota;n_Opisthokonta;n_Metazoa;n_Eumetazoa;p_Cnidaria;c_Anthozoa;n_Hexacorallia;o_Scleractinia	K10886*	DNA-repair protein XRCC4	Genetic Information Processing; Replication and repair; Non-homologous end-joining | Brite Hierarchies; Protein families: genetic information processing; DNA repair and recombination proteins	ENOG410XSZT	R-directed D polymerase from mobile element jockey-like	Function unknown		0	1.145	0.12	0	0	0
megahit_244801_2-346	XRCC4	k_Eukaryota;n_Opisthokonta;n_Metazoa;n_Eumetazoa;p_Cnidaria;c_Anthozoa;n_Hexacorallia;o_Actiniaria;f_Aiptasiidae;g_Exaiptasia	K10886*	DNA-repair protein XRCC4	Genetic Information Processing; Replication and repair; Non-homologous end-joining | Brite Hierarchies; Protein families: genetic information processing; DNA repair and recombination proteins	ENOG410Y7Z3*	X-ray repair complementing defective repair in Chinese hamster cells 4	Replication, recombination and repair		0	0.874	0	0	0	0
megahit_205764_3-503	XRCC4	k_Eukaryota;n_Opisthokonta;n_Metazoa;n_Eumetazoa;p_Cnidaria;c_Anthozoa;n_Hexacorallia;o_Actiniaria;f_Aiptasiidae	K10886*	DNA-repair protein XRCC4	Genetic Information Processing; Replication and repair; Non-homologous end-joining | Brite Hierarchies; Protein families: genetic information processing; DNA repair and recombination proteins	ENOG410Y7Z3*	X-ray repair complementing defective repair in Chinese hamster cells 4	Replication, recombination and repair		0	1.806	0	0	0	0
megahit_109871_1-351	XRCC4	k_Eukaryota;n_Opisthokonta;n_Metazoa;n_Eumetazoa;p_Cnidaria;c_Anthozoa;n_Hexacorallia;o_Actiniaria	K10886*	DNA-repair protein XRCC4	Genetic Information Processing; Replication and repair; Non-homologous end-joining | Brite Hierarchies; Protein families: genetic information processing; DNA repair and recombination proteins	ENOG410Y7Z3*	X-ray repair complementing defective repair in Chinese hamster cells 4	Replication, recombination and repair		0	0	0	0	0	0.202
megahit_121139_1743-2291	XRCC4	k_Eukaryota;n_Opisthokonta;n_Metazoa;n_Eumetazoa;p_Cnidaria;c_Anthozoa;n_Hexacorallia;o_Actiniaria	K10886*	DNA-repair protein XRCC4	Genetic Information Processing; Replication and repair; Non-homologous end-joining | Brite Hierarchies; Protein families: genetic information processing; DNA repair and recombination proteins	ENOG410Y7Z3*	X-ray repair complementing defective repair in Chinese hamster cells 4	Replication, recombination and repair		0	4.394	0.077	0	0	0
megahit_68612_3-260	XRCC4	k_Eukaryota;n_Opisthokonta;n_Metazoa;n_Eumetazoa;p_Cnidaria;c_Anthozoa	K10886*	DNA-repair protein XRCC4	Genetic Information Processing; Replication and repair; Non-homologous end-joining | Brite Hierarchies; Protein families: genetic information processing; DNA repair and recombination proteins	ENOG410Y65V*	Retrotransposon protein	Function unknown		0	2.727	0	0	0	0
megahit_91760_3-305	XRCC4	k_Eukaryota;n_Opisthokonta;n_Metazoa;n_Eumetazoa;p_Cnidaria;c_Anthozoa	K10886*	DNA-repair protein XRCC4	Genetic Information Processing; Replication and repair; Non-homologous end-joining | Brite Hierarchies; Protein families: genetic information processing; DNA repair and recombination proteins	ENOG410Y7Z3*	X-ray repair complementing defective repair in Chinese hamster cells 4	Replication, recombination and repair		0	1.741	0	0	0	0
megahit_94519_1049-1159	XRCC4	k_Eukaryota;n_Opisthokonta;n_Metazoa;n_Eumetazoa;p_Cnidaria;c_Anthozoa	K10886*	DNA-repair protein XRCC4	Genetic Information Processing; Replication and repair; Non-homologous end-joining | Brite Hierarchies; Protein families: genetic information processing; DNA repair and recombination proteins	ENOG410Y65V	Retrotransposon protein	Function unknown		0	0	0	0	0	0.319
megahit_151504_1-411	XRCC4	k_Eukaryota;n_Opisthokonta;n_Metazoa;n_Eumetazoa;p_Cnidaria;c_Anthozoa	K10886*	DNA-repair protein XRCC4	Genetic Information Processing; Replication and repair; Non-homologous end-joining | Brite Hierarchies; Protein families: genetic information processing; DNA repair and recombination proteins	ENOG410Y7Z3	X-ray repair complementing defective repair in Chinese hamster cells 4	Replication, recombination and repair		0	1.804	0	0	0	0
megahit_162876_1726-2460	XRCC4	k_Eukaryota;n_Opisthokonta;n_Metazoa;n_Eumetazoa;p_Cnidaria;c_Anthozoa	K10886*	DNA-repair protein XRCC4	Genetic Information Processing; Replication and repair; Non-homologous end-joining | Brite Hierarchies; Protein families: genetic information processing; DNA repair and recombination proteins	ENOG410Y7Z3*	X-ray repair complementing defective repair in Chinese hamster cells 4	Replication, recombination and repair		0	0	0.029	0	0	18.342
megahit_275744_109-363	XRCC4	k_Eukaryota;n_Opisthokonta;n_Metazoa;n_Eumetazoa;p_Cnidaria;c_Anthozoa	K10886*	DNA-repair protein XRCC4	Genetic Information Processing; Replication and repair; Non-homologous end-joining | Brite Hierarchies; Protein families: genetic information processing; DNA repair and recombination proteins	ENOG410Y7Z3*	X-ray repair complementing defective repair in Chinese hamster cells 4	Replication, recombination and repair		0	1.429	0	0	0	0
megahit_326246_69-389	XRCC4	k_Eukaryota;n_Opisthokonta;n_Metazoa;n_Eumetazoa;p_Cnidaria;c_Anthozoa	K10886*	DNA-repair protein XRCC4	Genetic Information Processing; Replication and repair; Non-homologous end-joining | Brite Hierarchies; Protein families: genetic information processing; DNA repair and recombination proteins	ENOG410Y7Z3	X-ray repair complementing defective repair in Chinese hamster cells 4	Replication, recombination and repair		0	0.47	0	0	0	0
megahit_499716_2-757	XRCC4	k_Eukaryota;n_Opisthokonta;n_Metazoa;n_Eumetazoa;p_Cnidaria;c_Anthozoa	K10886*	DNA-repair protein XRCC4	Genetic Information Processing; Replication and repair; Non-homologous end-joining | Brite Hierarchies; Protein families: genetic information processing; DNA repair and recombination proteins	ENOG410Y7Z3*	X-ray repair complementing defective repair in Chinese hamster cells 4	Replication, recombination and repair		0	2.011	0	0	0	0
megahit_529300_564-728	XRCC4	k_Eukaryota;n_Opisthokonta;n_Metazoa;n_Eumetazoa;p_Cnidaria;c_Anthozoa	K10886*	DNA-repair protein XRCC4	Genetic Information Processing; Replication and repair; Non-homologous end-joining | Brite Hierarchies; Protein families: genetic information processing; DNA repair and recombination proteins	ENOG410Y65V	Retrotransposon protein	Function unknown		0	2.741	0	0	0	0
megahit_438265_380-1639	XRCC1	k_Eukaryota;n_Opisthokonta;n_Metazoa;n_Eumetazoa;p_Cnidaria;c_Anthozoa;n_Hexacorallia;o_Scleractinia;n_Astrocoeniina;f_Pocilloporidae	K10803*	DNA-repair protein XRCC1	Genetic Information Processing; Replication and repair; Base excision repair | Brite Hierarchies; Protein families: genetic information processing; DNA repair and recombination proteins	ENOG410ZE1H*	X-ray repair complementing defective repair in Chinese hamster cells 1	Replication, recombination and repair	PF00533 [BRCA1 C Terminus (BRCT) domain];PF16589 [BRCT domain, a BRCA1 C-terminus domain]	0	0	0	1.22	0	0
megahit_483233_60-605	XRCC1	k_Eukaryota;n_Opisthokonta;n_Metazoa;n_Eumetazoa;p_Cnidaria;c_Anthozoa;n_Hexacorallia;o_Scleractinia;n_Astrocoeniina;f_Pocilloporidae	K10803*	DNA-repair protein XRCC1	Genetic Information Processing; Replication and repair; Base excision repair | Brite Hierarchies; Protein families: genetic information processing; DNA repair and recombination proteins	ENOG410ZE1H*	X-ray repair complementing defective repair in Chinese hamster cells 1	Replication, recombination and repair	PF01834 [XRCC1 N terminal domain]	0	0	0	0.284	0	0
megahit_361911_121-2163	XRCC1	k_Eukaryota;n_Opisthokonta;n_Metazoa;n_Eumetazoa;p_Cnidaria;c_Anthozoa;n_Hexacorallia;o_Scleractinia;n_Astrocoeniina;f_Acroporidae;g_Acropora;s_Acropora millepora	K10803*	DNA-repair protein XRCC1	Genetic Information Processing; Replication and repair; Base excision repair | Brite Hierarchies; Protein families: genetic information processing; DNA repair and recombination proteins	ENOG410ZE1H*	X-ray repair complementing defective repair in Chinese hamster cells 1	Replication, recombination and repair	PF00533 [BRCA1 C Terminus (BRCT) domain];PF01834 [XRCC1 N terminal domain];PF16589 [BRCT domain, a BRCA1 C-terminus domain]	0.031	0	0.062	0	2.654	0
megahit_480609_660-1538	XRCC1	k_Eukaryota;n_Opisthokonta;n_Metazoa;n_Eumetazoa;p_Cnidaria;c_Anthozoa;n_Hexacorallia;o_Scleractinia;n_Astrocoeniina;f_Acroporidae;g_Acropora;s_Acropora millepora	K10803*	DNA-repair protein XRCC1	Genetic Information Processing; Replication and repair; Base excision repair | Brite Hierarchies; Protein families: genetic information processing; DNA repair and recombination proteins	ENOG410ZE1H*	X-ray repair complementing defective repair in Chinese hamster cells 1	Replication, recombination and repair	PF01834 [XRCC1 N terminal domain]	0.073	0	0	0	0.792	0
megahit_47348_162-1670	XRCC1	k_Eukaryota;n_Opisthokonta;n_Metazoa;n_Eumetazoa;p_Cnidaria;c_Anthozoa;n_Hexacorallia;o_Scleractinia	K10803*	DNA-repair protein XRCC1	Genetic Information Processing; Replication and repair; Base excision repair | Brite Hierarchies; Protein families: genetic information processing; DNA repair and recombination proteins	ENOG410ZE1H*	X-ray repair complementing defective repair in Chinese hamster cells 1	Replication, recombination and repair	PF01834 [XRCC1 N terminal domain]	0.043	0	0	0	0	8.307
megahit_281044_74-2119	XRCC1	k_Eukaryota;n_Opisthokonta;n_Metazoa;n_Eumetazoa;p_Cnidaria;c_Anthozoa;n_Hexacorallia;o_Scleractinia	K10803*	DNA-repair protein XRCC1	Genetic Information Processing; Replication and repair; Base excision repair | Brite Hierarchies; Protein families: genetic information processing; DNA repair and recombination proteins	ENOG410ZE1H*	X-ray repair complementing defective repair in Chinese hamster cells 1	Replication, recombination and repair	PF00533 [BRCA1 C Terminus (BRCT) domain];PF01834 [XRCC1 N terminal domain];PF16589 [BRCT domain, a BRCA1 C-terminus domain]	0	0	0	0	0	4.791
megahit_509452_1-234	XRCC1	k_Eukaryota;n_Opisthokonta;n_Metazoa;n_Eumetazoa;p_Cnidaria;c_Anthozoa	K10803*	DNA-repair protein XRCC1	Genetic Information Processing; Replication and repair; Base excision repair | Brite Hierarchies; Protein families: genetic information processing; DNA repair and recombination proteins	ENOG4111Y55*	Reverse transcriptase (R-dependent D polymerase)	Function unknown	PF00078 [Reverse transcriptase (RNA-dependent DNA polymerase)]	0	1.718	0	0	0	0
megahit_83085_1227-4106	XPOT	k_Eukaryota;n_Opisthokonta;n_Metazoa;n_Eumetazoa;p_Cnidaria;c_Anthozoa;n_Hexacorallia;o_Scleractinia;n_Astrocoeniina;f_Pocilloporidae	K14288*	exportin-T	Genetic Information Processing; Translation; RNA transport | Brite Hierarchies; Protein families: genetic information processing; Transfer RNA biogenesis	ENOG410XZDZ*	tR nucleus export receptor which facilitates tR translocation across the nuclear pore complex. Involved in pre- tR splicing, probably by affecting the interaction of pre-tR with splicing endonuclease (By similarity)	Translation, ribosomal structure and biogenesis	PF08389 [Exportin 1-like protein];PF19282 []	0.011	0	0	0.004	0	3.256
megahit_258636_2136-4559	XPOT	k_Eukaryota;n_Opisthokonta;n_Metazoa;n_Eumetazoa;p_Cnidaria;c_Anthozoa;n_Hexacorallia;o_Scleractinia;n_Astrocoeniina;f_Pocilloporidae	K14288*	exportin-T	Genetic Information Processing; Translation; RNA transport | Brite Hierarchies; Protein families: genetic information processing; Transfer RNA biogenesis	ENOG410XZDZ*	tR nucleus export receptor which facilitates tR translocation across the nuclear pore complex. Involved in pre- tR splicing, probably by affecting the interaction of pre-tR with splicing endonuclease (By similarity)	Translation, ribosomal structure and biogenesis	PF08389 [Exportin 1-like protein];PF19282 []	0	0	0	1.303	0	0
megahit_446191_296-553	XPOT	k_Eukaryota;n_Opisthokonta;n_Metazoa;n_Eumetazoa;p_Cnidaria;c_Anthozoa;n_Hexacorallia;o_Scleractinia;n_Astrocoeniina;f_Pocilloporidae	K14288*	exportin-T	Genetic Information Processing; Translation; RNA transport | Brite Hierarchies; Protein families: genetic information processing; Transfer RNA biogenesis	ENOG410XZDZ*	tR nucleus export receptor which facilitates tR translocation across the nuclear pore complex. Involved in pre- tR splicing, probably by affecting the interaction of pre-tR with splicing endonuclease (By similarity)	Translation, ribosomal structure and biogenesis		0	0	0	0	0	0.514
megahit_109158_1076-3952	XPOT	k_Eukaryota;n_Opisthokonta;n_Metazoa;n_Eumetazoa;p_Cnidaria;c_Anthozoa;n_Hexacorallia;o_Scleractinia;n_Astrocoeniina;f_Acroporidae;g_Acropora;s_Acropora millepora	K14288*	exportin-T	Genetic Information Processing; Translation; RNA transport | Brite Hierarchies; Protein families: genetic information processing; Transfer RNA biogenesis	ENOG410XZDZ*	tR nucleus export receptor which facilitates tR translocation across the nuclear pore complex. Involved in pre- tR splicing, probably by affecting the interaction of pre-tR with splicing endonuclease (By similarity)	Translation, ribosomal structure and biogenesis	PF08389 [Exportin 1-like protein];PF19282 []	0.078	0.026	0.015	0	1.907	0.006
megahit_578985_189-350	XPOT	k_Eukaryota;n_Opisthokonta;n_Metazoa;n_Eumetazoa;p_Cnidaria;c_Anthozoa;n_Hexacorallia;o_Scleractinia;n_Astrocoeniina;f_Acroporidae;g_Acropora;s_Acropora millepora	K14288*	exportin-T	Genetic Information Processing; Translation; RNA transport | Brite Hierarchies; Protein families: genetic information processing; Transfer RNA biogenesis	ENOG410XZDZ*	tR nucleus export receptor which facilitates tR translocation across the nuclear pore complex. Involved in pre- tR splicing, probably by affecting the interaction of pre-tR with splicing endonuclease (By similarity)	Translation, ribosomal structure and biogenesis		0	0	0	0	0.281	0
megahit_168708_682-1437	XPO7, EXP7	k_Eukaryota;n_Opisthokonta;n_Metazoa;n_Eumetazoa;p_Cnidaria;c_Anthozoa;n_Hexacorallia;o_Scleractinia	K18460*	exportin-7	Not Included in Pathway or Brite; Unclassified: genetic information processing; Translation	ENOG410XRPR*	ran binding protein	Intracellular trafficking, secretion, and vesicular transport		0	0	0	12.429	0.017	0.07
megahit_168719_1-366	XPO7, EXP7	k_Eukaryota;n_Opisthokonta;n_Metazoa;n_Eumetazoa;p_Cnidaria;c_Anthozoa;n_Hexacorallia;o_Scleractinia	K18460*	exportin-7	Not Included in Pathway or Brite; Unclassified: genetic information processing; Translation	ENOG410XRPR*	ran binding protein	Intracellular trafficking, secretion, and vesicular transport		0	0	0	1.217	0	0
megahit_273075_288-437	XPO7, EXP7	k_Eukaryota;n_Opisthokonta;n_Metazoa;n_Eumetazoa;p_Cnidaria;c_Anthozoa;n_Hexacorallia;o_Scleractinia	K18460*	exportin-7	Not Included in Pathway or Brite; Unclassified: genetic information processing; Translation	ENOG410XRPR*	ran binding protein	Intracellular trafficking, secretion, and vesicular transport		0	0	0.28	0.086	0	0.885
megahit_294814_2690-5989	XPO7, EXP7	k_Eukaryota;n_Opisthokonta;n_Metazoa;n_Eumetazoa;p_Cnidaria;c_Anthozoa;n_Hexacorallia;o_Scleractinia	K18460*	exportin-7	Not Included in Pathway or Brite; Unclassified: genetic information processing; Translation	ENOG410XRPR*	ran binding protein	Intracellular trafficking, secretion, and vesicular transport		0.039	0.008	0.019	0	1.568	0
megahit_384357_347-3376	XPO7, EXP7	k_Eukaryota;n_Opisthokonta;n_Metazoa;n_Eumetazoa;p_Cnidaria;c_Anthozoa;n_Hexacorallia;o_Scleractinia	K18460*	exportin-7	Not Included in Pathway or Brite; Unclassified: genetic information processing; Translation	ENOG410XRPR*	ran binding protein	Intracellular trafficking, secretion, and vesicular transport		0.021	0	0.042	0.017	0.004	5.824
megahit_387796_466-2679	XPO7, EXP7	k_Eukaryota;n_Opisthokonta;n_Metazoa;n_Eumetazoa;p_Cnidaria;c_Anthozoa;n_Hexacorallia;o_Scleractinia	K18460*	exportin-7	Not Included in Pathway or Brite; Unclassified: genetic information processing; Translation	ENOG410XRPR*	ran binding protein	Intracellular trafficking, secretion, and vesicular transport		0	0	0	1.388	0	0
megahit_54265_3-137	XPO5	k_Eukaryota;n_Opisthokonta;n_Metazoa;n_Eumetazoa;p_Cnidaria;c_Anthozoa;n_Hexacorallia;o_Scleractinia;n_Astrocoeniina;f_Acroporidae;g_Acropora	K14289*	exportin-5	Genetic Information Processing; Translation; RNA transport | Brite Hierarchies; Protein families: genetic information processing; Transfer RNA biogenesis | Brite Hierarchies; Protein families: genetic information processing; Chromosome and associated proteins	COG5101*	Importin beta-related nuclear transport receptor			0	0	0.311	0	8.969	0
megahit_167950_1-339	XPO5	k_Eukaryota;n_Opisthokonta;n_Metazoa;n_Eumetazoa;p_Cnidaria;c_Anthozoa;n_Hexacorallia;o_Scleractinia;n_Astrocoeniina;f_Acroporidae;g_Acropora	K14289*	exportin-5	Genetic Information Processing; Translation; RNA transport | Brite Hierarchies; Protein families: genetic information processing; Transfer RNA biogenesis | Brite Hierarchies; Protein families: genetic information processing; Chromosome and associated proteins	COG5101*	Importin beta-related nuclear transport receptor			0	0	0	0	0.23	0
megahit_58184_3-473	XPO1, CRM1	k_Eukaryota;n_Opisthokonta;n_Metazoa;n_Eumetazoa;p_Cnidaria;c_Anthozoa;n_Octocorallia;o_Alcyonacea;n_Alcyoniina;f_Nephtheidae;g_Dendronephthya;s_Dendronephthya gigantea	K14290*	exportin-1	Genetic Information Processing; Translation; RNA transport | Genetic Information Processing; Translation; Ribosome biogenesis in eukaryotes | Environmental Information Processing; Signal transduction; MAPK signaling pathway - fly | Human Diseases; Infectious diseases: Viral; Human T-cell leukemia virus 1 infection | Human Diseases; Infectious diseases: Viral; Influenza A | Brite Hierarchies; Prot…	COG5101*	Importin beta-related nuclear transport receptor		PF08767 [CRM1 C terminal]	0	0	2.364	0	0	0
megahit_533513_3-188	XPO1, CRM1	k_Eukaryota;n_Opisthokonta;n_Metazoa;n_Eumetazoa;p_Cnidaria;c_Anthozoa;n_Octocorallia;o_Alcyonacea;n_Alcyoniina;f_Nephtheidae;g_Dendronephthya;s_Dendronephthya gigantea	K14290*	exportin-1	Genetic Information Processing; Translation; RNA transport | Genetic Information Processing; Translation; Ribosome biogenesis in eukaryotes | Environmental Information Processing; Signal transduction; MAPK signaling pathway - fly | Human Diseases; Infectious diseases: Viral; Human T-cell leukemia virus 1 infection | Human Diseases; Infectious diseases: Viral; Influenza A | Brite Hierarchies; Prot…	COG5101*	Importin beta-related nuclear transport receptor			0	0.675	0	0	0	0
megahit_91133_6528-9731	XPO1, CRM1	k_Eukaryota;n_Opisthokonta;n_Metazoa;n_Eumetazoa;p_Cnidaria;c_Anthozoa;n_Hexacorallia;o_Scleractinia	K14290*	exportin-1	Genetic Information Processing; Translation; RNA transport | Genetic Information Processing; Translation; Ribosome biogenesis in eukaryotes | Environmental Information Processing; Signal transduction; MAPK signaling pathway - fly | Human Diseases; Infectious diseases: Viral; Human T-cell leukemia virus 1 infection | Human Diseases; Infectious diseases: Viral; Influenza A | Brite Hierarchies; Prot…	COG5101*	Importin beta-related nuclear transport receptor		PF03810 [Importin-beta N-terminal domain];PF08389 [Exportin 1-like protein];PF08767 [CRM1 C terminal];PF18777 [];PF18784 [];PF18787 []	0.06	0.051	0.052	0	2.849	0.039
megahit_462791_1508-4255	XPO1, CRM1	k_Eukaryota;n_Opisthokonta;n_Metazoa;n_Eumetazoa;p_Cnidaria;c_Anthozoa;n_Hexacorallia;o_Scleractinia	K14290*	exportin-1	Genetic Information Processing; Translation; RNA transport | Genetic Information Processing; Translation; Ribosome biogenesis in eukaryotes | Environmental Information Processing; Signal transduction; MAPK signaling pathway - fly | Human Diseases; Infectious diseases: Viral; Human T-cell leukemia virus 1 infection | Human Diseases; Infectious diseases: Viral; Influenza A | Brite Hierarchies; Prot…	COG5101*	Importin beta-related nuclear transport receptor		PF08389 [Exportin 1-like protein];PF08767 [CRM1 C terminal];PF18777 [];PF18784 [];PF18787 []	0	0	0	1.723	0.005	0.032
megahit_590888_340-477	XPO1, CRM1	k_Eukaryota;n_Opisthokonta;n_Metazoa;n_Eumetazoa;p_Cnidaria;c_Anthozoa;n_Hexacorallia;o_Scleractinia	K14290*	exportin-1	Genetic Information Processing; Translation; RNA transport | Genetic Information Processing; Translation; Ribosome biogenesis in eukaryotes | Environmental Information Processing; Signal transduction; MAPK signaling pathway - fly | Human Diseases; Infectious diseases: Viral; Human T-cell leukemia virus 1 infection | Human Diseases; Infectious diseases: Viral; Influenza A | Brite Hierarchies; Prot…	COG5101*	Importin beta-related nuclear transport receptor			0	0.273	0.152	0.094	0.094	1.154
megahit_187180_1249-4464	XPO1, CRM1	k_Eukaryota;n_Opisthokonta;n_Metazoa;n_Eumetazoa;p_Cnidaria;c_Anthozoa	K14290*	exportin-1	Genetic Information Processing; Translation; RNA transport | Genetic Information Processing; Translation; Ribosome biogenesis in eukaryotes | Environmental Information Processing; Signal transduction; MAPK signaling pathway - fly | Human Diseases; Infectious diseases: Viral; Human T-cell leukemia virus 1 infection | Human Diseases; Infectious diseases: Viral; Influenza A | Brite Hierarchies; Prot…	COG5101*	Importin beta-related nuclear transport receptor		PF03810 [Importin-beta N-terminal domain];PF08389 [Exportin 1-like protein];PF08767 [CRM1 C terminal];PF18777 [];PF18784 [];PF18787 []	0.04	0.008	0.026	0.008	0.012	10.728
megahit_438580_2-868	XPC	k_Eukaryota;n_Opisthokonta;n_Metazoa;n_Eumetazoa;p_Cnidaria;c_Anthozoa;n_Hexacorallia;o_Scleractinia;n_Astrocoeniina;f_Pocilloporidae	K10838*	xeroderma pigmentosum group C-complementing protein	Genetic Information Processing; Replication and repair; Nucleotide excision repair | Brite Hierarchies; Protein families: genetic information processing; DNA repair and recombination proteins	COG5535*	DNA repair protein RAD4	DNA replication, recombination and repair	PF10405 [Rad4 beta-hairpin domain 3]	0	0	0	0.402	0	0
megahit_531204_2-2113	XPC	k_Eukaryota;n_Opisthokonta;n_Metazoa;n_Eumetazoa;p_Cnidaria;c_Anthozoa;n_Hexacorallia;o_Scleractinia;n_Astrocoeniina;f_Acroporidae;g_Acropora	K10838*	xeroderma pigmentosum group C-complementing protein	Genetic Information Processing; Replication and repair; Nucleotide excision repair | Brite Hierarchies; Protein families: genetic information processing; DNA repair and recombination proteins	COG5535*	DNA repair protein RAD4	DNA replication, recombination and repair	PF03835 [Rad4 transglutaminase-like domain];PF10403 [Rad4 beta-hairpin domain 1];PF10405 [Rad4 beta-hairpin domain 3]	0.061	0.024	0	0	1.258	0
megahit_289083_1302-4658	XPC	k_Eukaryota;n_Opisthokonta;n_Metazoa;n_Eumetazoa;p_Cnidaria;c_Anthozoa;n_Hexacorallia;o_Scleractinia	K10838*	xeroderma pigmentosum group C-complementing protein	Genetic Information Processing; Replication and repair; Nucleotide excision repair | Brite Hierarchies; Protein families: genetic information processing; DNA repair and recombination proteins	COG5535*	DNA repair protein RAD4	DNA replication, recombination and repair	PF03835 [Rad4 transglutaminase-like domain];PF10403 [Rad4 beta-hairpin domain 1];PF10405 [Rad4 beta-hairpin domain 3]	0.01	0.015	0	0.004	0	2.899
megahit_24654_584-700	XPA	k_Eukaryota;n_Opisthokonta;n_Metazoa;n_Eumetazoa;p_Cnidaria;c_Anthozoa;n_Hexacorallia;o_Scleractinia;n_Astrocoeniina;f_Pocilloporidae;g_Pocillopora;s_Pocillopora damicornis	K10847*	DNA-repair protein complementing XP-A cells	Genetic Information Processing; Replication and repair; Nucleotide excision repair | Human Diseases; Drug resistance: Antineoplastic; Platinum drug resistance | Brite Hierarchies; Protein families: genetic information processing; DNA repair and recombination proteins	COG5145*	DNA excision repair protein	DNA replication, recombination and repair		0	0	0	0.662	0	0
megahit_252982_3-275	XPA	k_Eukaryota;n_Opisthokonta;n_Metazoa;n_Eumetazoa;p_Cnidaria;c_Anthozoa;n_Hexacorallia;o_Scleractinia;n_Astrocoeniina;f_Pocilloporidae;g_Pocillopora;s_Pocillopora damicornis	K10847*	DNA-repair protein complementing XP-A cells	Genetic Information Processing; Replication and repair; Nucleotide excision repair | Human Diseases; Drug resistance: Antineoplastic; Platinum drug resistance | Brite Hierarchies; Protein families: genetic information processing; DNA repair and recombination proteins	COG5145*	DNA excision repair protein	DNA replication, recombination and repair		0	0	0	1.727	0	0.065
megahit_425239_22-915	XPA	k_Eukaryota;n_Opisthokonta;n_Metazoa;n_Eumetazoa;p_Cnidaria;c_Anthozoa;n_Hexacorallia;o_Scleractinia;n_Astrocoeniina;f_Acroporidae;g_Acropora;s_Acropora millepora	K10847*	DNA-repair protein complementing XP-A cells	Genetic Information Processing; Replication and repair; Nucleotide excision repair | Human Diseases; Drug resistance: Antineoplastic; Platinum drug resistance | Brite Hierarchies; Protein families: genetic information processing; DNA repair and recombination proteins					0.179	0.155	0.681	0.014	2.862	0
megahit_44092_1232-1504	XPA	k_Eukaryota;n_Opisthokonta;n_Metazoa;n_Eumetazoa;p_Cnidaria;c_Anthozoa;n_Hexacorallia;o_Scleractinia;n_Astrocoeniina;f_Acroporidae;g_Acropora;s_Acropora digitifera	K10847*	DNA-repair protein complementing XP-A cells	Genetic Information Processing; Replication and repair; Nucleotide excision repair | Human Diseases; Drug resistance: Antineoplastic; Platinum drug resistance | Brite Hierarchies; Protein families: genetic information processing; DNA repair and recombination proteins					0	0	0.077	0	6.653	0
megahit_44092_2219-2758	XPA	k_Eukaryota;n_Opisthokonta;n_Metazoa;n_Eumetazoa;p_Cnidaria;c_Anthozoa;n_Hexacorallia;o_Scleractinia;n_Astrocoeniina;f_Acroporidae;g_Acropora	K10847*	DNA-repair protein complementing XP-A cells	Genetic Information Processing; Replication and repair; Nucleotide excision repair | Human Diseases; Drug resistance: Antineoplastic; Platinum drug resistance | Brite Hierarchies; Protein families: genetic information processing; DNA repair and recombination proteins	COG5145*	DNA excision repair protein	DNA replication, recombination and repair	PF05181 [XPA protein C-terminus]	0	0.07	0.078	0	3.508	0
megahit_14758_515-943	XPA	k_Eukaryota;n_Opisthokonta;n_Metazoa;n_Eumetazoa;p_Cnidaria;c_Anthozoa;n_Hexacorallia;o_Scleractinia	K10847*	DNA-repair protein complementing XP-A cells	Genetic Information Processing; Replication and repair; Nucleotide excision repair | Human Diseases; Drug resistance: Antineoplastic; Platinum drug resistance | Brite Hierarchies; Protein families: genetic information processing; DNA repair and recombination proteins					0.149	0	0	0	0.061	2.743
megahit_342169_1851-2678	XPA	k_Eukaryota;n_Opisthokonta;n_Metazoa;n_Eumetazoa;p_Cnidaria;c_Anthozoa;n_Hexacorallia;o_Scleractinia	K10847*	DNA-repair protein complementing XP-A cells	Genetic Information Processing; Replication and repair; Nucleotide excision repair | Human Diseases; Drug resistance: Antineoplastic; Platinum drug resistance | Brite Hierarchies; Protein families: genetic information processing; DNA repair and recombination proteins	COG5145*	DNA excision repair protein	DNA replication, recombination and repair	PF05181 [XPA protein C-terminus]	0	0	0	0	0.031	9.509
megahit_590529_1-750	XPA	k_Eukaryota;n_Opisthokonta;n_Metazoa;n_Eumetazoa;p_Cnidaria;c_Anthozoa;n_Hexacorallia;o_Scleractinia	K10847*	DNA-repair protein complementing XP-A cells	Genetic Information Processing; Replication and repair; Nucleotide excision repair | Human Diseases; Drug resistance: Antineoplastic; Platinum drug resistance | Brite Hierarchies; Protein families: genetic information processing; DNA repair and recombination proteins	COG5145*	DNA excision repair protein	DNA replication, recombination and repair	PF01286 [XPA protein N-terminal];PF05181 [XPA protein C-terminus]	0	0	0	1.068	0	0.142
megahit_494579_2-670	XIAP, BIRC4	k_Eukaryota;n_Opisthokonta;n_Metazoa;n_Eumetazoa;p_Cnidaria;c_Anthozoa;n_Octocorallia;o_Alcyonacea;n_Alcyoniina;f_Nephtheidae;g_Dendronephthya	K04725	E3 ubiquitin-protein ligase XIAP [EC:2.3.2.27]	Genetic Information Processing; Folding, sorting and degradation; Ubiquitin mediated proteolysis | Environmental Information Processing; Signal transduction; NF-kappa B signaling pathway | Cellular Processes; Cell growth and death; Apoptosis | Cellular Processes; Cell growth and death; Apoptosis - fly | Cellular Processes; Cell growth and death; Apoptosis - multiple species | Cellular Processes; …	ENOG410YPNM*	Baculoviral IAP repeat containing	Posttranslational modification, protein turnover, chaperones	PF00653 [Inhibitor of Apoptosis domain]	0	0.714	0	0	0	0
megahit_254980_1-375	xerD	k_Eukaryota;n_Opisthokonta;n_Metazoa;n_Eumetazoa;p_Cnidaria;c_Anthozoa	K04763*	integrase/recombinase XerD	Brite Hierarchies; Protein families: genetic information processing; Chromosome and associated proteins					0	0	0	0	0.278	0
megahit_329702_265-504	XDH	k_Eukaryota;n_Opisthokonta;n_Metazoa;n_Eumetazoa;p_Cnidaria;c_Anthozoa;n_Octocorallia;o_Alcyonacea;n_Alcyoniina;f_Nephtheidae;g_Dendronephthya	K00106*	xanthine dehydrogenase/oxidase [EC:1.17.1.4 1.17.3.2]	Metabolism; Nucleotide metabolism; Purine metabolism | Metabolism; Biosynthesis of other secondary metabolites; Caffeine metabolism | Metabolism; Xenobiotics biodegradation and metabolism; Drug metabolism - other enzymes | Cellular Processes; Transport and catabolism; Peroxisome | Brite Hierarchies; Protein families: signaling and cellular processes; Exosome	COG4631	Xanthine dehydrogenase, molybdopterin-binding subunit B	Nucleotide transport and metabolism		0	1.204	0	0	0	0
megahit_252909_1723-5703	XDH	k_Eukaryota;n_Opisthokonta;n_Metazoa;n_Eumetazoa;p_Cnidaria;c_Anthozoa;n_Hexacorallia;o_Scleractinia;n_Astrocoeniina;f_Pocilloporidae	K00106*	xanthine dehydrogenase/oxidase [EC:1.17.1.4 1.17.3.2]	Metabolism; Nucleotide metabolism; Purine metabolism | Metabolism; Biosynthesis of other secondary metabolites; Caffeine metabolism | Metabolism; Xenobiotics biodegradation and metabolism; Drug metabolism - other enzymes | Cellular Processes; Transport and catabolism; Peroxisome | Brite Hierarchies; Protein families: signaling and cellular processes; Exosome	COG4630;COG4631*			PF00941 [FAD binding domain in molybdopterin dehydrogenase];PF01315 [Aldehyde oxidase and xanthine dehydrogenase, a/b hammerhead domain];PF01799 [[2Fe-2S] binding domain];PF02738 [Molybdopterin-binding domain of aldehyde dehydrogenase];PF03450 [CO dehydrogenase flavoprotein C-terminal domain];PF20256 []	0	0	0	2.159	0	0
megahit_90790_364-2712	XDH	k_Eukaryota;n_Opisthokonta;n_Metazoa;n_Eumetazoa;p_Cnidaria;c_Anthozoa;n_Hexacorallia;o_Scleractinia;n_Astrocoeniina;f_Acroporidae;g_Acropora;s_Acropora millepora	K00106*	xanthine dehydrogenase/oxidase [EC:1.17.1.4 1.17.3.2]	Metabolism; Nucleotide metabolism; Purine metabolism | Metabolism; Biosynthesis of other secondary metabolites; Caffeine metabolism | Metabolism; Xenobiotics biodegradation and metabolism; Drug metabolism - other enzymes | Cellular Processes; Transport and catabolism; Peroxisome | Brite Hierarchies; Protein families: signaling and cellular processes; Exosome	COG4630;COG4631*			PF01315 [Aldehyde oxidase and xanthine dehydrogenase, a/b hammerhead domain];PF02738 [Molybdopterin-binding domain of aldehyde dehydrogenase];PF20256 []	0.055	0.048	0.072	0	14.918	0
megahit_441425_29-373	XDH	k_Eukaryota;n_Opisthokonta;n_Metazoa;n_Eumetazoa;p_Cnidaria;c_Anthozoa;n_Hexacorallia;o_Scleractinia;n_Astrocoeniina;f_Acroporidae;g_Acropora;s_Acropora millepora	K00106	xanthine dehydrogenase/oxidase [EC:1.17.1.4 1.17.3.2]	Metabolism; Nucleotide metabolism; Purine metabolism | Metabolism; Biosynthesis of other secondary metabolites; Caffeine metabolism | Metabolism; Xenobiotics biodegradation and metabolism; Drug metabolism - other enzymes | Cellular Processes; Transport and catabolism; Peroxisome | Brite Hierarchies; Protein families: signaling and cellular processes; Exosome	COG4630;COG4631*				0	0	0	0	0.17	0
megahit_540983_3-341	XDH	k_Eukaryota;n_Opisthokonta;n_Metazoa;n_Eumetazoa;p_Cnidaria;c_Anthozoa;n_Hexacorallia;o_Scleractinia;n_Astrocoeniina;f_Acroporidae;g_Acropora;s_Acropora millepora	K00106*	xanthine dehydrogenase/oxidase [EC:1.17.1.4 1.17.3.2]	Metabolism; Nucleotide metabolism; Purine metabolism | Metabolism; Biosynthesis of other secondary metabolites; Caffeine metabolism | Metabolism; Xenobiotics biodegradation and metabolism; Drug metabolism - other enzymes | Cellular Processes; Transport and catabolism; Peroxisome | Brite Hierarchies; Protein families: signaling and cellular processes; Exosome	COG4631	Xanthine dehydrogenase, molybdopterin-binding subunit B	Nucleotide transport and metabolism	PF20256 []	0	0	0.062	0	1.229	0
megahit_90790_3388-5007	XDH	k_Eukaryota;n_Opisthokonta;n_Metazoa;n_Eumetazoa;p_Cnidaria;c_Anthozoa;n_Hexacorallia;o_Scleractinia;n_Astrocoeniina;f_Acroporidae;g_Acropora	K00106*	xanthine dehydrogenase/oxidase [EC:1.17.1.4 1.17.3.2]	Metabolism; Nucleotide metabolism; Purine metabolism | Metabolism; Biosynthesis of other secondary metabolites; Caffeine metabolism | Metabolism; Xenobiotics biodegradation and metabolism; Drug metabolism - other enzymes | Cellular Processes; Transport and catabolism; Peroxisome | Brite Hierarchies; Protein families: signaling and cellular processes; Exosome	COG4630*	Xanthine dehydrogenase, iron-sulfur cluster and FAD-binding subunit A	Nucleotide transport and metabolism	PF00941 [FAD binding domain in molybdopterin dehydrogenase];PF01799 [[2Fe-2S] binding domain]	0.04	0	0.026	0	1.676	0
megahit_199790_1-270	XDH	k_Eukaryota;n_Opisthokonta;n_Metazoa;n_Eumetazoa;p_Cnidaria;c_Anthozoa;n_Hexacorallia;o_Scleractinia;n_Astrocoeniina;f_Acroporidae;g_Acropora	K00106*	xanthine dehydrogenase/oxidase [EC:1.17.1.4 1.17.3.2]	Metabolism; Nucleotide metabolism; Purine metabolism | Metabolism; Biosynthesis of other secondary metabolites; Caffeine metabolism | Metabolism; Xenobiotics biodegradation and metabolism; Drug metabolism - other enzymes | Cellular Processes; Transport and catabolism; Peroxisome | Brite Hierarchies; Protein families: signaling and cellular processes; Exosome	COG4631*	Xanthine dehydrogenase, molybdopterin-binding subunit B	Nucleotide transport and metabolism		0	0	0	0	0.723	0
megahit_199790_521-673	XDH	k_Eukaryota;n_Opisthokonta;n_Metazoa;n_Eumetazoa;p_Cnidaria;c_Anthozoa;n_Hexacorallia;o_Scleractinia;n_Astrocoeniina;f_Acroporidae;g_Acropora	K00106*	xanthine dehydrogenase/oxidase [EC:1.17.1.4 1.17.3.2]	Metabolism; Nucleotide metabolism; Purine metabolism | Metabolism; Biosynthesis of other secondary metabolites; Caffeine metabolism | Metabolism; Xenobiotics biodegradation and metabolism; Drug metabolism - other enzymes | Cellular Processes; Transport and catabolism; Peroxisome | Brite Hierarchies; Protein families: signaling and cellular processes; Exosome	COG4630;COG4631				0	0	0	0	1.362	0
megahit_259159_1-219	XDH	k_Eukaryota;n_Opisthokonta;n_Metazoa;n_Eumetazoa;p_Cnidaria;c_Anthozoa;n_Hexacorallia;o_Scleractinia;n_Astrocoeniina;f_Acroporidae;g_Acropora	K00106*	xanthine dehydrogenase/oxidase [EC:1.17.1.4 1.17.3.2]	Metabolism; Nucleotide metabolism; Purine metabolism | Metabolism; Biosynthesis of other secondary metabolites; Caffeine metabolism | Metabolism; Xenobiotics biodegradation and metabolism; Drug metabolism - other enzymes | Cellular Processes; Transport and catabolism; Peroxisome | Brite Hierarchies; Protein families: signaling and cellular processes; Exosome	COG4631	Xanthine dehydrogenase, molybdopterin-binding subunit B	Nucleotide transport and metabolism		0.293	0.172	0.192	0	11.266	0
megahit_264873_642-770	XDH	k_Eukaryota;n_Opisthokonta;n_Metazoa;n_Eumetazoa;p_Cnidaria;c_Anthozoa;n_Hexacorallia;o_Scleractinia;n_Astrocoeniina;f_Acroporidae;g_Acropora	K00106*	xanthine dehydrogenase/oxidase [EC:1.17.1.4 1.17.3.2]	Metabolism; Nucleotide metabolism; Purine metabolism | Metabolism; Biosynthesis of other secondary metabolites; Caffeine metabolism | Metabolism; Xenobiotics biodegradation and metabolism; Drug metabolism - other enzymes | Cellular Processes; Transport and catabolism; Peroxisome | Brite Hierarchies; Protein families: signaling and cellular processes; Exosome	COG4631	Xanthine dehydrogenase, molybdopterin-binding subunit B	Nucleotide transport and metabolism		0	0.195	0	0	0.908	0
megahit_359294_3-224	XDH	k_Eukaryota;n_Opisthokonta;n_Metazoa;n_Eumetazoa;p_Cnidaria;c_Anthozoa;n_Hexacorallia;o_Scleractinia;n_Astrocoeniina;f_Acroporidae;g_Acropora	K00106*	xanthine dehydrogenase/oxidase [EC:1.17.1.4 1.17.3.2]	Metabolism; Nucleotide metabolism; Purine metabolism | Metabolism; Biosynthesis of other secondary metabolites; Caffeine metabolism | Metabolism; Xenobiotics biodegradation and metabolism; Drug metabolism - other enzymes | Cellular Processes; Transport and catabolism; Peroxisome | Brite Hierarchies; Protein families: signaling and cellular processes; Exosome	COG4630;COG4631*			PF20256 []	0	0	0	0	1.114	0
megahit_359384_184-357	XDH	k_Eukaryota;n_Opisthokonta;n_Metazoa;n_Eumetazoa;p_Cnidaria;c_Anthozoa;n_Hexacorallia;o_Scleractinia;n_Astrocoeniina;f_Acroporidae;g_Acropora	K00106*	xanthine dehydrogenase/oxidase [EC:1.17.1.4 1.17.3.2]	Metabolism; Nucleotide metabolism; Purine metabolism | Metabolism; Biosynthesis of other secondary metabolites; Caffeine metabolism | Metabolism; Xenobiotics biodegradation and metabolism; Drug metabolism - other enzymes | Cellular Processes; Transport and catabolism; Peroxisome | Brite Hierarchies; Protein families: signaling and cellular processes; Exosome	COG4630;COG4631				0	0	0	0	0.187	0
megahit_376840_286-1257	XDH	k_Eukaryota;n_Opisthokonta;n_Metazoa;n_Eumetazoa;p_Cnidaria;c_Anthozoa;n_Hexacorallia;o_Scleractinia;n_Astrocoeniina;f_Acroporidae;g_Acropora	K00106*	xanthine dehydrogenase/oxidase [EC:1.17.1.4 1.17.3.2]	Metabolism; Nucleotide metabolism; Purine metabolism | Metabolism; Biosynthesis of other secondary metabolites; Caffeine metabolism | Metabolism; Xenobiotics biodegradation and metabolism; Drug metabolism - other enzymes | Cellular Processes; Transport and catabolism; Peroxisome | Brite Hierarchies; Protein families: signaling and cellular processes; Exosome	COG4630*	Xanthine dehydrogenase, iron-sulfur cluster and FAD-binding subunit A	Nucleotide transport and metabolism	PF00941 [FAD binding domain in molybdopterin dehydrogenase];PF03450 [CO dehydrogenase flavoprotein C-terminal domain]	0.033	0.013	0	0	0.857	0
megahit_376840_1465-3744	XDH	k_Eukaryota;n_Opisthokonta;n_Metazoa;n_Eumetazoa;p_Cnidaria;c_Anthozoa;n_Hexacorallia;o_Scleractinia;n_Astrocoeniina;f_Acroporidae;g_Acropora	K00106*	xanthine dehydrogenase/oxidase [EC:1.17.1.4 1.17.3.2]	Metabolism; Nucleotide metabolism; Purine metabolism | Metabolism; Biosynthesis of other secondary metabolites; Caffeine metabolism | Metabolism; Xenobiotics biodegradation and metabolism; Drug metabolism - other enzymes | Cellular Processes; Transport and catabolism; Peroxisome | Brite Hierarchies; Protein families: signaling and cellular processes; Exosome	COG4630;COG4631			PF01315 [Aldehyde oxidase and xanthine dehydrogenase, a/b hammerhead domain];PF02738 [Molybdopterin-binding domain of aldehyde dehydrogenase];PF20256 []	0.183	0.05	0.064	0	4.851	0.016
megahit_51596_741-944	XDH	k_Eukaryota;n_Opisthokonta;n_Metazoa;n_Eumetazoa;p_Cnidaria;c_Anthozoa;n_Hexacorallia;o_Scleractinia	K00106*	xanthine dehydrogenase/oxidase [EC:1.17.1.4 1.17.3.2]	Metabolism; Nucleotide metabolism; Purine metabolism | Metabolism; Biosynthesis of other secondary metabolites; Caffeine metabolism | Metabolism; Xenobiotics biodegradation and metabolism; Drug metabolism - other enzymes | Cellular Processes; Transport and catabolism; Peroxisome | Brite Hierarchies; Protein families: signaling and cellular processes; Exosome	COG4631	Xanthine dehydrogenase, molybdopterin-binding subunit B	Nucleotide transport and metabolism		0	0	0	0	0	5.811
megahit_56484_1-3084	XDH	k_Eukaryota;n_Opisthokonta;n_Metazoa;n_Eumetazoa;p_Cnidaria;c_Anthozoa;n_Hexacorallia;o_Scleractinia	K00106*	xanthine dehydrogenase/oxidase [EC:1.17.1.4 1.17.3.2]	Metabolism; Nucleotide metabolism; Purine metabolism | Metabolism; Biosynthesis of other secondary metabolites; Caffeine metabolism | Metabolism; Xenobiotics biodegradation and metabolism; Drug metabolism - other enzymes | Cellular Processes; Transport and catabolism; Peroxisome | Brite Hierarchies; Protein families: signaling and cellular processes; Exosome	COG4630;COG4631*			PF00941 [FAD binding domain in molybdopterin dehydrogenase];PF01315 [Aldehyde oxidase and xanthine dehydrogenase, a/b hammerhead domain];PF01799 [[2Fe-2S] binding domain];PF02738 [Molybdopterin-binding domain of aldehyde dehydrogenase];PF03450 [CO dehydrogenase flavoprotein C-terminal domain]	0	0	0	0	0	1.371
megahit_56484_3282-3644	XDH	k_Eukaryota;n_Opisthokonta;n_Metazoa;n_Eumetazoa;p_Cnidaria;c_Anthozoa;n_Hexacorallia;o_Scleractinia	K00106*	xanthine dehydrogenase/oxidase [EC:1.17.1.4 1.17.3.2]	Metabolism; Nucleotide metabolism; Purine metabolism | Metabolism; Biosynthesis of other secondary metabolites; Caffeine metabolism | Metabolism; Xenobiotics biodegradation and metabolism; Drug metabolism - other enzymes | Cellular Processes; Transport and catabolism; Peroxisome | Brite Hierarchies; Protein families: signaling and cellular processes; Exosome	COG4630;COG4631			PF20256 []	0	0	0	0	0	4.46
megahit_88455_714-917	XDH	k_Eukaryota;n_Opisthokonta;n_Metazoa;n_Eumetazoa;p_Cnidaria;c_Anthozoa;n_Hexacorallia;o_Scleractinia	K00106*	xanthine dehydrogenase/oxidase [EC:1.17.1.4 1.17.3.2]	Metabolism; Nucleotide metabolism; Purine metabolism | Metabolism; Biosynthesis of other secondary metabolites; Caffeine metabolism | Metabolism; Xenobiotics biodegradation and metabolism; Drug metabolism - other enzymes | Cellular Processes; Transport and catabolism; Peroxisome | Brite Hierarchies; Protein families: signaling and cellular processes; Exosome	COG4631	Xanthine dehydrogenase, molybdopterin-binding subunit B	Nucleotide transport and metabolism		0	0	0	0	0	7.805
megahit_117341_59-3952	XDH	k_Eukaryota;n_Opisthokonta;n_Metazoa;n_Eumetazoa;p_Cnidaria;c_Anthozoa;n_Hexacorallia;o_Scleractinia	K00106*	xanthine dehydrogenase/oxidase [EC:1.17.1.4 1.17.3.2]	Metabolism; Nucleotide metabolism; Purine metabolism | Metabolism; Biosynthesis of other secondary metabolites; Caffeine metabolism | Metabolism; Xenobiotics biodegradation and metabolism; Drug metabolism - other enzymes | Cellular Processes; Transport and catabolism; Peroxisome | Brite Hierarchies; Protein families: signaling and cellular processes; Exosome	COG4630;COG4631*			PF00941 [FAD binding domain in molybdopterin dehydrogenase];PF01315 [Aldehyde oxidase and xanthine dehydrogenase, a/b hammerhead domain];PF01799 [[2Fe-2S] binding domain];PF02738 [Molybdopterin-binding domain of aldehyde dehydrogenase];PF03450 [CO dehydrogenase flavoprotein C-terminal domain];PF20256 []	0.016	0.006	0	0	0	3.642
megahit_268878_1117-3435	XDH	k_Eukaryota;n_Opisthokonta;n_Metazoa;n_Eumetazoa;p_Cnidaria;c_Anthozoa;n_Hexacorallia;o_Scleractinia	K00106*	xanthine dehydrogenase/oxidase [EC:1.17.1.4 1.17.3.2]	Metabolism; Nucleotide metabolism; Purine metabolism | Metabolism; Biosynthesis of other secondary metabolites; Caffeine metabolism | Metabolism; Xenobiotics biodegradation and metabolism; Drug metabolism - other enzymes | Cellular Processes; Transport and catabolism; Peroxisome | Brite Hierarchies; Protein families: signaling and cellular processes; Exosome	COG4630;COG4631			PF01315 [Aldehyde oxidase and xanthine dehydrogenase, a/b hammerhead domain];PF02738 [Molybdopterin-binding domain of aldehyde dehydrogenase];PF20256 []	0	0	0	0.404	0	0
megahit_586189_1-267	XDH	k_Eukaryota;n_Opisthokonta;n_Metazoa;n_Eumetazoa;p_Cnidaria;c_Anthozoa;n_Hexacorallia;o_Scleractinia	K00106*	xanthine dehydrogenase/oxidase [EC:1.17.1.4 1.17.3.2]	Metabolism; Nucleotide metabolism; Purine metabolism | Metabolism; Biosynthesis of other secondary metabolites; Caffeine metabolism | Metabolism; Xenobiotics biodegradation and metabolism; Drug metabolism - other enzymes | Cellular Processes; Transport and catabolism; Peroxisome | Brite Hierarchies; Protein families: signaling and cellular processes; Exosome	COG4630;COG4631			PF20256 []	0	0	0	0	0	2.551
megahit_11887_191-331	XDH	k_Eukaryota;n_Opisthokonta;n_Metazoa;n_Eumetazoa;p_Cnidaria;c_Anthozoa	K00106*	xanthine dehydrogenase/oxidase [EC:1.17.1.4 1.17.3.2]	Metabolism; Nucleotide metabolism; Purine metabolism | Metabolism; Biosynthesis of other secondary metabolites; Caffeine metabolism | Metabolism; Xenobiotics biodegradation and metabolism; Drug metabolism - other enzymes | Cellular Processes; Transport and catabolism; Peroxisome | Brite Hierarchies; Protein families: signaling and cellular processes; Exosome	COG4631	Xanthine dehydrogenase, molybdopterin-binding subunit B	Nucleotide transport and metabolism		0	0	3.427	0	0	0
megahit_282832_3-122	XDH	k_Eukaryota;n_Opisthokonta;n_Metazoa;n_Eumetazoa;p_Cnidaria;c_Anthozoa	K00106*	xanthine dehydrogenase/oxidase [EC:1.17.1.4 1.17.3.2]	Metabolism; Nucleotide metabolism; Purine metabolism | Metabolism; Biosynthesis of other secondary metabolites; Caffeine metabolism | Metabolism; Xenobiotics biodegradation and metabolism; Drug metabolism - other enzymes | Cellular Processes; Transport and catabolism; Peroxisome | Brite Hierarchies; Protein families: signaling and cellular processes; Exosome	COG4631	Xanthine dehydrogenase, molybdopterin-binding subunit B	Nucleotide transport and metabolism		0	0	0	0	0.922	0
megahit_486372_3-476	XDH	k_Eukaryota;n_Opisthokonta;n_Metazoa;n_Eumetazoa;p_Cnidaria;c_Anthozoa	K00106*	xanthine dehydrogenase/oxidase [EC:1.17.1.4 1.17.3.2]	Metabolism; Nucleotide metabolism; Purine metabolism | Metabolism; Biosynthesis of other secondary metabolites; Caffeine metabolism | Metabolism; Xenobiotics biodegradation and metabolism; Drug metabolism - other enzymes | Cellular Processes; Transport and catabolism; Peroxisome | Brite Hierarchies; Protein families: signaling and cellular processes; Exosome	COG4631	Xanthine dehydrogenase, molybdopterin-binding subunit B	Nucleotide transport and metabolism	PF20256 []	0	0	0	0	0	6.42
megahit_586177_347-622	XDH	k_Eukaryota;n_Opisthokonta;n_Metazoa;n_Eumetazoa;p_Cnidaria;c_Anthozoa	K00106*	xanthine dehydrogenase/oxidase [EC:1.17.1.4 1.17.3.2]	Metabolism; Nucleotide metabolism; Purine metabolism | Metabolism; Biosynthesis of other secondary metabolites; Caffeine metabolism | Metabolism; Xenobiotics biodegradation and metabolism; Drug metabolism - other enzymes | Cellular Processes; Transport and catabolism; Peroxisome | Brite Hierarchies; Protein families: signaling and cellular processes; Exosome	COG4631	Xanthine dehydrogenase, molybdopterin-binding subunit B	Nucleotide transport and metabolism	PF20256 []	0	0	0	0	0	1.571
megahit_318907_3-758	XBP1	k_Eukaryota;n_Opisthokonta;n_Metazoa;n_Eumetazoa;p_Cnidaria;c_Anthozoa;n_Hexacorallia;o_Scleractinia;n_Astrocoeniina;f_Pocilloporidae	K09027*	X box-binding protein 1	Genetic Information Processing; Folding, sorting and degradation; Protein processing in endoplasmic reticulum | Human Diseases; Endocrine and metabolic diseases; Non-alcoholic fatty liver disease (NAFLD) | Brite Hierarchies; Protein families: genetic information processing; Transcription factors	ENOG410XSJI*	X-box binding protein 1	Transcription		0	0	0	52.84	0.121	0.164
megahit_425202_1-300	XBP1	k_Eukaryota;n_Opisthokonta;n_Metazoa;n_Eumetazoa;p_Cnidaria;c_Anthozoa;n_Hexacorallia;o_Scleractinia;n_Astrocoeniina;f_Pocilloporidae	K09027*	X box-binding protein 1	Genetic Information Processing; Folding, sorting and degradation; Protein processing in endoplasmic reticulum | Human Diseases; Endocrine and metabolic diseases; Non-alcoholic fatty liver disease (NAFLD) | Brite Hierarchies; Protein families: genetic information processing; Transcription factors	ENOG410XSJI*	X-box binding protein 1	Transcription		0	0	0	6.845	0.304	0.413
megahit_147485_108-809	XBP1	k_Eukaryota;n_Opisthokonta;n_Metazoa;n_Eumetazoa;p_Cnidaria;c_Anthozoa;n_Hexacorallia;o_Scleractinia;n_Astrocoeniina;f_Acroporidae;g_Acropora	K09027*	X box-binding protein 1	Genetic Information Processing; Folding, sorting and degradation; Protein processing in endoplasmic reticulum | Human Diseases; Endocrine and metabolic diseases; Non-alcoholic fatty liver disease (NAFLD) | Brite Hierarchies; Protein families: genetic information processing; Transcription factors	ENOG410XSJI*	X-box binding protein 1	Transcription		1.096	0.465	0.898	0.037	66.601	0.025
megahit_26641_3-149	XBP1	k_Eukaryota;n_Opisthokonta;n_Metazoa;n_Eumetazoa;p_Cnidaria;c_Anthozoa;n_Hexacorallia;o_Scleractinia	K09027*	X box-binding protein 1	Genetic Information Processing; Folding, sorting and degradation; Protein processing in endoplasmic reticulum | Human Diseases; Endocrine and metabolic diseases; Non-alcoholic fatty liver disease (NAFLD) | Brite Hierarchies; Protein families: genetic information processing; Transcription factors	ENOG410XSJI*	X-box binding protein 1	Transcription		0	0	0	0.966	0	0
megahit_484031_884-1696	XBP1	k_Eukaryota;n_Opisthokonta;n_Metazoa;n_Eumetazoa;p_Cnidaria;c_Anthozoa;n_Hexacorallia;o_Scleractinia	K09027*	X box-binding protein 1	Genetic Information Processing; Folding, sorting and degradation; Protein processing in endoplasmic reticulum | Human Diseases; Endocrine and metabolic diseases; Non-alcoholic fatty liver disease (NAFLD) | Brite Hierarchies; Protein families: genetic information processing; Transcription factors	ENOG410XSJI*	X-box binding protein 1	Transcription		0.079	0.185	0.388	0.334	0.2	133.095
megahit_584518_3984-6539	WWP1, AIP5	k_Eukaryota;n_Opisthokonta;n_Metazoa;n_Eumetazoa;p_Cnidaria;c_Anthozoa;n_Hexacorallia;o_Scleractinia;n_Astrocoeniina;f_Pocilloporidae;g_Pocillopora;s_Pocillopora damicornis	K05633	NEDD4-like E3 ubiquitin-protein ligase WWP1 [EC:2.3.2.26]	Genetic Information Processing; Folding, sorting and degradation; Ubiquitin mediated proteolysis | Cellular Processes; Transport and catabolism; Endocytosis | Brite Hierarchies; Protein families: genetic information processing; Membrane trafficking | Brite Hierarchies; Protein families: genetic information processing; Ubiquitin system	COG5021*	Ubiquitin-protein ligase	Posttranslational modification, protein turnover, chaperones	PF00397 [WW domain];PF00632 [HECT-domain (ubiquitin-transferase)]	0	0	0	3.547	0	0.132
megahit_44146_161-2758	WWP1, AIP5	k_Eukaryota;n_Opisthokonta;n_Metazoa;n_Eumetazoa;p_Cnidaria;c_Anthozoa;n_Hexacorallia;o_Scleractinia;n_Astrocoeniina;f_Pocilloporidae	K05633	NEDD4-like E3 ubiquitin-protein ligase WWP1 [EC:2.3.2.26]	Genetic Information Processing; Folding, sorting and degradation; Ubiquitin mediated proteolysis | Cellular Processes; Transport and catabolism; Endocytosis | Brite Hierarchies; Protein families: genetic information processing; Membrane trafficking | Brite Hierarchies; Protein families: genetic information processing; Ubiquitin system	COG5021*	Ubiquitin-protein ligase	Posttranslational modification, protein turnover, chaperones	PF00397 [WW domain];PF00632 [HECT-domain (ubiquitin-transferase)]	0.074	0.063	0.04	0.01	0.045	26.43
megahit_118021_648-788	WWP1, AIP5	k_Eukaryota;n_Opisthokonta;n_Metazoa;n_Eumetazoa;p_Cnidaria;c_Anthozoa;n_Hexacorallia;o_Scleractinia	K05633	NEDD4-like E3 ubiquitin-protein ligase WWP1 [EC:2.3.2.26]	Genetic Information Processing; Folding, sorting and degradation; Ubiquitin mediated proteolysis | Cellular Processes; Transport and catabolism; Endocytosis | Brite Hierarchies; Protein families: genetic information processing; Membrane trafficking | Brite Hierarchies; Protein families: genetic information processing; Ubiquitin system	COG5021*	Ubiquitin-protein ligase	Posttranslational modification, protein turnover, chaperones		0	0	0	0	1.154	0
megahit_136562_463-570	WWP1, AIP5	k_Eukaryota;n_Opisthokonta;n_Metazoa;n_Eumetazoa;p_Cnidaria;c_Anthozoa;n_Hexacorallia;o_Scleractinia	K05633	NEDD4-like E3 ubiquitin-protein ligase WWP1 [EC:2.3.2.26]	Genetic Information Processing; Folding, sorting and degradation; Ubiquitin mediated proteolysis | Cellular Processes; Transport and catabolism; Endocytosis | Brite Hierarchies; Protein families: genetic information processing; Membrane trafficking | Brite Hierarchies; Protein families: genetic information processing; Ubiquitin system	COG5021*	Ubiquitin-protein ligase	Posttranslational modification, protein turnover, chaperones		0	0	0	0	0.844	0
megahit_302641_220-2763	WWP1, AIP5	k_Eukaryota;n_Opisthokonta;n_Metazoa;n_Eumetazoa;p_Cnidaria;c_Anthozoa;n_Hexacorallia;o_Scleractinia	K05633	NEDD4-like E3 ubiquitin-protein ligase WWP1 [EC:2.3.2.26]	Genetic Information Processing; Folding, sorting and degradation; Ubiquitin mediated proteolysis | Cellular Processes; Transport and catabolism; Endocytosis | Brite Hierarchies; Protein families: genetic information processing; Membrane trafficking | Brite Hierarchies; Protein families: genetic information processing; Ubiquitin system	COG5021*	Ubiquitin-protein ligase	Posttranslational modification, protein turnover, chaperones	PF00397 [WW domain];PF00632 [HECT-domain (ubiquitin-transferase)]	0.618	0.099	0.495	0	35.218	0.056
megahit_541952_1-210	WWOX	k_Eukaryota;n_Opisthokonta;n_Metazoa;n_Eumetazoa;p_Cnidaria;c_Anthozoa;n_Octocorallia;o_Alcyonacea;n_Alcyoniina;f_Nephtheidae;g_Dendronephthya	K19329*	WW domain-containing oxidoreductase	Not Included in Pathway or Brite; Unclassified: signaling and cellular processes; Signaling proteins	COG1028	Dehydrogenases with different specificities (related to short-chain alcohol dehydrogenases)	General function prediction only|Secondary metabolites biosynthesis, transport and catabolism|Lipid metabolism		0	0.838	0	0	0	0
megahit_311286_1529-2785	WWOX	k_Eukaryota;n_Opisthokonta;n_Metazoa;n_Eumetazoa;p_Cnidaria;c_Anthozoa;n_Hexacorallia;o_Scleractinia;n_Astrocoeniina;f_Pocilloporidae	K19329*	WW domain-containing oxidoreductase	Not Included in Pathway or Brite; Unclassified: signaling and cellular processes; Signaling proteins	COG1028	Dehydrogenases with different specificities (related to short-chain alcohol dehydrogenases)	General function prediction only|Secondary metabolites biosynthesis, transport and catabolism|Lipid metabolism	PF00106 [short chain dehydrogenase];PF00397 [WW domain];PF13561 [Enoyl-(Acyl carrier protein) reductase]	0	0	0	1.428	0	0
megahit_219133_2-1072	WWOX	k_Eukaryota;n_Opisthokonta;n_Metazoa;n_Eumetazoa;p_Cnidaria;c_Anthozoa;n_Hexacorallia;o_Scleractinia;n_Astrocoeniina;f_Acroporidae;g_Acropora;s_Acropora millepora	K19329*	WW domain-containing oxidoreductase	Not Included in Pathway or Brite; Unclassified: signaling and cellular processes; Signaling proteins	COG1028	Dehydrogenases with different specificities (related to short-chain alcohol dehydrogenases)	General function prediction only|Secondary metabolites biosynthesis, transport and catabolism|Lipid metabolism	PF00106 [short chain dehydrogenase];PF00397 [WW domain];PF13561 [Enoyl-(Acyl carrier protein) reductase]	0	0.07	0.039	0.024	1.599	0.017
megahit_234083_433-654	WWOX	k_Eukaryota;n_Opisthokonta;n_Metazoa;n_Eumetazoa;p_Cnidaria;c_Anthozoa;n_Hexacorallia;o_Scleractinia;n_Astrocoeniina;f_Acroporidae;g_Acropora;s_Acropora millepora	K19329*	WW domain-containing oxidoreductase	Not Included in Pathway or Brite; Unclassified: signaling and cellular processes; Signaling proteins	COG1028	Dehydrogenases with different specificities (related to short-chain alcohol dehydrogenases)	General function prediction only|Secondary metabolites biosynthesis, transport and catabolism|Lipid metabolism		0.144	0	0.189	0	0.499	0
megahit_289856_1-279	WWOX	k_Eukaryota;n_Opisthokonta;n_Metazoa;n_Eumetazoa;p_Cnidaria;c_Anthozoa;n_Hexacorallia;o_Scleractinia;n_Astrocoeniina;f_Acroporidae;g_Acropora;s_Acropora millepora	K19329*	WW domain-containing oxidoreductase	Not Included in Pathway or Brite; Unclassified: signaling and cellular processes; Signaling proteins	COG1028	Dehydrogenases with different specificities (related to short-chain alcohol dehydrogenases)	General function prediction only|Secondary metabolites biosynthesis, transport and catabolism|Lipid metabolism		0.23	0	0	0	2.987	0
megahit_498339_1-219	WWOX	k_Eukaryota;n_Opisthokonta;n_Metazoa;n_Eumetazoa;p_Cnidaria;c_Anthozoa;n_Hexacorallia;o_Scleractinia;n_Astrocoeniina;f_Acroporidae;g_Acropora;s_Acropora millepora	K19329*	WW domain-containing oxidoreductase	Not Included in Pathway or Brite; Unclassified: signaling and cellular processes; Signaling proteins	COG1028;COG5021*				0	0	0	0	7.729	0
megahit_134271_3-740	WWOX	k_Eukaryota;n_Opisthokonta;n_Metazoa;n_Eumetazoa;p_Cnidaria;c_Anthozoa;n_Hexacorallia;o_Scleractinia	K19329*	WW domain-containing oxidoreductase	Not Included in Pathway or Brite; Unclassified: signaling and cellular processes; Signaling proteins	COG1028	Dehydrogenases with different specificities (related to short-chain alcohol dehydrogenases)	General function prediction only|Secondary metabolites biosynthesis, transport and catabolism|Lipid metabolism		0	0.034	0	0	0	1.343
megahit_286463_3-671	WWOX	k_Eukaryota;n_Opisthokonta;n_Metazoa;n_Eumetazoa;p_Cnidaria;c_Anthozoa;n_Hexacorallia;o_Scleractinia	K19329*	WW domain-containing oxidoreductase	Not Included in Pathway or Brite; Unclassified: signaling and cellular processes; Signaling proteins	COG5021	Ubiquitin-protein ligase	Posttranslational modification, protein turnover, chaperones	PF00106 [short chain dehydrogenase];PF00397 [WW domain]	0	0	0	0	0	0.952
megahit_4712_1197-3608	WWC1	k_Eukaryota;n_Opisthokonta;n_Metazoa;n_Eumetazoa;p_Cnidaria;c_Anthozoa;n_Hexacorallia;o_Scleractinia	K16685*	protein KIBRA	Environmental Information Processing; Signal transduction; Hippo signaling pathway | Environmental Information Processing; Signal transduction; Hippo signaling pathway - fly | Environmental Information Processing; Signal transduction; Hippo signaling pathway - multiple species	COG5021*	Ubiquitin-protein ligase	Posttranslational modification, protein turnover, chaperones		0	0	0	0	0.005	2.45
megahit_569086_3-554	WWC1	k_Eukaryota;n_Opisthokonta;n_Metazoa;n_Eumetazoa;p_Cnidaria;c_Anthozoa;n_Hexacorallia;o_Scleractinia	K16685*	protein KIBRA	Environmental Information Processing; Signal transduction; Hippo signaling pathway | Environmental Information Processing; Signal transduction; Hippo signaling pathway - fly | Environmental Information Processing; Signal transduction; Hippo signaling pathway - multiple species	ENOG410XSXK	WW and C2 domain containing	Function unknown		0	0	0	0	0	0.657
megahit_323383_2-352	WRN, RECQL2	k_Eukaryota;n_Opisthokonta;n_Metazoa;n_Eumetazoa;p_Cnidaria;c_Anthozoa;n_Octocorallia;o_Alcyonacea;n_Alcyoniina;f_Nephtheidae;g_Dendronephthya	K10900	werner syndrome ATP-dependent helicase [EC:3.6.4.12]	Brite Hierarchies; Protein families: genetic information processing; DNA replication proteins | Brite Hierarchies; Protein families: genetic information processing; DNA repair and recombination proteins	COG0514*	Superfamily II DNA helicase	DNA replication, recombination and repair		0	0	1.556	0	0	0
megahit_556304_3-377	WRN, RECQL2	k_Eukaryota;n_Opisthokonta;n_Metazoa;n_Eumetazoa;p_Cnidaria;c_Anthozoa;n_Hexacorallia;o_Scleractinia;n_Astrocoeniina;f_Pocilloporidae;g_Stylophora;s_Stylophora pistillata	K10900	werner syndrome ATP-dependent helicase [EC:3.6.4.12]	Brite Hierarchies; Protein families: genetic information processing; DNA replication proteins | Brite Hierarchies; Protein families: genetic information processing; DNA repair and recombination proteins	COG0514*	Superfamily II DNA helicase	DNA replication, recombination and repair		0	0	0	0	0	0.236
megahit_549830_93-3128	WRN, RECQL2	k_Eukaryota;n_Opisthokonta;n_Metazoa;n_Eumetazoa;p_Cnidaria;c_Anthozoa;n_Hexacorallia;o_Scleractinia;n_Astrocoeniina;f_Pocilloporidae;g_Pocillopora;s_Pocillopora damicornis	K10900*	werner syndrome ATP-dependent helicase [EC:3.6.4.12]	Brite Hierarchies; Protein families: genetic information processing; DNA replication proteins | Brite Hierarchies; Protein families: genetic information processing; DNA repair and recombination proteins	COG0514*	Superfamily II DNA helicase	DNA replication, recombination and repair	PF00270 [DEAD/DEAH box helicase];PF00271 [Helicase conserved C-terminal domain];PF00570 [HRDC domain];PF09382 [RQC domain];PF14493 [Helix-turn-helix domain]	0	0	0	2.267	0	0.006
megahit_590916_528-3260	WRN, RECQL2	k_Eukaryota;n_Opisthokonta;n_Metazoa;n_Eumetazoa;p_Cnidaria;c_Anthozoa;n_Hexacorallia;o_Scleractinia;n_Astrocoeniina;f_Acroporidae;g_Acropora;s_Acropora millepora	K10900*	werner syndrome ATP-dependent helicase [EC:3.6.4.12]	Brite Hierarchies; Protein families: genetic information processing; DNA replication proteins | Brite Hierarchies; Protein families: genetic information processing; DNA repair and recombination proteins	COG0514*	Superfamily II DNA helicase	DNA replication, recombination and repair	PF00270 [DEAD/DEAH box helicase];PF00271 [Helicase conserved C-terminal domain];PF00570 [HRDC domain];PF09382 [RQC domain];PF14493 [Helix-turn-helix domain]	0	0	0.008	0	2.291	0.019
megahit_23470_909-2984	WRN, RECQL2	k_Eukaryota;n_Opisthokonta;n_Metazoa;n_Eumetazoa;p_Cnidaria;c_Anthozoa;n_Hexacorallia;o_Scleractinia	K10900*	werner syndrome ATP-dependent helicase [EC:3.6.4.12]	Brite Hierarchies; Protein families: genetic information processing; DNA replication proteins | Brite Hierarchies; Protein families: genetic information processing; DNA repair and recombination proteins	COG0514*	Superfamily II DNA helicase	DNA replication, recombination and repair	PF00271 [Helicase conserved C-terminal domain];PF00570 [HRDC domain];PF09382 [RQC domain];PF14493 [Helix-turn-helix domain]	0.031	0.012	0	0	0.006	12.766
megahit_23470_3097-4065	WRN, RECQL2	k_Eukaryota;n_Opisthokonta;n_Metazoa;n_Eumetazoa;p_Cnidaria;c_Anthozoa;n_Hexacorallia;o_Scleractinia	K10900*	werner syndrome ATP-dependent helicase [EC:3.6.4.12]	Brite Hierarchies; Protein families: genetic information processing; DNA replication proteins | Brite Hierarchies; Protein families: genetic information processing; DNA repair and recombination proteins	COG0514*	Superfamily II DNA helicase	DNA replication, recombination and repair	PF00270 [DEAD/DEAH box helicase]	0	0	0	0	0.013	4.199
megahit_388391_2-301	WNT7	k_Eukaryota;n_Opisthokonta;n_Metazoa;n_Eumetazoa;p_Cnidaria;c_Anthozoa;n_Hexacorallia;o_Scleractinia;n_Astrocoeniina;f_Pocilloporidae;g_Stylophora	K00572	wingless-type MMTV integration site family, member 7	Environmental Information Processing; Signal transduction; Wnt signaling pathway | Environmental Information Processing; Signal transduction; Hippo signaling pathway | Environmental Information Processing; Signal transduction; mTOR signaling pathway | Cellular Processes; Cellular community - eukaryotes; Signaling pathways regulating pluripotency of stem cells | Organismal Systems; Endocrine syste…	ENOG410XQZ1*	Ligand for members of the frizzled family of seven transmembrane receptors (By similarity)	Posttranslational modification, protein turnover, chaperones	PF00110 [wnt family]	0	0	0	0.431	0	0
megahit_328557_862-1464	WNT7	k_Eukaryota;n_Opisthokonta;n_Metazoa;n_Eumetazoa;p_Cnidaria;c_Anthozoa;n_Hexacorallia;o_Scleractinia;n_Astrocoeniina;f_Pocilloporidae;g_Pocillopora;s_Pocillopora damicornis	K00572	wingless-type MMTV integration site family, member 7	Environmental Information Processing; Signal transduction; Wnt signaling pathway | Environmental Information Processing; Signal transduction; Hippo signaling pathway | Environmental Information Processing; Signal transduction; mTOR signaling pathway | Cellular Processes; Cellular community - eukaryotes; Signaling pathways regulating pluripotency of stem cells | Organismal Systems; Endocrine syste…	ENOG410XQZ1*	Ligand for members of the frizzled family of seven transmembrane receptors (By similarity)	Posttranslational modification, protein turnover, chaperones	PF00110 [wnt family]	0	0	0	0.568	0	0
megahit_334232_1-603	WNT7	k_Eukaryota;n_Opisthokonta;n_Metazoa;n_Eumetazoa;p_Cnidaria;c_Anthozoa;n_Hexacorallia;o_Scleractinia;n_Astrocoeniina;f_Pocilloporidae	K00572*	wingless-type MMTV integration site family, member 7	Environmental Information Processing; Signal transduction; Wnt signaling pathway | Environmental Information Processing; Signal transduction; Hippo signaling pathway | Environmental Information Processing; Signal transduction; mTOR signaling pathway | Cellular Processes; Cellular community - eukaryotes; Signaling pathways regulating pluripotency of stem cells | Organismal Systems; Endocrine syste…	ENOG410XQZ1*	Ligand for members of the frizzled family of seven transmembrane receptors (By similarity)	Posttranslational modification, protein turnover, chaperones	PF00110 [wnt family]	0	0	0	0.6	0	0
megahit_581813_3-620	WNT7	k_Eukaryota;n_Opisthokonta;n_Metazoa;n_Eumetazoa;p_Cnidaria;c_Anthozoa;n_Hexacorallia;o_Scleractinia;n_Astrocoeniina;f_Pocilloporidae	K00572*	wingless-type MMTV integration site family, member 7	Environmental Information Processing; Signal transduction; Wnt signaling pathway | Environmental Information Processing; Signal transduction; Hippo signaling pathway | Environmental Information Processing; Signal transduction; mTOR signaling pathway | Cellular Processes; Cellular community - eukaryotes; Signaling pathways regulating pluripotency of stem cells | Organismal Systems; Endocrine syste…	ENOG410XQZ1*	Ligand for members of the frizzled family of seven transmembrane receptors (By similarity)	Posttranslational modification, protein turnover, chaperones	PF00110 [wnt family]	0	0	0	0.805	0	0
megahit_10792_1482-2390	WNT7	k_Eukaryota;n_Opisthokonta;n_Metazoa;n_Eumetazoa;p_Cnidaria;c_Anthozoa;n_Hexacorallia;o_Scleractinia;n_Astrocoeniina;f_Acroporidae;g_Acropora	K00572*	wingless-type MMTV integration site family, member 7	Environmental Information Processing; Signal transduction; Wnt signaling pathway | Environmental Information Processing; Signal transduction; Hippo signaling pathway | Environmental Information Processing; Signal transduction; mTOR signaling pathway | Cellular Processes; Cellular community - eukaryotes; Signaling pathways regulating pluripotency of stem cells | Organismal Systems; Endocrine syste…	ENOG410XQZ1*	Ligand for members of the frizzled family of seven transmembrane receptors (By similarity)	Posttranslational modification, protein turnover, chaperones	PF00110 [wnt family]	0	0	0	0	2.17	0
megahit_590261_2-622	WNT7	k_Eukaryota;n_Opisthokonta;n_Metazoa;n_Eumetazoa;p_Cnidaria;c_Anthozoa;n_Hexacorallia;o_Scleractinia	K00572*	wingless-type MMTV integration site family, member 7	Environmental Information Processing; Signal transduction; Wnt signaling pathway | Environmental Information Processing; Signal transduction; Hippo signaling pathway | Environmental Information Processing; Signal transduction; mTOR signaling pathway | Cellular Processes; Cellular community - eukaryotes; Signaling pathways regulating pluripotency of stem cells | Organismal Systems; Endocrine syste…	ENOG410XQZ1*	Ligand for members of the frizzled family of seven transmembrane receptors (By similarity)	Posttranslational modification, protein turnover, chaperones	PF00110 [wnt family]	0	0	0	0	0	1.425
megahit_6410_299-691	WNT6	k_Eukaryota;n_Opisthokonta;n_Metazoa;n_Eumetazoa;p_Cnidaria;c_Anthozoa;n_Hexacorallia;o_Scleractinia;n_Astrocoeniina;f_Pocilloporidae	K00445*	wingless-type MMTV integration site family, member 6	Environmental Information Processing; Signal transduction; Wnt signaling pathway | Environmental Information Processing; Signal transduction; Hippo signaling pathway | Environmental Information Processing; Signal transduction; mTOR signaling pathway | Cellular Processes; Cellular community - eukaryotes; Signaling pathways regulating pluripotency of stem cells | Organismal Systems; Endocrine syste…	ENOG410XQZ1*	Ligand for members of the frizzled family of seven transmembrane receptors (By similarity)	Posttranslational modification, protein turnover, chaperones	PF00110 [wnt family]	0	0	0	1.167	0	0
megahit_27949_53-841	WNT6	k_Eukaryota;n_Opisthokonta;n_Metazoa;n_Eumetazoa;p_Cnidaria;c_Anthozoa;n_Hexacorallia;o_Scleractinia	K00445*	wingless-type MMTV integration site family, member 6	Environmental Information Processing; Signal transduction; Wnt signaling pathway | Environmental Information Processing; Signal transduction; Hippo signaling pathway | Environmental Information Processing; Signal transduction; mTOR signaling pathway | Cellular Processes; Cellular community - eukaryotes; Signaling pathways regulating pluripotency of stem cells | Organismal Systems; Endocrine syste…	ENOG410XQZ1*	Ligand for members of the frizzled family of seven transmembrane receptors (By similarity)	Posttranslational modification, protein turnover, chaperones	PF00110 [wnt family]	0	0	0	0.016	0	1.592
megahit_363255_2-463	WNT6	k_Eukaryota;n_Opisthokonta;n_Metazoa;n_Eumetazoa;p_Cnidaria;c_Anthozoa;n_Hexacorallia;o_Scleractinia	K00445*	wingless-type MMTV integration site family, member 6	Environmental Information Processing; Signal transduction; Wnt signaling pathway | Environmental Information Processing; Signal transduction; Hippo signaling pathway | Environmental Information Processing; Signal transduction; mTOR signaling pathway | Cellular Processes; Cellular community - eukaryotes; Signaling pathways regulating pluripotency of stem cells | Organismal Systems; Endocrine syste…	ENOG410XQZ1*	Ligand for members of the frizzled family of seven transmembrane receptors (By similarity)	Posttranslational modification, protein turnover, chaperones	PF00110 [wnt family]	0	0	0	0.028	0	3.542
megahit_90879_1-621	WNT5	k_Eukaryota;n_Opisthokonta;n_Metazoa;n_Eumetazoa;p_Cnidaria;c_Anthozoa;n_Hexacorallia;o_Scleractinia;n_Astrocoeniina;f_Acroporidae;g_Acropora	K00444*	wingless-type MMTV integration site family, member 5	Environmental Information Processing; Signal transduction; Wnt signaling pathway | Environmental Information Processing; Signal transduction; Hippo signaling pathway | Environmental Information Processing; Signal transduction; mTOR signaling pathway | Cellular Processes; Cellular community - eukaryotes; Signaling pathways regulating pluripotency of stem cells | Organismal Systems; Endocrine syste…	ENOG410XQZ1*	Ligand for members of the frizzled family of seven transmembrane receptors (By similarity)	Posttranslational modification, protein turnover, chaperones	PF00110 [wnt family]	0.31	0.081	0.271	0	27.696	0.028
megahit_193703_2-868	WNT5	k_Eukaryota;n_Opisthokonta;n_Metazoa;n_Eumetazoa;p_Cnidaria;c_Anthozoa;n_Hexacorallia;o_Scleractinia	K00444*	wingless-type MMTV integration site family, member 5	Environmental Information Processing; Signal transduction; Wnt signaling pathway | Environmental Information Processing; Signal transduction; Hippo signaling pathway | Environmental Information Processing; Signal transduction; mTOR signaling pathway | Cellular Processes; Cellular community - eukaryotes; Signaling pathways regulating pluripotency of stem cells | Organismal Systems; Endocrine syste…	ENOG410XQZ1*	Ligand for members of the frizzled family of seven transmembrane receptors (By similarity)	Posttranslational modification, protein turnover, chaperones	PF00110 [wnt family]	0	0	0	0	0.075	3.53
megahit_290684_112-1125	WNT5	k_Eukaryota;n_Opisthokonta;n_Metazoa;n_Eumetazoa;p_Cnidaria;c_Anthozoa;n_Hexacorallia;o_Scleractinia	K00444*	wingless-type MMTV integration site family, member 5	Environmental Information Processing; Signal transduction; Wnt signaling pathway | Environmental Information Processing; Signal transduction; Hippo signaling pathway | Environmental Information Processing; Signal transduction; mTOR signaling pathway | Cellular Processes; Cellular community - eukaryotes; Signaling pathways regulating pluripotency of stem cells | Organismal Systems; Endocrine syste…	ENOG410XQZ1*	Ligand for members of the frizzled family of seven transmembrane receptors (By similarity)	Posttranslational modification, protein turnover, chaperones	PF00110 [wnt family]	0	0	0	0	0	4.475
megahit_209442_2-745	WNT4	k_Eukaryota;n_Opisthokonta;n_Metazoa;n_Eumetazoa;p_Cnidaria;c_Anthozoa;n_Hexacorallia;o_Scleractinia;n_Astrocoeniina;f_Pocilloporidae	K00408*	wingless-type MMTV integration site family, member 4	Environmental Information Processing; Signal transduction; Wnt signaling pathway | Environmental Information Processing; Signal transduction; Hippo signaling pathway | Environmental Information Processing; Signal transduction; mTOR signaling pathway | Cellular Processes; Cellular community - eukaryotes; Signaling pathways regulating pluripotency of stem cells | Organismal Systems; Endocrine syste…	ENOG410XQZ1*	Ligand for members of the frizzled family of seven transmembrane receptors (By similarity)	Posttranslational modification, protein turnover, chaperones	PF00110 [wnt family]	0	0	0	0.59	0	0
megahit_63511_59-1219	WNT4	k_Eukaryota;n_Opisthokonta;n_Metazoa;n_Eumetazoa;p_Cnidaria;c_Anthozoa;n_Hexacorallia;o_Scleractinia;n_Astrocoeniina;f_Acroporidae;g_Acropora	K00408*	wingless-type MMTV integration site family, member 4	Environmental Information Processing; Signal transduction; Wnt signaling pathway | Environmental Information Processing; Signal transduction; Hippo signaling pathway | Environmental Information Processing; Signal transduction; mTOR signaling pathway | Cellular Processes; Cellular community - eukaryotes; Signaling pathways regulating pluripotency of stem cells | Organismal Systems; Endocrine syste…	ENOG410XQZ1*	Ligand for members of the frizzled family of seven transmembrane receptors (By similarity)	Posttranslational modification, protein turnover, chaperones	PF00110 [wnt family]	0.083	0.022	0.018	0	1.447	0
megahit_306225_540-1715	WNT4	k_Eukaryota;n_Opisthokonta;n_Metazoa;n_Eumetazoa;p_Cnidaria;c_Anthozoa;n_Hexacorallia;o_Scleractinia;n_Astrocoeniina;f_Acroporidae;g_Acropora	K00408*	wingless-type MMTV integration site family, member 4	Environmental Information Processing; Signal transduction; Wnt signaling pathway | Environmental Information Processing; Signal transduction; Hippo signaling pathway | Environmental Information Processing; Signal transduction; mTOR signaling pathway | Cellular Processes; Cellular community - eukaryotes; Signaling pathways regulating pluripotency of stem cells | Organismal Systems; Endocrine syste…	ENOG410XQZ1*	Ligand for members of the frizzled family of seven transmembrane receptors (By similarity)	Posttranslational modification, protein turnover, chaperones	PF00110 [wnt family]	0	0	0	0	1.295	0
megahit_341423_203-1261	WNT4	k_Eukaryota;n_Opisthokonta;n_Metazoa;n_Eumetazoa;p_Cnidaria;c_Anthozoa;n_Hexacorallia;o_Scleractinia;n_Astrocoeniina;f_Acroporidae;g_Acropora	K00408*	wingless-type MMTV integration site family, member 4	Environmental Information Processing; Signal transduction; Wnt signaling pathway | Environmental Information Processing; Signal transduction; Hippo signaling pathway | Environmental Information Processing; Signal transduction; mTOR signaling pathway | Cellular Processes; Cellular community - eukaryotes; Signaling pathways regulating pluripotency of stem cells | Organismal Systems; Endocrine syste…	ENOG410XQZ1*	Ligand for members of the frizzled family of seven transmembrane receptors (By similarity)	Posttranslational modification, protein turnover, chaperones	PF00110 [wnt family]	0	0	0.02	0	1.524	0
megahit_473635_1851-3029	WNT4	k_Eukaryota;n_Opisthokonta;n_Metazoa;n_Eumetazoa;p_Cnidaria;c_Anthozoa;n_Hexacorallia;o_Scleractinia;n_Astrocoeniina;f_Acroporidae;g_Acropora	K00408*	wingless-type MMTV integration site family, member 4	Environmental Information Processing; Signal transduction; Wnt signaling pathway | Environmental Information Processing; Signal transduction; Hippo signaling pathway | Environmental Information Processing; Signal transduction; mTOR signaling pathway | Cellular Processes; Cellular community - eukaryotes; Signaling pathways regulating pluripotency of stem cells | Organismal Systems; Endocrine syste…	ENOG410XQZ1*	Ligand for members of the frizzled family of seven transmembrane receptors (By similarity)	Posttranslational modification, protein turnover, chaperones	PF00110 [wnt family]	0	0	0.018	0	0.966	0
megahit_247562_1196-2278	WNT4	k_Eukaryota;n_Opisthokonta;n_Metazoa;n_Eumetazoa;p_Cnidaria;c_Anthozoa	K00408*	wingless-type MMTV integration site family, member 4	Environmental Information Processing; Signal transduction; Wnt signaling pathway | Environmental Information Processing; Signal transduction; Hippo signaling pathway | Environmental Information Processing; Signal transduction; mTOR signaling pathway | Cellular Processes; Cellular community - eukaryotes; Signaling pathways regulating pluripotency of stem cells | Organismal Systems; Endocrine syste…	ENOG410XQZ1*	Ligand for members of the frizzled family of seven transmembrane receptors (By similarity)	Posttranslational modification, protein turnover, chaperones	PF00110 [wnt family]	0	0	0	0.006	0	1.862
megahit_145234_1142-1645	WNT3	k_Eukaryota;n_Opisthokonta;n_Metazoa;n_Eumetazoa;p_Cnidaria;c_Anthozoa;n_Hexacorallia;o_Scleractinia;n_Astrocoeniina;f_Pocilloporidae	K00312*	wingless-type MMTV integration site family, member 3	Environmental Information Processing; Signal transduction; Wnt signaling pathway | Environmental Information Processing; Signal transduction; Hippo signaling pathway | Environmental Information Processing; Signal transduction; mTOR signaling pathway | Cellular Processes; Cellular community - eukaryotes; Signaling pathways regulating pluripotency of stem cells | Organismal Systems; Endocrine syste…	ENOG410XQZ1*	Ligand for members of the frizzled family of seven transmembrane receptors (By similarity)	Posttranslational modification, protein turnover, chaperones	PF00110 [wnt family]	0	0	0	0.666	0	0
megahit_329269_2457-3503	WNT3	k_Eukaryota;n_Opisthokonta;n_Metazoa;n_Eumetazoa;p_Cnidaria;c_Anthozoa;n_Hexacorallia;o_Scleractinia;n_Astrocoeniina;f_Acroporidae;g_Acropora	K00312*	wingless-type MMTV integration site family, member 3	Environmental Information Processing; Signal transduction; Wnt signaling pathway | Environmental Information Processing; Signal transduction; Hippo signaling pathway | Environmental Information Processing; Signal transduction; mTOR signaling pathway | Cellular Processes; Cellular community - eukaryotes; Signaling pathways regulating pluripotency of stem cells | Organismal Systems; Endocrine syste…	ENOG410XQZ1*	Ligand for members of the frizzled family of seven transmembrane receptors (By similarity)	Posttranslational modification, protein turnover, chaperones	PF00110 [wnt family]	0	0	0	0	0.765	0.017
megahit_131411_40-495	WNT2	k_Eukaryota;n_Opisthokonta;n_Metazoa;n_Eumetazoa;p_Cnidaria;c_Anthozoa;n_Hexacorallia;o_Scleractinia;n_Astrocoeniina;f_Pocilloporidae;g_Pocillopora;s_Pocillopora damicornis	K00182*	wingless-type MMTV integration site family, member 2	Environmental Information Processing; Signal transduction; Wnt signaling pathway | Environmental Information Processing; Signal transduction; Hippo signaling pathway | Environmental Information Processing; Signal transduction; mTOR signaling pathway | Cellular Processes; Cellular community - eukaryotes; Signaling pathways regulating pluripotency of stem cells | Organismal Systems; Endocrine syste…	ENOG410XQZ1*	Ligand for members of the frizzled family of seven transmembrane receptors (By similarity)	Posttranslational modification, protein turnover, chaperones	PF00110 [wnt family]	0	0	0	0.198	0	0
megahit_142512_1662-2297	WNT2	k_Eukaryota;n_Opisthokonta;n_Metazoa;n_Eumetazoa;p_Cnidaria;c_Anthozoa;n_Hexacorallia;o_Scleractinia;n_Astrocoeniina;f_Pocilloporidae	K00182*	wingless-type MMTV integration site family, member 2	Environmental Information Processing; Signal transduction; Wnt signaling pathway | Environmental Information Processing; Signal transduction; Hippo signaling pathway | Environmental Information Processing; Signal transduction; mTOR signaling pathway | Cellular Processes; Cellular community - eukaryotes; Signaling pathways regulating pluripotency of stem cells | Organismal Systems; Endocrine syste…	ENOG410XQZ1*	Ligand for members of the frizzled family of seven transmembrane receptors (By similarity)	Posttranslational modification, protein turnover, chaperones	PF00110 [wnt family]	0	0	0	0.335	0	0
megahit_289744_2-1243	WNT2	k_Eukaryota;n_Opisthokonta;n_Metazoa;n_Eumetazoa;p_Cnidaria;c_Anthozoa;n_Hexacorallia;o_Scleractinia;n_Astrocoeniina;f_Pocilloporidae	K00182*	wingless-type MMTV integration site family, member 2	Environmental Information Processing; Signal transduction; Wnt signaling pathway | Environmental Information Processing; Signal transduction; Hippo signaling pathway | Environmental Information Processing; Signal transduction; mTOR signaling pathway | Cellular Processes; Cellular community - eukaryotes; Signaling pathways regulating pluripotency of stem cells | Organismal Systems; Endocrine syste…	ENOG410XQZ1*	Ligand for members of the frizzled family of seven transmembrane receptors (By similarity)	Posttranslational modification, protein turnover, chaperones	PF00110 [wnt family]	0	0	0	0.931	0	0.014
megahit_550234_189-1448	WNT2	k_Eukaryota;n_Opisthokonta;n_Metazoa;n_Eumetazoa;p_Cnidaria;c_Anthozoa;n_Hexacorallia;o_Scleractinia;n_Astrocoeniina;f_Acroporidae;g_Acropora;s_Acropora millepora	K00182*	wingless-type MMTV integration site family, member 2	Environmental Information Processing; Signal transduction; Wnt signaling pathway | Environmental Information Processing; Signal transduction; Hippo signaling pathway | Environmental Information Processing; Signal transduction; mTOR signaling pathway | Cellular Processes; Cellular community - eukaryotes; Signaling pathways regulating pluripotency of stem cells | Organismal Systems; Endocrine syste…	ENOG410XQZ1*	Ligand for members of the frizzled family of seven transmembrane receptors (By similarity)	Posttranslational modification, protein turnover, chaperones	PF00110 [wnt family]	0	0.02	0	0	1.922	0
megahit_578184_1-1302	WNT2	k_Eukaryota;n_Opisthokonta;n_Metazoa;n_Eumetazoa;p_Cnidaria;c_Anthozoa;n_Hexacorallia;o_Scleractinia	K00182*	wingless-type MMTV integration site family, member 2	Environmental Information Processing; Signal transduction; Wnt signaling pathway | Environmental Information Processing; Signal transduction; Hippo signaling pathway | Environmental Information Processing; Signal transduction; mTOR signaling pathway | Cellular Processes; Cellular community - eukaryotes; Signaling pathways regulating pluripotency of stem cells | Organismal Systems; Endocrine syste…	ENOG410XQZ1*	Ligand for members of the frizzled family of seven transmembrane receptors (By similarity)	Posttranslational modification, protein turnover, chaperones	PF00110 [wnt family]	0	0.01	0	0.01	0	2.561
megahit_165827_304-1221	WNT2	k_Eukaryota;n_Opisthokonta;n_Metazoa;n_Eumetazoa;p_Cnidaria;c_Anthozoa	K00182*	wingless-type MMTV integration site family, member 2	Environmental Information Processing; Signal transduction; Wnt signaling pathway | Environmental Information Processing; Signal transduction; Hippo signaling pathway | Environmental Information Processing; Signal transduction; mTOR signaling pathway | Cellular Processes; Cellular community - eukaryotes; Signaling pathways regulating pluripotency of stem cells | Organismal Systems; Endocrine syste…	ENOG410XQZ1*	Ligand for members of the frizzled family of seven transmembrane receptors (By similarity)	Posttranslational modification, protein turnover, chaperones	PF00110 [wnt family]	0	0	0	0	0	4.693
megahit_558479_3-758	WNT16	k_Eukaryota;n_Opisthokonta;n_Metazoa;n_Eumetazoa;p_Cnidaria;c_Anthozoa;n_Hexacorallia;o_Scleractinia;n_Astrocoeniina;f_Pocilloporidae	K01558*	wingless-type MMTV integration site family, member 16	Environmental Information Processing; Signal transduction; Wnt signaling pathway | Environmental Information Processing; Signal transduction; Hippo signaling pathway | Environmental Information Processing; Signal transduction; mTOR signaling pathway | Cellular Processes; Cellular community - eukaryotes; Signaling pathways regulating pluripotency of stem cells | Organismal Systems; Endocrine syste…	ENOG410XQZ1*	Ligand for members of the frizzled family of seven transmembrane receptors (By similarity)	Posttranslational modification, protein turnover, chaperones	PF00110 [wnt family]	0	0	0	0.632	0	0
megahit_582807_794-1822	WNT16	k_Eukaryota;n_Opisthokonta;n_Metazoa;n_Eumetazoa;p_Cnidaria;c_Anthozoa;n_Hexacorallia;o_Scleractinia;n_Astrocoeniina;f_Acroporidae;g_Acropora	K01558*	wingless-type MMTV integration site family, member 16	Environmental Information Processing; Signal transduction; Wnt signaling pathway | Environmental Information Processing; Signal transduction; Hippo signaling pathway | Environmental Information Processing; Signal transduction; mTOR signaling pathway | Cellular Processes; Cellular community - eukaryotes; Signaling pathways regulating pluripotency of stem cells | Organismal Systems; Endocrine syste…	ENOG410XQZ1*	Ligand for members of the frizzled family of seven transmembrane receptors (By similarity)	Posttranslational modification, protein turnover, chaperones	PF00110 [wnt family]	0.062	0	0.02	0	2.202	0
megahit_39711_16-330	WNT16	k_Eukaryota;n_Opisthokonta;n_Metazoa;n_Eumetazoa;p_Cnidaria;c_Anthozoa;n_Hexacorallia;o_Scleractinia	K01558*	wingless-type MMTV integration site family, member 16	Environmental Information Processing; Signal transduction; Wnt signaling pathway | Environmental Information Processing; Signal transduction; Hippo signaling pathway | Environmental Information Processing; Signal transduction; mTOR signaling pathway | Cellular Processes; Cellular community - eukaryotes; Signaling pathways regulating pluripotency of stem cells | Organismal Systems; Endocrine syste…	ENOG410XQZ1*	Ligand for members of the frizzled family of seven transmembrane receptors (By similarity)	Posttranslational modification, protein turnover, chaperones	PF00110 [wnt family]	0	0	0	0	0	0.281
megahit_227867_19-513	WNT16	k_Eukaryota;n_Opisthokonta;n_Metazoa;n_Eumetazoa;p_Cnidaria;c_Anthozoa;n_Hexacorallia;o_Scleractinia	K01558*	wingless-type MMTV integration site family, member 16	Environmental Information Processing; Signal transduction; Wnt signaling pathway | Environmental Information Processing; Signal transduction; Hippo signaling pathway | Environmental Information Processing; Signal transduction; mTOR signaling pathway | Cellular Processes; Cellular community - eukaryotes; Signaling pathways regulating pluripotency of stem cells | Organismal Systems; Endocrine syste…	ENOG410XQZ1*	Ligand for members of the frizzled family of seven transmembrane receptors (By similarity)	Posttranslational modification, protein turnover, chaperones	PF00110 [wnt family]	0	0	0	0	0	0.608
megahit_199044_917-1756	WNT10	k_Eukaryota;n_Opisthokonta;n_Metazoa;n_Eumetazoa;p_Cnidaria;c_Anthozoa;n_Hexacorallia;o_Scleractinia;n_Astrocoeniina;f_Pocilloporidae;g_Pocillopora;s_Pocillopora damicornis	K01357*	wingless-type MMTV integration site family, member 10	Environmental Information Processing; Signal transduction; Wnt signaling pathway | Environmental Information Processing; Signal transduction; Hippo signaling pathway | Environmental Information Processing; Signal transduction; mTOR signaling pathway | Cellular Processes; Cellular community - eukaryotes; Signaling pathways regulating pluripotency of stem cells | Organismal Systems; Endocrine syste…	ENOG410XQZ1*	Ligand for members of the frizzled family of seven transmembrane receptors (By similarity)	Posttranslational modification, protein turnover, chaperones	PF00110 [wnt family]	0	0	0	1.476	0	0
megahit_287678_283-1368	WNT10	k_Eukaryota;n_Opisthokonta;n_Metazoa;n_Eumetazoa;p_Cnidaria;c_Anthozoa;n_Hexacorallia;o_Scleractinia;n_Astrocoeniina;f_Acroporidae;g_Acropora	K01357*	wingless-type MMTV integration site family, member 10	Environmental Information Processing; Signal transduction; Wnt signaling pathway | Environmental Information Processing; Signal transduction; Hippo signaling pathway | Environmental Information Processing; Signal transduction; mTOR signaling pathway | Cellular Processes; Cellular community - eukaryotes; Signaling pathways regulating pluripotency of stem cells | Organismal Systems; Endocrine syste…	ENOG410XQZ1*	Ligand for members of the frizzled family of seven transmembrane receptors (By similarity)	Posttranslational modification, protein turnover, chaperones	PF00110 [wnt family]	0.118	0.058	0	0	4.184	0
megahit_576380_1177-2256	WNT10	k_Eukaryota;n_Opisthokonta;n_Metazoa;n_Eumetazoa;p_Cnidaria;c_Anthozoa;n_Hexacorallia;o_Scleractinia	K01357*	wingless-type MMTV integration site family, member 10	Environmental Information Processing; Signal transduction; Wnt signaling pathway | Environmental Information Processing; Signal transduction; Hippo signaling pathway | Environmental Information Processing; Signal transduction; mTOR signaling pathway | Cellular Processes; Cellular community - eukaryotes; Signaling pathways regulating pluripotency of stem cells | Organismal Systems; Endocrine syste…	ENOG410XQZ1*	Ligand for members of the frizzled family of seven transmembrane receptors (By similarity)	Posttranslational modification, protein turnover, chaperones	PF00110 [wnt family]	0	0	0	0	0	1.597
megahit_180722_136-639	WNT1	k_Eukaryota;n_Opisthokonta;n_Metazoa;n_Eumetazoa;p_Cnidaria;c_Anthozoa;n_Octocorallia;o_Alcyonacea;n_Alcyoniina;f_Nephtheidae;g_Dendronephthya	K03209*	wingless-type MMTV integration site family, member 1	Environmental Information Processing; Signal transduction; Wnt signaling pathway | Environmental Information Processing; Signal transduction; Hippo signaling pathway | Environmental Information Processing; Signal transduction; Hippo signaling pathway - fly | Environmental Information Processing; Signal transduction; mTOR signaling pathway | Cellular Processes; Cellular community - eukaryotes; Sig…	ENOG410XQZ1*	Ligand for members of the frizzled family of seven transmembrane receptors (By similarity)	Posttranslational modification, protein turnover, chaperones	PF00110 [wnt family]	0	1.446	0	0	0	0
megahit_335622_3-386	WNT1	k_Eukaryota;n_Opisthokonta;n_Metazoa;n_Eumetazoa;p_Cnidaria;c_Anthozoa;n_Octocorallia;o_Alcyonacea;n_Alcyoniina;f_Nephtheidae;g_Dendronephthya	K03209	wingless-type MMTV integration site family, member 1	Environmental Information Processing; Signal transduction; Wnt signaling pathway | Environmental Information Processing; Signal transduction; Hippo signaling pathway | Environmental Information Processing; Signal transduction; Hippo signaling pathway - fly | Environmental Information Processing; Signal transduction; mTOR signaling pathway | Cellular Processes; Cellular community - eukaryotes; Sig…	ENOG410XQZ1*	Ligand for members of the frizzled family of seven transmembrane receptors (By similarity)	Posttranslational modification, protein turnover, chaperones	PF00110 [wnt family]	0	0	3.447	0	0	0
megahit_240655_2611-3234	WNT1	k_Eukaryota;n_Opisthokonta;n_Metazoa;n_Eumetazoa;p_Cnidaria;c_Anthozoa;n_Hexacorallia;o_Scleractinia;n_Astrocoeniina;f_Pocilloporidae	K03209*	wingless-type MMTV integration site family, member 1	Environmental Information Processing; Signal transduction; Wnt signaling pathway | Environmental Information Processing; Signal transduction; Hippo signaling pathway | Environmental Information Processing; Signal transduction; Hippo signaling pathway - fly | Environmental Information Processing; Signal transduction; mTOR signaling pathway | Cellular Processes; Cellular community - eukaryotes; Sig…	ENOG410XQZ1*	Ligand for members of the frizzled family of seven transmembrane receptors (By similarity)	Posttranslational modification, protein turnover, chaperones	PF00110 [wnt family]	0	0	0	1.263	0	0
megahit_544108_175-387	WNT1	k_Eukaryota;n_Opisthokonta;n_Metazoa;n_Eumetazoa;p_Cnidaria;c_Anthozoa;n_Hexacorallia;o_Scleractinia;n_Astrocoeniina;f_Pocilloporidae	K03209*	wingless-type MMTV integration site family, member 1	Environmental Information Processing; Signal transduction; Wnt signaling pathway | Environmental Information Processing; Signal transduction; Hippo signaling pathway | Environmental Information Processing; Signal transduction; Hippo signaling pathway - fly | Environmental Information Processing; Signal transduction; mTOR signaling pathway | Cellular Processes; Cellular community - eukaryotes; Sig…	ENOG410XQZ1*	Ligand for members of the frizzled family of seven transmembrane receptors (By similarity)	Posttranslational modification, protein turnover, chaperones		0	0	0	0.333	0	0
megahit_330575_3-1112	WNT1	k_Eukaryota;n_Opisthokonta;n_Metazoa;n_Eumetazoa;p_Cnidaria;c_Anthozoa;n_Hexacorallia;o_Scleractinia;n_Astrocoeniina;f_Acroporidae;g_Acropora	K03209*	wingless-type MMTV integration site family, member 1	Environmental Information Processing; Signal transduction; Wnt signaling pathway | Environmental Information Processing; Signal transduction; Hippo signaling pathway | Environmental Information Processing; Signal transduction; Hippo signaling pathway - fly | Environmental Information Processing; Signal transduction; mTOR signaling pathway | Cellular Processes; Cellular community - eukaryotes; Sig…	ENOG410XQZ1*	Ligand for members of the frizzled family of seven transmembrane receptors (By similarity)	Posttranslational modification, protein turnover, chaperones	PF00110 [wnt family]	0	0	0	0	0.68	0
megahit_426315_22-675	WNT1	k_Eukaryota;n_Opisthokonta;n_Metazoa;n_Eumetazoa;p_Cnidaria;c_Anthozoa;n_Hexacorallia;o_Scleractinia	K03209*	wingless-type MMTV integration site family, member 1	Environmental Information Processing; Signal transduction; Wnt signaling pathway | Environmental Information Processing; Signal transduction; Hippo signaling pathway | Environmental Information Processing; Signal transduction; Hippo signaling pathway - fly | Environmental Information Processing; Signal transduction; mTOR signaling pathway | Cellular Processes; Cellular community - eukaryotes; Sig…	ENOG410XQZ1*	Ligand for members of the frizzled family of seven transmembrane receptors (By similarity)	Posttranslational modification, protein turnover, chaperones	PF00110 [wnt family]	0	0	0	0.316	0	0
megahit_455848_49-1143	WNT1	k_Eukaryota;n_Opisthokonta;n_Metazoa;n_Eumetazoa;p_Cnidaria;c_Anthozoa;n_Hexacorallia;o_Scleractinia	K03209*	wingless-type MMTV integration site family, member 1	Environmental Information Processing; Signal transduction; Wnt signaling pathway | Environmental Information Processing; Signal transduction; Hippo signaling pathway | Environmental Information Processing; Signal transduction; Hippo signaling pathway - fly | Environmental Information Processing; Signal transduction; mTOR signaling pathway | Cellular Processes; Cellular community - eukaryotes; Sig…	ENOG410XQZ1*	Ligand for members of the frizzled family of seven transmembrane receptors (By similarity)	Posttranslational modification, protein turnover, chaperones	PF00110 [wnt family]	0	0	0	0	0	1.47
megahit_204861_2-376	WNK, PRKWNK	k_Eukaryota;n_Opisthokonta;n_Metazoa;n_Eumetazoa;p_Cnidaria;c_Anthozoa;n_Octocorallia;o_Alcyonacea;n_Alcyoniina;f_Nephtheidae;g_Dendronephthya;s_Dendronephthya gigantea	K08867*	WNK lysine deficient protein kinase [EC:2.7.11.1]	Brite Hierarchies; Protein families: metabolism; Protein kinases | Brite Hierarchies; Protein families: metabolism; Protein phosphatases and associated proteins				PF12202 [Oxidative-stress-responsive kinase 1 C-terminal domain]	0	1.441	0	0	0	0
megahit_421362_32-469	WNK, PRKWNK	k_Eukaryota;n_Opisthokonta;n_Metazoa;n_Eumetazoa;p_Cnidaria;c_Anthozoa;n_Octocorallia;o_Alcyonacea;n_Alcyoniina;f_Nephtheidae;g_Dendronephthya	K08867*	WNK lysine deficient protein kinase [EC:2.7.11.1]	Brite Hierarchies; Protein families: metabolism; Protein kinases | Brite Hierarchies; Protein families: metabolism; Protein phosphatases and associated proteins	ENOG410XQWZ	WNK lysine deficient protein kinase	Signal transduction mechanisms		0	0.402	0	0	0	0
megahit_335564_384-5456	WNK, PRKWNK	k_Eukaryota;n_Opisthokonta;n_Metazoa;n_Eumetazoa;p_Cnidaria;c_Anthozoa;n_Hexacorallia;o_Scleractinia;n_Astrocoeniina;f_Acroporidae;g_Acropora;s_Acropora millepora	K08867*	WNK lysine deficient protein kinase [EC:2.7.11.1]	Brite Hierarchies; Protein families: metabolism; Protein kinases | Brite Hierarchies; Protein families: metabolism; Protein phosphatases and associated proteins	ENOG410XQWZ*	WNK lysine deficient protein kinase	Signal transduction mechanisms	PF00069 [Protein kinase domain];PF07714 [Protein tyrosine kinase];PF12202 [Oxidative-stress-responsive kinase 1 C-terminal domain]	0.12	0.05	0.091	0	9.782	0.007
megahit_130814_1683-6518	WNK, PRKWNK	k_Eukaryota;n_Opisthokonta;n_Metazoa;n_Eumetazoa;p_Cnidaria;c_Anthozoa;n_Hexacorallia;o_Scleractinia	K08867*	WNK lysine deficient protein kinase [EC:2.7.11.1]	Brite Hierarchies; Protein families: metabolism; Protein kinases | Brite Hierarchies; Protein families: metabolism; Protein phosphatases and associated proteins	ENOG410XQWZ*	WNK lysine deficient protein kinase	Signal transduction mechanisms	PF00069 [Protein kinase domain];PF07714 [Protein tyrosine kinase];PF12202 [Oxidative-stress-responsive kinase 1 C-terminal domain]	0	0.005	0.026	0.008	0.024	7.5
megahit_146529_3-335	WNK, PRKWNK	k_Eukaryota;n_Opisthokonta;n_Metazoa;n_Eumetazoa;p_Cnidaria;c_Anthozoa;n_Hexacorallia;o_Scleractinia	K08867*	WNK lysine deficient protein kinase [EC:2.7.11.1]	Brite Hierarchies; Protein families: metabolism; Protein kinases | Brite Hierarchies; Protein families: metabolism; Protein phosphatases and associated proteins	ENOG410XQWZ*	WNK lysine deficient protein kinase	Signal transduction mechanisms	PF00069 [Protein kinase domain]	0	0	0	0.271	0	0
megahit_188444_56-310	WIPI1_2, ATG18	k_Eukaryota;n_Opisthokonta;n_Metazoa;n_Eumetazoa;p_Cnidaria;c_Anthozoa;n_Octocorallia;o_Alcyonacea;n_Alcyoniina;f_Nephtheidae;g_Dendronephthya;s_Dendronephthya gigantea	K17908*	autophagy-related protein 18	Cellular Processes; Transport and catabolism; Autophagy - animal | Cellular Processes; Transport and catabolism; Autophagy - yeast | Cellular Processes; Transport and catabolism; Autophagy - other | Brite Hierarchies; Protein families: genetic information processing; Membrane trafficking | Brite Hierarchies; Protein families: genetic information processing; Mitochondrial biogenesis | Brite Hierar…	ENOG410XP6Y*	The PI(3,5)P2 regulatory complex regulates both the synthesis and turnover of phosphatidylinositol 3,5-bisphosphate (PtdIns(3,5)P2). Necessary for proper vacuole morphology. Plays an important role in osmotically-induced vacuole fragmentation. Required for cytoplasm to vacuole transport (Cvt) vesicle formation, pexophagy and starvation-induced autophagy. Involved in correct atg9 trafficking to th…	Intracellular trafficking, secretion, and vesicular transport		0	0.838	0	0	0	0
megahit_340047_94-513	WIPI1_2, ATG18	k_Eukaryota;n_Opisthokonta;n_Metazoa;n_Eumetazoa;p_Cnidaria;c_Anthozoa;n_Octocorallia;o_Alcyonacea;n_Alcyoniina;f_Nephtheidae;g_Dendronephthya	K17908*	autophagy-related protein 18	Cellular Processes; Transport and catabolism; Autophagy - animal | Cellular Processes; Transport and catabolism; Autophagy - yeast | Cellular Processes; Transport and catabolism; Autophagy - other | Brite Hierarchies; Protein families: genetic information processing; Membrane trafficking | Brite Hierarchies; Protein families: genetic information processing; Mitochondrial biogenesis | Brite Hierar…	ENOG410XP6Y*	The PI(3,5)P2 regulatory complex regulates both the synthesis and turnover of phosphatidylinositol 3,5-bisphosphate (PtdIns(3,5)P2). Necessary for proper vacuole morphology. Plays an important role in osmotically-induced vacuole fragmentation. Required for cytoplasm to vacuole transport (Cvt) vesicle formation, pexophagy and starvation-induced autophagy. Involved in correct atg9 trafficking to th…	Intracellular trafficking, secretion, and vesicular transport		0	1.974	0	0	0	0
megahit_101256_488-1810	WIPI1_2, ATG18	k_Eukaryota;n_Opisthokonta;n_Metazoa;n_Eumetazoa;p_Cnidaria;c_Anthozoa;n_Hexacorallia;o_Scleractinia	K17908*	autophagy-related protein 18	Cellular Processes; Transport and catabolism; Autophagy - animal | Cellular Processes; Transport and catabolism; Autophagy - yeast | Cellular Processes; Transport and catabolism; Autophagy - other | Brite Hierarchies; Protein families: genetic information processing; Membrane trafficking | Brite Hierarchies; Protein families: genetic information processing; Mitochondrial biogenesis | Brite Hierar…	ENOG410XP6Y*	The PI(3,5)P2 regulatory complex regulates both the synthesis and turnover of phosphatidylinositol 3,5-bisphosphate (PtdIns(3,5)P2). Necessary for proper vacuole morphology. Plays an important role in osmotically-induced vacuole fragmentation. Required for cytoplasm to vacuole transport (Cvt) vesicle formation, pexophagy and starvation-induced autophagy. Involved in correct atg9 trafficking to th…	Intracellular trafficking, secretion, and vesicular transport		0.291	0.114	0.254	0.01	14.004	0.107
megahit_169177_1540-2865	WIPI1_2, ATG18	k_Eukaryota;n_Opisthokonta;n_Metazoa;n_Eumetazoa;p_Cnidaria;c_Anthozoa;n_Hexacorallia;o_Scleractinia	K17908*	autophagy-related protein 18	Cellular Processes; Transport and catabolism; Autophagy - animal | Cellular Processes; Transport and catabolism; Autophagy - yeast | Cellular Processes; Transport and catabolism; Autophagy - other | Brite Hierarchies; Protein families: genetic information processing; Membrane trafficking | Brite Hierarchies; Protein families: genetic information processing; Mitochondrial biogenesis | Brite Hierar…	ENOG410XP6Y*	The PI(3,5)P2 regulatory complex regulates both the synthesis and turnover of phosphatidylinositol 3,5-bisphosphate (PtdIns(3,5)P2). Necessary for proper vacuole morphology. Plays an important role in osmotically-induced vacuole fragmentation. Required for cytoplasm to vacuole transport (Cvt) vesicle formation, pexophagy and starvation-induced autophagy. Involved in correct atg9 trafficking to th…	Intracellular trafficking, secretion, and vesicular transport		0	0	0	9.623	0	0.093
megahit_172576_2-115	WIPI1_2, ATG18	k_Eukaryota;n_Opisthokonta;n_Metazoa;n_Eumetazoa;p_Cnidaria;c_Anthozoa;n_Hexacorallia;o_Scleractinia	K17908*	autophagy-related protein 18	Cellular Processes; Transport and catabolism; Autophagy - animal | Cellular Processes; Transport and catabolism; Autophagy - yeast | Cellular Processes; Transport and catabolism; Autophagy - other | Brite Hierarchies; Protein families: genetic information processing; Membrane trafficking | Brite Hierarchies; Protein families: genetic information processing; Mitochondrial biogenesis | Brite Hierar…	ENOG410XP6Y*	The PI(3,5)P2 regulatory complex regulates both the synthesis and turnover of phosphatidylinositol 3,5-bisphosphate (PtdIns(3,5)P2). Necessary for proper vacuole morphology. Plays an important role in osmotically-induced vacuole fragmentation. Required for cytoplasm to vacuole transport (Cvt) vesicle formation, pexophagy and starvation-induced autophagy. Involved in correct atg9 trafficking to th…	Intracellular trafficking, secretion, and vesicular transport		0	0	0	0	0.685	0
megahit_348991_1093-2427	WIPI1_2, ATG18	k_Eukaryota;n_Opisthokonta;n_Metazoa;n_Eumetazoa;p_Cnidaria;c_Anthozoa;n_Hexacorallia;o_Scleractinia	K17908*	autophagy-related protein 18	Cellular Processes; Transport and catabolism; Autophagy - animal | Cellular Processes; Transport and catabolism; Autophagy - yeast | Cellular Processes; Transport and catabolism; Autophagy - other | Brite Hierarchies; Protein families: genetic information processing; Membrane trafficking | Brite Hierarchies; Protein families: genetic information processing; Mitochondrial biogenesis | Brite Hierar…	ENOG410XP6Y*	The PI(3,5)P2 regulatory complex regulates both the synthesis and turnover of phosphatidylinositol 3,5-bisphosphate (PtdIns(3,5)P2). Necessary for proper vacuole morphology. Plays an important role in osmotically-induced vacuole fragmentation. Required for cytoplasm to vacuole transport (Cvt) vesicle formation, pexophagy and starvation-induced autophagy. Involved in correct atg9 trafficking to th…	Intracellular trafficking, secretion, and vesicular transport		0.192	0.113	0.063	0	0.039	28.672
megahit_267636_2-208	WIPF	k_Eukaryota;n_Opisthokonta;n_Metazoa;n_Eumetazoa;p_Cnidaria;c_Anthozoa;n_Hexacorallia;o_Scleractinia;n_Astrocoeniina;f_Acroporidae;g_Acropora	K19475*	WAS/WASL-interacting protein	Cellular Processes; Transport and catabolism; Endocytosis | Brite Hierarchies; Protein families: genetic information processing; Membrane trafficking					0	0	0	0	0.44	0
megahit_469080_116-724	WIBG, PYM	k_Eukaryota;n_Opisthokonta;n_Metazoa;n_Eumetazoa;p_Cnidaria;c_Anthozoa;n_Hexacorallia;o_Scleractinia;n_Astrocoeniina;f_Pocilloporidae	K14294*	partner of Y14 and mago	Genetic Information Processing; Translation; RNA transport | Genetic Information Processing; Translation; mRNA surveillance pathway | Brite Hierarchies; Protein families: genetic information processing; Messenger RNA biogenesis	ENOG4111KHQ	within bgcn homolog (Drosophila)	Transcription	PF09282 [Mago binding]	0	0	0	10.583	0	0
megahit_544655_162-698	WIBG, PYM	k_Eukaryota;n_Opisthokonta;n_Metazoa;n_Eumetazoa;p_Cnidaria;c_Anthozoa;n_Hexacorallia;o_Scleractinia;n_Astrocoeniina;f_Acroporidae;g_Acropora	K14294*	partner of Y14 and mago	Genetic Information Processing; Translation; RNA transport | Genetic Information Processing; Translation; mRNA surveillance pathway | Brite Hierarchies; Protein families: genetic information processing; Messenger RNA biogenesis	ENOG4111KHQ*	within bgcn homolog (Drosophila)	Transcription	PF09282 [Mago binding]	0.179	0.047	0.039	0.024	9.565	0
megahit_148503_70-594	WIBG, PYM	k_Eukaryota;n_Opisthokonta;n_Metazoa;n_Eumetazoa;p_Cnidaria;c_Anthozoa;n_Hexacorallia;o_Scleractinia	K14294*	partner of Y14 and mago	Genetic Information Processing; Translation; RNA transport | Genetic Information Processing; Translation; mRNA surveillance pathway | Brite Hierarchies; Protein families: genetic information processing; Messenger RNA biogenesis	ENOG4111KHQ*	within bgcn homolog (Drosophila)	Transcription	PF09282 [Mago binding]	0	0	0	0	0	19.158
megahit_20785_382-516	WIBG, PYM	k_Eukaryota;n_Opisthokonta;n_Metazoa;n_Eumetazoa;p_Cnidaria;c_Anthozoa	K14294*	partner of Y14 and mago	Genetic Information Processing; Translation; RNA transport | Genetic Information Processing; Translation; mRNA surveillance pathway | Brite Hierarchies; Protein families: genetic information processing; Messenger RNA biogenesis	ENOG4111KHQ	within bgcn homolog (Drosophila)	Transcription		0	0	0	0	0	7.863
megahit_316981_332-559	WHT	k_Eukaryota;n_Opisthokonta;n_Metazoa;n_Eumetazoa;p_Cnidaria;c_Anthozoa;n_Octocorallia;o_Alcyonacea;n_Alcyoniina;f_Nephtheidae;g_Dendronephthya;s_Dendronephthya gigantea	K21396*	ATP-binding cassette, subfamily G (WHITE), eye pigment precursor transporter	Brite Hierarchies; Protein families: signaling and cellular processes; Transporters	COG1131	ABC-type multidrug transport system, ATPase component			0	1.047	0	0	0	0
megahit_222382_1-288	WHT	k_Eukaryota;n_Opisthokonta;n_Metazoa;n_Eumetazoa;p_Cnidaria;c_Anthozoa;n_Hexacorallia;o_Scleractinia;n_Astrocoeniina;f_Pocilloporidae	K21396*	ATP-binding cassette, subfamily G (WHITE), eye pigment precursor transporter	Brite Hierarchies; Protein families: signaling and cellular processes; Transporters	COG1131*	ABC-type multidrug transport system, ATPase component		PF01061 [ABC-2 type transporter]	0	0	0	1.48	0	0
megahit_222382_433-1854	WHT	k_Eukaryota;n_Opisthokonta;n_Metazoa;n_Eumetazoa;p_Cnidaria;c_Anthozoa;n_Hexacorallia;o_Scleractinia;n_Astrocoeniina;f_Pocilloporidae	K21396*	ATP-binding cassette, subfamily G (WHITE), eye pigment precursor transporter	Brite Hierarchies; Protein families: signaling and cellular processes; Transporters	COG1131*	ABC-type multidrug transport system, ATPase component		PF00005 [ABC transporter];PF01061 [ABC-2 type transporter];PF19055 []	0	0	0	0.481	0	0
megahit_444725_365-2548	WHT	k_Eukaryota;n_Opisthokonta;n_Metazoa;n_Eumetazoa;p_Cnidaria;c_Anthozoa;n_Hexacorallia;o_Scleractinia;n_Astrocoeniina;f_Pocilloporidae	K21396*	ATP-binding cassette, subfamily G (WHITE), eye pigment precursor transporter	Brite Hierarchies; Protein families: signaling and cellular processes; Transporters	COG1131*	ABC-type multidrug transport system, ATPase component		PF00005 [ABC transporter];PF01061 [ABC-2 type transporter];PF19055 []	0	0	0	1.653	0.012	0.016
megahit_573813_2-1990	WHT	k_Eukaryota;n_Opisthokonta;n_Metazoa;n_Eumetazoa;p_Cnidaria;c_Anthozoa;n_Hexacorallia;o_Scleractinia;n_Astrocoeniina;f_Pocilloporidae	K21396*	ATP-binding cassette, subfamily G (WHITE), eye pigment precursor transporter	Brite Hierarchies; Protein families: signaling and cellular processes; Transporters	COG1131*	ABC-type multidrug transport system, ATPase component		PF00005 [ABC transporter];PF01061 [ABC-2 type transporter];PF19055 []	0	0.013	0	0.854	0	0
megahit_573813_2565-2876	WHT	k_Eukaryota;n_Opisthokonta;n_Metazoa;n_Eumetazoa;p_Cnidaria;c_Anthozoa;n_Hexacorallia;o_Scleractinia;n_Astrocoeniina;f_Pocilloporidae	K21396*	ATP-binding cassette, subfamily G (WHITE), eye pigment precursor transporter	Brite Hierarchies; Protein families: signaling and cellular processes; Transporters	COG1131*	ABC-type multidrug transport system, ATPase component			0	0	0	3.146	0	0
megahit_6339_433-2577	WHT	k_Eukaryota;n_Opisthokonta;n_Metazoa;n_Eumetazoa;p_Cnidaria;c_Anthozoa;n_Hexacorallia;o_Scleractinia;n_Astrocoeniina;f_Acroporidae;g_Acropora;s_Acropora millepora	K21396*	ATP-binding cassette, subfamily G (WHITE), eye pigment precursor transporter	Brite Hierarchies; Protein families: signaling and cellular processes; Transporters	COG1131*	ABC-type multidrug transport system, ATPase component		PF00005 [ABC transporter];PF01061 [ABC-2 type transporter];PF19055 []	0.015	0	0	0	1.205	0
megahit_170214_344-1027	WHT	k_Eukaryota;n_Opisthokonta;n_Metazoa;n_Eumetazoa;p_Cnidaria;c_Anthozoa;n_Hexacorallia;o_Scleractinia;n_Astrocoeniina;f_Acroporidae;g_Acropora	K21396*	ATP-binding cassette, subfamily G (WHITE), eye pigment precursor transporter	Brite Hierarchies; Protein families: signaling and cellular processes; Transporters	COG1131	ABC-type multidrug transport system, ATPase component		PF00005 [ABC transporter]	0	0	0	0	1.504	0
megahit_505787_3-2102	WHT	k_Eukaryota;n_Opisthokonta;n_Metazoa;n_Eumetazoa;p_Cnidaria;c_Anthozoa;n_Hexacorallia;o_Scleractinia;n_Astrocoeniina;f_Acroporidae;g_Acropora	K21396*	ATP-binding cassette, subfamily G (WHITE), eye pigment precursor transporter	Brite Hierarchies; Protein families: signaling and cellular processes; Transporters	COG1131*	ABC-type multidrug transport system, ATPase component		PF00005 [ABC transporter];PF01061 [ABC-2 type transporter];PF19055 []	0.031	0.072	0.14	0	7.099	0
megahit_542046_3-713	WHT	k_Eukaryota;n_Opisthokonta;n_Metazoa;n_Eumetazoa;p_Cnidaria;c_Anthozoa;n_Hexacorallia;o_Scleractinia;n_Astrocoeniina;f_Acroporidae;g_Acropora	K21396*	ATP-binding cassette, subfamily G (WHITE), eye pigment precursor transporter	Brite Hierarchies; Protein families: signaling and cellular processes; Transporters	COG1131*	ABC-type multidrug transport system, ATPase component			0	0	0	0	0.559	0
megahit_16088_1-2127	WHT	k_Eukaryota;n_Opisthokonta;n_Metazoa;n_Eumetazoa;p_Cnidaria;c_Anthozoa;n_Hexacorallia;o_Scleractinia	K21396*	ATP-binding cassette, subfamily G (WHITE), eye pigment precursor transporter	Brite Hierarchies; Protein families: signaling and cellular processes; Transporters	COG1131*	ABC-type multidrug transport system, ATPase component		PF00005 [ABC transporter];PF01061 [ABC-2 type transporter];PF19055 []	0	0.012	0	0	0	9.029
megahit_94279_1233-2177	WHT	k_Eukaryota;n_Opisthokonta;n_Metazoa;n_Eumetazoa;p_Cnidaria;c_Anthozoa;n_Hexacorallia;o_Scleractinia	K21396*	ATP-binding cassette, subfamily G (WHITE), eye pigment precursor transporter	Brite Hierarchies; Protein families: signaling and cellular processes; Transporters	COG1131*	ABC-type multidrug transport system, ATPase component		PF19055 []	0	0	0	0	0	0.908
megahit_137538_1505-3682	WHT	k_Eukaryota;n_Opisthokonta;n_Metazoa;n_Eumetazoa;p_Cnidaria;c_Anthozoa;n_Hexacorallia;o_Scleractinia	K21396*	ATP-binding cassette, subfamily G (WHITE), eye pigment precursor transporter	Brite Hierarchies; Protein families: signaling and cellular processes; Transporters	COG1131*	ABC-type multidrug transport system, ATPase component		PF00005 [ABC transporter];PF01061 [ABC-2 type transporter];PF19055 []	0	0	0	0	0	5.394
megahit_440261_3-941	WHT	k_Eukaryota;n_Opisthokonta;n_Metazoa;n_Eumetazoa;p_Cnidaria;c_Anthozoa;n_Hexacorallia;o_Scleractinia	K21396*	ATP-binding cassette, subfamily G (WHITE), eye pigment precursor transporter	Brite Hierarchies; Protein families: signaling and cellular processes; Transporters	COG1131*	ABC-type multidrug transport system, ATPase component		PF01061 [ABC-2 type transporter]	0	0	0	0	0	0.838
megahit_558304_2-517	WHT	k_Eukaryota;n_Opisthokonta;n_Metazoa;n_Eumetazoa;p_Cnidaria;c_Anthozoa;n_Hexacorallia;o_Scleractinia	K21396*	ATP-binding cassette, subfamily G (WHITE), eye pigment precursor transporter	Brite Hierarchies; Protein families: signaling and cellular processes; Transporters	COG1131	ABC-type multidrug transport system, ATPase component		PF00005 [ABC transporter]	0	0	0	0	0	0.411
megahit_358622_2-235	WHT	k_Eukaryota;n_Opisthokonta;n_Metazoa;n_Eumetazoa;p_Cnidaria;c_Anthozoa	K21396*	ATP-binding cassette, subfamily G (WHITE), eye pigment precursor transporter	Brite Hierarchies; Protein families: signaling and cellular processes; Transporters	COG1131*	ABC-type multidrug transport system, ATPase component			0	0	0	0	0	0.265
megahit_396510_1336-2937	WHSC2, NELFA	k_Eukaryota;n_Opisthokonta;n_Metazoa;n_Eumetazoa;p_Cnidaria;c_Anthozoa;n_Hexacorallia;o_Scleractinia;n_Astrocoeniina;f_Pocilloporidae;g_Pocillopora;s_Pocillopora damicornis	K15179*	negative elongation factor A	Brite Hierarchies; Protein families: genetic information processing; Transcription machinery	ENOG410XRP9*	Wolf-Hirschhorn syndrome candidate 2	Transcription		0	0	0	5.184	0.008	0
megahit_103856_157-1803	WHSC2, NELFA	k_Eukaryota;n_Opisthokonta;n_Metazoa;n_Eumetazoa;p_Cnidaria;c_Anthozoa;n_Hexacorallia;o_Scleractinia;n_Astrocoeniina;f_Acroporidae;g_Acropora	K15179*	negative elongation factor A	Brite Hierarchies; Protein families: genetic information processing; Transcription machinery	ENOG410XRP9*	Wolf-Hirschhorn syndrome candidate 2	Transcription		0.175	0.076	0.102	0	8.715	0
megahit_316455_3429-5039	WHSC2, NELFA	k_Eukaryota;n_Opisthokonta;n_Metazoa;n_Eumetazoa;p_Cnidaria;c_Anthozoa;n_Hexacorallia;o_Scleractinia	K15179*	negative elongation factor A	Brite Hierarchies; Protein families: genetic information processing; Transcription machinery	ENOG410XRP9*	Wolf-Hirschhorn syndrome candidate 2	Transcription		0	0.023	0	0.008	0	4.799
megahit_203148_3-125	WHSC1L1, NSD3	k_Eukaryota;n_Opisthokonta;n_Metazoa;n_Eumetazoa;p_Cnidaria;c_Anthozoa;n_Hexacorallia;o_Scleractinia;n_Astrocoeniina;f_Acroporidae;g_Acropora	K11425*	histone-lysine N-methyltransferase NSD3 [EC:2.1.1.43]	Metabolism; Amino acid metabolism; Lysine degradation | Brite Hierarchies; Protein families: genetic information processing; Chromosome and associated proteins	COG2940*	Proteins containing SET domain	General function prediction only		0	0	0.171	0	0.053	0
megahit_171493_3-407	WHSC1, MMSET, NSD2	k_Eukaryota;n_Opisthokonta;n_Metazoa;n_Eumetazoa;p_Cnidaria;c_Anthozoa;n_Octocorallia;o_Alcyonacea;n_Alcyoniina;f_Nephtheidae;g_Dendronephthya;s_Dendronephthya gigantea	K11424	histone-lysine N-methyltransferase NSD2 [EC:2.1.1.43]	Metabolism; Amino acid metabolism; Lysine degradation | Human Diseases; Cancers: Overview; Transcriptional misregulation in cancer | Brite Hierarchies; Protein families: genetic information processing; Chromosome and associated proteins	COG2940*	Proteins containing SET domain	General function prediction only	PF00856 [SET domain]	0	0.403	0	0	0	0
megahit_30070_2119-4116	WHSC1, MMSET, NSD2	k_Eukaryota;n_Opisthokonta;n_Metazoa;n_Eumetazoa;p_Cnidaria;c_Anthozoa;n_Hexacorallia;o_Scleractinia;n_Astrocoeniina;f_Pocilloporidae	K11424*	histone-lysine N-methyltransferase NSD2 [EC:2.1.1.43]	Metabolism; Amino acid metabolism; Lysine degradation | Human Diseases; Cancers: Overview; Transcriptional misregulation in cancer | Brite Hierarchies; Protein families: genetic information processing; Chromosome and associated proteins	COG2940*	Proteins containing SET domain	General function prediction only	PF00628 [PHD-finger];PF00855 [PWWP domain];PF00856 [SET domain];PF17907 []	0	0	0	1.357	0	0.009
megahit_216741_3-2780	WHSC1, MMSET, NSD2	k_Eukaryota;n_Opisthokonta;n_Metazoa;n_Eumetazoa;p_Cnidaria;c_Anthozoa;n_Hexacorallia;o_Scleractinia;n_Astrocoeniina;f_Acroporidae;g_Acropora	K11424*	histone-lysine N-methyltransferase NSD2 [EC:2.1.1.43]	Metabolism; Amino acid metabolism; Lysine degradation | Human Diseases; Cancers: Overview; Transcriptional misregulation in cancer | Brite Hierarchies; Protein families: genetic information processing; Chromosome and associated proteins	COG2940*	Proteins containing SET domain	General function prediction only	PF00628 [PHD-finger];PF00855 [PWWP domain];PF00856 [SET domain];PF17907 []	0	0	0.015	0	2.011	0.013
megahit_216741_2773-3159	WHSC1, MMSET, NSD2	k_Eukaryota;n_Opisthokonta;n_Metazoa;n_Eumetazoa;p_Cnidaria;c_Anthozoa;n_Hexacorallia;o_Scleractinia;n_Astrocoeniina;f_Acroporidae;g_Acropora	K11424*	histone-lysine N-methyltransferase NSD2 [EC:2.1.1.43]	Metabolism; Amino acid metabolism; Lysine degradation | Human Diseases; Cancers: Overview; Transcriptional misregulation in cancer | Brite Hierarchies; Protein families: genetic information processing; Chromosome and associated proteins	COG2940*	Proteins containing SET domain	General function prediction only		0.083	0	0	0	9.706	0.023
megahit_102209_1-3723	WHSC1, MMSET, NSD2	k_Eukaryota;n_Opisthokonta;n_Metazoa;n_Eumetazoa;p_Cnidaria;c_Anthozoa;n_Hexacorallia;o_Scleractinia	K11424*	histone-lysine N-methyltransferase NSD2 [EC:2.1.1.43]	Metabolism; Amino acid metabolism; Lysine degradation | Human Diseases; Cancers: Overview; Transcriptional misregulation in cancer | Brite Hierarchies; Protein families: genetic information processing; Chromosome and associated proteins	COG2940*	Proteins containing SET domain	General function prediction only	PF00628 [PHD-finger];PF00855 [PWWP domain];PF00856 [SET domain]	0	0	0	0.009	0.021	2.614
megahit_12627_2640-4196	WHRN, USH2D	k_Eukaryota;n_Opisthokonta;n_Metazoa;n_Eumetazoa;p_Cnidaria;c_Anthozoa;n_Hexacorallia;o_Scleractinia;n_Astrocoeniina;f_Pocilloporidae;g_Pocillopora;s_Pocillopora damicornis	K21879*	whirlin	Brite Hierarchies; Protein families: genetic information processing; Chromosome and associated proteins	ENOG410XTF7*	deafness, autosomal recessive 31	Posttranslational modification, protein turnover, chaperones	PF00595 [PDZ domain (Also known as DHR or GLGF)];PF17820 []	0	0	0	0.46	0	0
megahit_344257_1-1071	WHRN, USH2D	k_Eukaryota;n_Opisthokonta;n_Metazoa;n_Eumetazoa;p_Cnidaria;c_Anthozoa;n_Hexacorallia;o_Scleractinia;n_Astrocoeniina;f_Acroporidae;g_Acropora;s_Acropora millepora	K21879*	whirlin	Brite Hierarchies; Protein families: genetic information processing; Chromosome and associated proteins	ENOG410XTF7*	deafness, autosomal recessive 31	Posttranslational modification, protein turnover, chaperones	PF00595 [PDZ domain (Also known as DHR or GLGF)]	0.18	0	0.039	0	2.018	0
megahit_162777_443-637	WHRN, USH2D	k_Eukaryota;n_Opisthokonta;n_Metazoa;n_Eumetazoa;p_Cnidaria;c_Anthozoa;n_Hexacorallia;o_Scleractinia;n_Astrocoeniina;f_Acroporidae;g_Acropora	K21879*	whirlin	Brite Hierarchies; Protein families: genetic information processing; Chromosome and associated proteins	ENOG410XTF7	deafness, autosomal recessive 31	Posttranslational modification, protein turnover, chaperones		0	0	0	0	0.367	0
megahit_344257_1116-1937	WHRN, USH2D	k_Eukaryota;n_Opisthokonta;n_Metazoa;n_Eumetazoa;p_Cnidaria;c_Anthozoa;n_Hexacorallia;o_Scleractinia;n_Astrocoeniina;f_Acroporidae;g_Acropora	K21879*	whirlin	Brite Hierarchies; Protein families: genetic information processing; Chromosome and associated proteins	ENOG410XTF7*	deafness, autosomal recessive 31	Posttranslational modification, protein turnover, chaperones	PF00595 [PDZ domain (Also known as DHR or GLGF)]	0	0	0.051	0	1.148	0
megahit_306470_803-4186	WHRN, USH2D	k_Eukaryota;n_Opisthokonta;n_Metazoa;n_Eumetazoa;p_Cnidaria;c_Anthozoa;n_Hexacorallia;o_Scleractinia	K21879*	whirlin	Brite Hierarchies; Protein families: genetic information processing; Chromosome and associated proteins	ENOG410XTF7*	deafness, autosomal recessive 31	Posttranslational modification, protein turnover, chaperones	PF00595 [PDZ domain (Also known as DHR or GLGF)];PF02163 [Peptidase family M50];PF13180 [PDZ domain];PF17820 []	0.019	0	0	0	0	4.901
megahit_465307_237-569	WHRN, USH2D	k_Eukaryota;n_Opisthokonta;n_Metazoa;n_Eumetazoa;p_Cnidaria;c_Anthozoa;n_Hexacorallia;o_Scleractinia	K21879*	whirlin	Brite Hierarchies; Protein families: genetic information processing; Chromosome and associated proteins	ENOG410XSM6*	Glutamate receptor, ionotropic, delta 2 (Grid2) interacting protein	Posttranslational modification, protein turnover, chaperones	PF00595 [PDZ domain (Also known as DHR or GLGF)]	0	0	0	0	0	0.744
megahit_79039_2547-4031	WFS1	k_Eukaryota;n_Opisthokonta;n_Metazoa;n_Eumetazoa;p_Cnidaria;c_Anthozoa;n_Hexacorallia;o_Scleractinia;n_Astrocoeniina;f_Pocilloporidae	K14020*	wolfamin	Genetic Information Processing; Folding, sorting and degradation; Protein processing in endoplasmic reticulum	ENOG4111MAM*	Wolfram syndrome 1 (wolframin)	Intracellular trafficking, secretion, and vesicular transport	PF20053 []	0	0	0	3.314	0.009	0
megahit_461959_2-367	WFS1	k_Eukaryota;n_Opisthokonta;n_Metazoa;n_Eumetazoa;p_Cnidaria;c_Anthozoa;n_Hexacorallia;o_Scleractinia;n_Astrocoeniina;f_Pocilloporidae	K14020*	wolfamin	Genetic Information Processing; Folding, sorting and degradation; Protein processing in endoplasmic reticulum	ENOG4111MAM*	Wolfram syndrome 1 (wolframin)	Intracellular trafficking, secretion, and vesicular transport		0	0	0	0	0	0.58
megahit_62321_492-1739	WFS1	k_Eukaryota;n_Opisthokonta;n_Metazoa;n_Eumetazoa;p_Cnidaria;c_Anthozoa;n_Hexacorallia;o_Scleractinia	K14020*	wolfamin	Genetic Information Processing; Folding, sorting and degradation; Protein processing in endoplasmic reticulum	ENOG4111MAM*	Wolfram syndrome 1 (wolframin)	Intracellular trafficking, secretion, and vesicular transport		0	0	0	0	0	3.367
megahit_538209_120-1790	WEE1	k_Eukaryota;n_Opisthokonta;n_Metazoa;n_Eumetazoa;p_Cnidaria;c_Anthozoa;n_Hexacorallia;o_Scleractinia;n_Astrocoeniina;f_Pocilloporidae	K06632*	wee1-like protein kinase [EC:2.7.11.1]	Cellular Processes; Cell growth and death; Cell cycle | Human Diseases; Infectious diseases: Viral; Human immunodeficiency virus 1 infection | Brite Hierarchies; Protein families: metabolism; Protein kinases | Brite Hierarchies; Protein families: genetic information processing; DNA repair and recombination proteins	ENOG410XS1M*	Protein kinase, membrane associated tyrosine threonine 1	Signal transduction mechanisms	PF00069 [Protein kinase domain];PF07714 [Protein tyrosine kinase]	0	0	0	1.812	0.008	0.116
megahit_287181_192-1886	WEE1	k_Eukaryota;n_Opisthokonta;n_Metazoa;n_Eumetazoa;p_Cnidaria;c_Anthozoa;n_Hexacorallia;o_Scleractinia;n_Astrocoeniina;f_Acroporidae;g_Acropora;s_Acropora millepora	K06632*	wee1-like protein kinase [EC:2.7.11.1]	Cellular Processes; Cell growth and death; Cell cycle | Human Diseases; Infectious diseases: Viral; Human immunodeficiency virus 1 infection | Brite Hierarchies; Protein families: metabolism; Protein kinases | Brite Hierarchies; Protein families: genetic information processing; DNA repair and recombination proteins	ENOG410XS1M*	Protein kinase, membrane associated tyrosine threonine 1	Signal transduction mechanisms	PF00069 [Protein kinase domain];PF07714 [Protein tyrosine kinase]	0	0.015	0.05	0.008	3.787	0.136
megahit_184975_1-282	WEE1	k_Eukaryota;n_Opisthokonta;n_Metazoa;n_Eumetazoa;p_Cnidaria;c_Anthozoa;n_Hexacorallia;o_Scleractinia	K06632*	wee1-like protein kinase [EC:2.7.11.1]	Cellular Processes; Cell growth and death; Cell cycle | Human Diseases; Infectious diseases: Viral; Human immunodeficiency virus 1 infection | Brite Hierarchies; Protein families: metabolism; Protein kinases | Brite Hierarchies; Protein families: genetic information processing; DNA repair and recombination proteins	ENOG410XRMJ*	calcium-dependent protein kinase	Signal transduction mechanisms	PF00069 [Protein kinase domain]	0	0	0	0	0	0.063
megahit_229803_272-1474	WEE1	k_Eukaryota;n_Opisthokonta;n_Metazoa;n_Eumetazoa;p_Cnidaria;c_Anthozoa;n_Hexacorallia;o_Scleractinia	K06632*	wee1-like protein kinase [EC:2.7.11.1]	Cellular Processes; Cell growth and death; Cell cycle | Human Diseases; Infectious diseases: Viral; Human immunodeficiency virus 1 infection | Brite Hierarchies; Protein families: metabolism; Protein kinases | Brite Hierarchies; Protein families: genetic information processing; DNA repair and recombination proteins	ENOG410XS1M*	Protein kinase, membrane associated tyrosine threonine 1	Signal transduction mechanisms	PF00069 [Protein kinase domain];PF07714 [Protein tyrosine kinase]	0.027	0	0	0	0.032	31.554
megahit_395613_362-469	WEE1	k_Eukaryota;n_Opisthokonta;n_Metazoa;n_Eumetazoa;p_Cnidaria;c_Anthozoa;n_Hexacorallia;o_Scleractinia	K06632*	wee1-like protein kinase [EC:2.7.11.1]	Cellular Processes; Cell growth and death; Cell cycle | Human Diseases; Infectious diseases: Viral; Human immunodeficiency virus 1 infection | Brite Hierarchies; Protein families: metabolism; Protein kinases | Brite Hierarchies; Protein families: genetic information processing; DNA repair and recombination proteins	ENOG410XS1M*	Protein kinase, membrane associated tyrosine threonine 1	Signal transduction mechanisms		0	0	0	0	0.241	0.164
megahit_136885_108-374	WDTC1	k_Eukaryota;n_Opisthokonta;n_Metazoa;n_Eumetazoa;p_Cnidaria;c_Anthozoa;n_Octocorallia;o_Alcyonacea;n_Alcyoniina;f_Nephtheidae;g_Dendronephthya	K11807*	WD and tetratricopeptide repeats protein 1	Brite Hierarchies; Protein families: genetic information processing; Ubiquitin system	ENOG410XWAR*	WD and tetratricopeptide repeats	Function unknown		0	0.894	0	0	0	0
megahit_458957_204-2324	WDTC1	k_Eukaryota;n_Opisthokonta;n_Metazoa;n_Eumetazoa;p_Cnidaria;c_Anthozoa;n_Hexacorallia;o_Scleractinia;n_Astrocoeniina;f_Pocilloporidae;g_Pocillopora;s_Pocillopora damicornis	K11807*	WD and tetratricopeptide repeats protein 1	Brite Hierarchies; Protein families: genetic information processing; Ubiquitin system	ENOG410XWAR*	WD and tetratricopeptide repeats	Function unknown	PF00400 [WD domain, G-beta repeat]	0	0	0	1.574	0	0
megahit_142961_300-2426	WDTC1	k_Eukaryota;n_Opisthokonta;n_Metazoa;n_Eumetazoa;p_Cnidaria;c_Anthozoa;n_Hexacorallia;o_Scleractinia;n_Astrocoeniina;f_Acroporidae;g_Acropora	K11807*	WD and tetratricopeptide repeats protein 1	Brite Hierarchies; Protein families: genetic information processing; Ubiquitin system	ENOG410XWAR*	WD and tetratricopeptide repeats	Function unknown	PF00400 [WD domain, G-beta repeat]	0.166	0.024	0.04	0	9.938	0
megahit_12946_294-2399	WDTC1	k_Eukaryota;n_Opisthokonta;n_Metazoa;n_Eumetazoa;p_Cnidaria;c_Anthozoa;n_Hexacorallia;o_Scleractinia	K11807*	WD and tetratricopeptide repeats protein 1	Brite Hierarchies; Protein families: genetic information processing; Ubiquitin system	ENOG410XWAR*	WD and tetratricopeptide repeats	Function unknown	PF00400 [WD domain, G-beta repeat]	0	0	0	0	0.037	3.688
megahit_271606_66-1412	WDSOF1	k_Eukaryota;n_Opisthokonta;n_Metazoa;n_Eumetazoa;p_Cnidaria;c_Anthozoa;n_Hexacorallia;o_Scleractinia;n_Astrocoeniina;f_Pocilloporidae	K11806*	WD repeat and SOF domain-containing protein 1	Brite Hierarchies; Protein families: genetic information processing; Ribosome biogenesis | Brite Hierarchies; Protein families: genetic information processing; Ubiquitin system	ENOG410XNX6*	ddb1 and cul4 associated factor 13	Function unknown	PF00400 [WD domain, G-beta repeat];PF04158 [Sof1-like domain ]	0	0	0	0.695	0	0
megahit_534029_3-152	WDSOF1	k_Eukaryota;n_Opisthokonta;n_Metazoa;n_Eumetazoa;p_Cnidaria;c_Anthozoa;n_Hexacorallia;o_Scleractinia;n_Astrocoeniina;f_Pocilloporidae	K11806*	WD repeat and SOF domain-containing protein 1	Brite Hierarchies; Protein families: genetic information processing; Ribosome biogenesis | Brite Hierarchies; Protein families: genetic information processing; Ubiquitin system	ENOG410XNX6*	ddb1 and cul4 associated factor 13	Function unknown	PF04158 [Sof1-like domain ]	0	0	0	0.344	0	0
megahit_253628_627-1973	WDSOF1	k_Eukaryota;n_Opisthokonta;n_Metazoa;n_Eumetazoa;p_Cnidaria;c_Anthozoa;n_Hexacorallia;o_Scleractinia;n_Astrocoeniina;f_Acroporidae;g_Acropora	K11806*	WD repeat and SOF domain-containing protein 1	Brite Hierarchies; Protein families: genetic information processing; Ribosome biogenesis | Brite Hierarchies; Protein families: genetic information processing; Ubiquitin system	ENOG410XNX6*	ddb1 and cul4 associated factor 13	Function unknown	PF00400 [WD domain, G-beta repeat];PF04158 [Sof1-like domain ]	0.214	0.037	0.14	0	19.8	0
megahit_396248_6001-7347	WDSOF1	k_Eukaryota;n_Opisthokonta;n_Metazoa;n_Eumetazoa;p_Cnidaria;c_Anthozoa;n_Hexacorallia;o_Scleractinia	K11806*	WD repeat and SOF domain-containing protein 1	Brite Hierarchies; Protein families: genetic information processing; Ribosome biogenesis | Brite Hierarchies; Protein families: genetic information processing; Ubiquitin system	ENOG410XNX6*	ddb1 and cul4 associated factor 13	Function unknown	PF00400 [WD domain, G-beta repeat];PF04158 [Sof1-like domain ]	0	0	0	0	0	3.848
megahit_434958_2-211	WDR82, SWD2, CPS35	k_Eukaryota;n_Opisthokonta;n_Metazoa;n_Eumetazoa;p_Cnidaria;c_Anthozoa;n_Octocorallia;o_Alcyonacea;n_Alcyoniina;f_Nephtheidae;g_Dendronephthya;s_Dendronephthya gigantea	K14962*	COMPASS component SWD2	Genetic Information Processing; Translation; mRNA surveillance pathway | Brite Hierarchies; Protein families: genetic information processing; Messenger RNA biogenesis | Brite Hierarchies; Protein families: genetic information processing; Chromosome and associated proteins	ENOG410XT9X*	histone H3-K4 methylation	Function unknown		0	0.838	0	0	0	0
megahit_28581_1-975	WDR82, SWD2, CPS35	k_Eukaryota;n_Opisthokonta;n_Metazoa;n_Eumetazoa;p_Cnidaria;c_Anthozoa;n_Hexacorallia;o_Scleractinia	K14962*	COMPASS component SWD2	Genetic Information Processing; Translation; mRNA surveillance pathway | Brite Hierarchies; Protein families: genetic information processing; Messenger RNA biogenesis | Brite Hierarchies; Protein families: genetic information processing; Chromosome and associated proteins	ENOG410XT9X*	histone H3-K4 methylation	Function unknown	PF00400 [WD domain, G-beta repeat];PF12894 [Anaphase-promoting complex subunit 4 WD40 domain]	0.197	0.052	0.086	0.066	12.672	0
megahit_111363_641-982	WDR82, SWD2, CPS35	k_Eukaryota;n_Opisthokonta;n_Metazoa;n_Eumetazoa;p_Cnidaria;c_Anthozoa;n_Hexacorallia;o_Scleractinia	K14962*	COMPASS component SWD2	Genetic Information Processing; Translation; mRNA surveillance pathway | Brite Hierarchies; Protein families: genetic information processing; Messenger RNA biogenesis | Brite Hierarchies; Protein families: genetic information processing; Chromosome and associated proteins	ENOG410XT9X*	histone H3-K4 methylation	Function unknown		0	0	0	19.147	0.038	0.828
megahit_280399_4251-5267	WDR82, SWD2, CPS35	k_Eukaryota;n_Opisthokonta;n_Metazoa;n_Eumetazoa;p_Cnidaria;c_Anthozoa;n_Hexacorallia;o_Scleractinia	K14962*	COMPASS component SWD2	Genetic Information Processing; Translation; mRNA surveillance pathway | Brite Hierarchies; Protein families: genetic information processing; Messenger RNA biogenesis | Brite Hierarchies; Protein families: genetic information processing; Chromosome and associated proteins	ENOG410XT9X*	histone H3-K4 methylation	Function unknown	PF00400 [WD domain, G-beta repeat];PF12894 [Anaphase-promoting complex subunit 4 WD40 domain]	0.032	0.086	0	0.121	0.006	60.062
megahit_463537_2-820	WDR82, SWD2, CPS35	k_Eukaryota;n_Opisthokonta;n_Metazoa;n_Eumetazoa;p_Cnidaria;c_Anthozoa;n_Hexacorallia;o_Scleractinia	K14962*	COMPASS component SWD2	Genetic Information Processing; Translation; mRNA surveillance pathway | Brite Hierarchies; Protein families: genetic information processing; Messenger RNA biogenesis | Brite Hierarchies; Protein families: genetic information processing; Chromosome and associated proteins	ENOG410XT9X*	histone H3-K4 methylation	Function unknown	PF00400 [WD domain, G-beta repeat]	0	0	0	10.652	0.048	0
megahit_303028_377-601	WDR82, SWD2, CPS35	k_Eukaryota;n_Opisthokonta;n_Metazoa;n_Eumetazoa;p_Cnidaria;c_Anthozoa	K14962*	COMPASS component SWD2	Genetic Information Processing; Translation; mRNA surveillance pathway | Brite Hierarchies; Protein families: genetic information processing; Messenger RNA biogenesis | Brite Hierarchies; Protein families: genetic information processing; Chromosome and associated proteins	ENOG410XT9X*	histone H3-K4 methylation	Function unknown		0	1.508	0	0	0	0
megahit_1618_2-412	WDR81	k_Eukaryota;n_Opisthokonta;n_Metazoa;n_Eumetazoa;p_Cnidaria;c_Anthozoa;n_Octocorallia;o_Alcyonacea;n_Alcyoniina;f_Nephtheidae;g_Dendronephthya	K17601*	WD repeat-containing protein 81	Brite Hierarchies; Protein families: metabolism; Protein phosphatases and associated proteins	ENOG410XR4I*	WD repeat domain 81	Function unknown		0	1.039	0	0	0	0
megahit_38883_598-723	WDR81	k_Eukaryota;n_Opisthokonta;n_Metazoa;n_Eumetazoa;p_Cnidaria;c_Anthozoa;n_Hexacorallia;o_Scleractinia;n_Astrocoeniina;f_Acroporidae;g_Acropora;s_Acropora digitifera	K17601*	WD repeat-containing protein 81	Brite Hierarchies; Protein families: metabolism; Protein phosphatases and associated proteins	ENOG410XR4I*	WD repeat domain 81	Function unknown		0	0	0	0	3.565	0
megahit_246472_819-1493	WDR81	k_Eukaryota;n_Opisthokonta;n_Metazoa;n_Eumetazoa;p_Cnidaria;c_Anthozoa;n_Hexacorallia;o_Scleractinia;n_Astrocoeniina;f_Acroporidae;g_Acropora	K17601*	WD repeat-containing protein 81	Brite Hierarchies; Protein families: metabolism; Protein phosphatases and associated proteins	ENOG410XR4I*	WD repeat domain 81	Function unknown		0.19	0.037	0.156	0	10.175	0.026
megahit_130554_1-540	WDR81	k_Eukaryota;n_Opisthokonta;n_Metazoa;n_Eumetazoa;p_Cnidaria;c_Anthozoa;n_Hexacorallia;o_Scleractinia	K17601*	WD repeat-containing protein 81	Brite Hierarchies; Protein families: metabolism; Protein phosphatases and associated proteins	ENOG410XR4I*	WD repeat domain 81	Function unknown		0	0	0	9.124	0.024	0.033
megahit_175009_1149-1958	WDR81	k_Eukaryota;n_Opisthokonta;n_Metazoa;n_Eumetazoa;p_Cnidaria;c_Anthozoa;n_Hexacorallia;o_Scleractinia	K17601*	WD repeat-containing protein 81	Brite Hierarchies; Protein families: metabolism; Protein phosphatases and associated proteins	ENOG410XR4I*	WD repeat domain 81	Function unknown		0	0	0.052	0.016	0.032	4.041
megahit_193923_1-411	WDR81	k_Eukaryota;n_Opisthokonta;n_Metazoa;n_Eumetazoa;p_Cnidaria;c_Anthozoa;n_Hexacorallia;o_Scleractinia	K17601*	WD repeat-containing protein 81	Brite Hierarchies; Protein families: metabolism; Protein phosphatases and associated proteins	ENOG410XR4I*	WD repeat domain 81	Function unknown		0	0	0	4.619	0	0
megahit_324512_1-225	WDR81	k_Eukaryota;n_Opisthokonta;n_Metazoa;n_Eumetazoa;p_Cnidaria;c_Anthozoa;n_Hexacorallia;o_Scleractinia	K17601*	WD repeat-containing protein 81	Brite Hierarchies; Protein families: metabolism; Protein phosphatases and associated proteins	ENOG410XR4I*	WD repeat domain 81	Function unknown		0	0	0	0	0	1.376
megahit_509015_1-471	WDR81	k_Eukaryota;n_Opisthokonta;n_Metazoa;n_Eumetazoa;p_Cnidaria;c_Anthozoa;n_Hexacorallia;o_Scleractinia	K17601*	WD repeat-containing protein 81	Brite Hierarchies; Protein families: metabolism; Protein phosphatases and associated proteins	ENOG410XR4I*	WD repeat domain 81	Function unknown	PF02138 [Beige/BEACH domain]	0	0	0	0	0	0.225
megahit_348272_3-221	WDR81	k_Eukaryota;n_Opisthokonta;n_Metazoa;n_Eumetazoa;p_Cnidaria;c_Anthozoa	K17601*	WD repeat-containing protein 81	Brite Hierarchies; Protein families: metabolism; Protein phosphatases and associated proteins	ENOG410XR4I*	WD repeat domain 81	Function unknown		0	0	0	0	0	0.283
megahit_15821_172-318	WDR68, HAN11	k_Eukaryota;n_Opisthokonta;n_Metazoa;n_Eumetazoa;p_Cnidaria;c_Anthozoa;n_Hexacorallia;o_Scleractinia	K11805*	WD repeat-containing protein 68	Brite Hierarchies; Protein families: genetic information processing; Ubiquitin system	ENOG410XQ78*	ddb1 and cul4 associated factor 7	Function unknown		0	0	0	0	5.713	0
megahit_66096_2-154	WDR68, HAN11	k_Eukaryota;n_Opisthokonta;n_Metazoa;n_Eumetazoa;p_Cnidaria;c_Anthozoa;n_Hexacorallia;o_Scleractinia	K11805*	WD repeat-containing protein 68	Brite Hierarchies; Protein families: genetic information processing; Ubiquitin system	ENOG410XQ78*	ddb1 and cul4 associated factor 7	Function unknown		0	0	0	0	2.17	0
megahit_133667_730-888	WDR61, REC14, SKI8	k_Eukaryota;n_Opisthokonta;n_Metazoa;n_Eumetazoa;p_Cnidaria;c_Anthozoa;n_Hexacorallia;o_Scleractinia;n_Astrocoeniina;f_Acroporidae;g_Acropora;s_Acropora digitifera	K12602*	WD repeat-containing protein 61	Genetic Information Processing; Folding, sorting and degradation; RNA degradation | Brite Hierarchies; Protein families: genetic information processing; Messenger RNA biogenesis	ENOG410XP1Z*	wD repeat domain	Function unknown		0	0	0	0	0	1.447
megahit_156213_1-105	WDR61, REC14, SKI8	k_Eukaryota;n_Opisthokonta;n_Metazoa;n_Eumetazoa;p_Cnidaria;c_Anthozoa;n_Hexacorallia;o_Scleractinia	K12602*	WD repeat-containing protein 61	Genetic Information Processing; Folding, sorting and degradation; RNA degradation | Brite Hierarchies; Protein families: genetic information processing; Messenger RNA biogenesis	ENOG410XP1Z*	wD repeat domain	Function unknown		0	0	0	0	0.186	21.905
megahit_156213_157-1071	WDR61, REC14, SKI8	k_Eukaryota;n_Opisthokonta;n_Metazoa;n_Eumetazoa;p_Cnidaria;c_Anthozoa;n_Hexacorallia;o_Scleractinia	K12602*	WD repeat-containing protein 61	Genetic Information Processing; Folding, sorting and degradation; RNA degradation | Brite Hierarchies; Protein families: genetic information processing; Messenger RNA biogenesis	ENOG410XP1Z*	wD repeat domain	Function unknown	PF00400 [WD domain, G-beta repeat];PF12894 [Anaphase-promoting complex subunit 4 WD40 domain]	0.105	0.069	0	0.014	0.149	27.65
megahit_363680_222-587	WDR61, REC14, SKI8	k_Eukaryota;n_Opisthokonta;n_Metazoa;n_Eumetazoa;p_Cnidaria;c_Anthozoa;n_Hexacorallia;o_Scleractinia	K12602*	WD repeat-containing protein 61	Genetic Information Processing; Folding, sorting and degradation; RNA degradation | Brite Hierarchies; Protein families: genetic information processing; Messenger RNA biogenesis	ENOG410XP1Z*	wD repeat domain	Function unknown		0	0	0	7.728	0.142	0
megahit_515643_140-1054	WDR61, REC14, SKI8	k_Eukaryota;n_Opisthokonta;n_Metazoa;n_Eumetazoa;p_Cnidaria;c_Anthozoa;n_Hexacorallia;o_Scleractinia	K12602*	WD repeat-containing protein 61	Genetic Information Processing; Folding, sorting and degradation; RNA degradation | Brite Hierarchies; Protein families: genetic information processing; Messenger RNA biogenesis	ENOG410XP1Z*	wD repeat domain	Function unknown	PF00400 [WD domain, G-beta repeat];PF12894 [Anaphase-promoting complex subunit 4 WD40 domain]	0.421	0.082	0.184	0	35.118	0.077
megahit_367102_3-263	WDR59	k_Eukaryota;n_Opisthokonta;n_Metazoa;n_Eumetazoa;p_Cnidaria;c_Anthozoa;n_Hexacorallia;o_Scleractinia;n_Astrocoeniina;f_Pocilloporidae;g_Pocillopora;s_Pocillopora damicornis	K20409*	WD repeat-containing protein 59	Environmental Information Processing; Signal transduction; mTOR signaling pathway	COG2319	FOG: WD40 repeat	General function prediction only		0	0	0	0.198	0	0
megahit_212991_1642-3633	WDR59	k_Eukaryota;n_Opisthokonta;n_Metazoa;n_Eumetazoa;p_Cnidaria;c_Anthozoa;n_Hexacorallia;o_Scleractinia;n_Astrocoeniina;f_Pocilloporidae	K20409*	WD repeat-containing protein 59	Environmental Information Processing; Signal transduction; mTOR signaling pathway	ENOG410ZY1G*		Function unknown		0	0	0	2.143	0	0
megahit_153439_2-1096	WDR59	k_Eukaryota;n_Opisthokonta;n_Metazoa;n_Eumetazoa;p_Cnidaria;c_Anthozoa;n_Hexacorallia;o_Scleractinia;n_Astrocoeniina;f_Acroporidae;g_Acropora	K20409*	WD repeat-containing protein 59	Environmental Information Processing; Signal transduction; mTOR signaling pathway	ENOG410ZY1G*		Function unknown		0.117	0.046	0.077	0	9.215	0.016
megahit_6180_2-2521	WDR59	k_Eukaryota;n_Opisthokonta;n_Metazoa;n_Eumetazoa;p_Cnidaria;c_Anthozoa;n_Hexacorallia;o_Scleractinia	K20409*	WD repeat-containing protein 59	Environmental Information Processing; Signal transduction; mTOR signaling pathway	COG2319*	FOG: WD40 repeat	General function prediction only		0.025	0	0	0.005	0.005	2.598
megahit_130628_3-524	WDR59	k_Eukaryota;n_Opisthokonta;n_Metazoa;n_Eumetazoa;p_Cnidaria;c_Anthozoa;n_Hexacorallia;o_Scleractinia	K20409*	WD repeat-containing protein 59	Environmental Information Processing; Signal transduction; mTOR signaling pathway	COG2319	FOG: WD40 repeat	General function prediction only		0	0	0	0	0	0.39
megahit_537684_449-598	WDR59	k_Eukaryota;n_Opisthokonta;n_Metazoa;n_Eumetazoa;p_Cnidaria;c_Anthozoa;n_Hexacorallia;o_Scleractinia	K20409*	WD repeat-containing protein 59	Environmental Information Processing; Signal transduction; mTOR signaling pathway	COG2319	FOG: WD40 repeat	General function prediction only		0	0	0	0	0	0.531
megahit_193109_1-975	WDR5, SWD3, CPS30	k_Eukaryota;n_Opisthokonta;n_Metazoa;n_Eumetazoa;p_Cnidaria;c_Anthozoa;n_Hexacorallia;o_Scleractinia;n_Astrocoeniina;f_Pocilloporidae;g_Pocillopora;s_Pocillopora damicornis	K14963*	COMPASS component SWD3	Human Diseases; Endocrine and metabolic diseases; Cushing syndrome | Brite Hierarchies; Protein families: genetic information processing; Chromosome and associated proteins	ENOG410XP3K*	Positively regulates the activity of the minus-end directed microtubule motor protein dynein. May enhance dynein- mediated microtubule sliding by targeting dynein to the microtubule plus end. Required for	Function unknown	PF00400 [WD domain, G-beta repeat];PF12894 [Anaphase-promoting complex subunit 4 WD40 domain];PF20426 []	0	0	0	0.755	0	0
megahit_552732_554-1726	WDR5, SWD3, CPS30	k_Eukaryota;n_Opisthokonta;n_Metazoa;n_Eumetazoa;p_Cnidaria;c_Anthozoa;n_Hexacorallia;o_Scleractinia;n_Astrocoeniina;f_Pocilloporidae	K14963*	COMPASS component SWD3	Human Diseases; Endocrine and metabolic diseases; Cushing syndrome | Brite Hierarchies; Protein families: genetic information processing; Chromosome and associated proteins	ENOG410ZXHD	WD domain, G-beta repeat	Function unknown	PF00400 [WD domain, G-beta repeat];PF11715 [Nucleoporin Nup120/160];PF12894 [Anaphase-promoting complex subunit 4 WD40 domain];PF20426 []	0	0	0	7.416	0	0.03
megahit_22167_195-1232	WDR5, SWD3, CPS30	k_Eukaryota;n_Opisthokonta;n_Metazoa;n_Eumetazoa;p_Cnidaria;c_Anthozoa;n_Hexacorallia;o_Scleractinia;n_Astrocoeniina;f_Acroporidae;g_Acropora;s_Acropora millepora	K14963*	COMPASS component SWD3	Human Diseases; Endocrine and metabolic diseases; Cushing syndrome | Brite Hierarchies; Protein families: genetic information processing; Chromosome and associated proteins	ENOG410ZXHD	WD domain, G-beta repeat	Function unknown	PF00400 [WD domain, G-beta repeat];PF08662 [Eukaryotic translation initiation factor eIF2A];PF11715 [Nucleoporin Nup120/160];PF12894 [Anaphase-promoting complex subunit 4 WD40 domain];PF20426 []	0.154	0.073	0.202	0	11.157	0
megahit_2854_1097-1270	WDR5, SWD3, CPS30	k_Eukaryota;n_Opisthokonta;n_Metazoa;n_Eumetazoa;p_Cnidaria;c_Anthozoa;n_Hexacorallia;o_Scleractinia;n_Astrocoeniina;f_Acroporidae;g_Acropora;s_Acropora digitifera	K14963*	COMPASS component SWD3	Human Diseases; Endocrine and metabolic diseases; Cushing syndrome | Brite Hierarchies; Protein families: genetic information processing; Chromosome and associated proteins	ENOG410XP3K	Positively regulates the activity of the minus-end directed microtubule motor protein dynein. May enhance dynein- mediated microtubule sliding by targeting dynein to the microtubule plus end. Required for	Function unknown		0	0	0	0	1.459	0
megahit_10590_1634-2593	WDR5, SWD3, CPS30	k_Eukaryota;n_Opisthokonta;n_Metazoa;n_Eumetazoa;p_Cnidaria;c_Anthozoa;n_Hexacorallia;o_Scleractinia;n_Astrocoeniina;f_Acroporidae;g_Acropora;s_Acropora digitifera	K14963*	COMPASS component SWD3	Human Diseases; Endocrine and metabolic diseases; Cushing syndrome | Brite Hierarchies; Protein families: genetic information processing; Chromosome and associated proteins	ENOG410XP3K*	Positively regulates the activity of the minus-end directed microtubule motor protein dynein. May enhance dynein- mediated microtubule sliding by targeting dynein to the microtubule plus end. Required for	Function unknown	PF00400 [WD domain, G-beta repeat];PF12894 [Anaphase-promoting complex subunit 4 WD40 domain];PF20426 []	0.134	0.105	0.109	0	8.164	0
megahit_2854_3-557	WDR5, SWD3, CPS30	k_Eukaryota;n_Opisthokonta;n_Metazoa;n_Eumetazoa;p_Cnidaria;c_Anthozoa;n_Hexacorallia;o_Scleractinia;n_Astrocoeniina;f_Acroporidae;g_Acropora	K14963*	COMPASS component SWD3	Human Diseases; Endocrine and metabolic diseases; Cushing syndrome | Brite Hierarchies; Protein families: genetic information processing; Chromosome and associated proteins	ENOG410XP3K*	Positively regulates the activity of the minus-end directed microtubule motor protein dynein. May enhance dynein- mediated microtubule sliding by targeting dynein to the microtubule plus end. Required for	Function unknown	PF00400 [WD domain, G-beta repeat]	0	0.023	0	0	2.041	0
megahit_62847_835-2967	WDR48, UAF1	k_Eukaryota;n_Opisthokonta;n_Metazoa;n_Eumetazoa;p_Cnidaria;c_Anthozoa;n_Hexacorallia;o_Scleractinia;n_Astrocoeniina;f_Pocilloporidae	K15361*	WD repeat-containing protein 48	Genetic Information Processing; Replication and repair; Fanconi anemia pathway | Brite Hierarchies; Protein families: genetic information processing; DNA repair and recombination proteins	ENOG410XRJ5*	WD repeat domain 48	Function unknown	PF00400 [WD domain, G-beta repeat];PF11816 [Domain of unknown function (DUF3337)]	0	0	0	4.329	0.006	0.041
megahit_122531_98-2143	WDR48, UAF1	k_Eukaryota;n_Opisthokonta;n_Metazoa;n_Eumetazoa;p_Cnidaria;c_Anthozoa;n_Hexacorallia;o_Scleractinia;n_Astrocoeniina;f_Pocilloporidae	K15361*	WD repeat-containing protein 48	Genetic Information Processing; Replication and repair; Fanconi anemia pathway | Brite Hierarchies; Protein families: genetic information processing; DNA repair and recombination proteins	ENOG410XRJ5*	WD repeat domain 48	Function unknown	PF00400 [WD domain, G-beta repeat];PF11816 [Domain of unknown function (DUF3337)]	0.031	0	0.021	0.006	0.006	5.024
megahit_424016_469-678	WDR48, UAF1	k_Eukaryota;n_Opisthokonta;n_Metazoa;n_Eumetazoa;p_Cnidaria;c_Anthozoa;n_Hexacorallia;o_Scleractinia;n_Astrocoeniina;f_Pocilloporidae	K15361*	WD repeat-containing protein 48	Genetic Information Processing; Replication and repair; Fanconi anemia pathway | Brite Hierarchies; Protein families: genetic information processing; DNA repair and recombination proteins	ENOG410XRJ5*	WD repeat domain 48	Function unknown		0	0	0	0.277	0	0
megahit_556016_1-2142	WDR48, UAF1	k_Eukaryota;n_Opisthokonta;n_Metazoa;n_Eumetazoa;p_Cnidaria;c_Anthozoa;n_Hexacorallia;o_Scleractinia;n_Astrocoeniina;f_Acroporidae;g_Acropora;s_Acropora millepora	K15361*	WD repeat-containing protein 48	Genetic Information Processing; Replication and repair; Fanconi anemia pathway | Brite Hierarchies; Protein families: genetic information processing; DNA repair and recombination proteins	ENOG410XRJ5*	WD repeat domain 48	Function unknown	PF00400 [WD domain, G-beta repeat];PF11816 [Domain of unknown function (DUF3337)]	0.09	0	0.039	0	4.844	0
megahit_408191_1915-4575	WDR44, RAB11BP	k_Eukaryota;n_Opisthokonta;n_Metazoa;n_Eumetazoa;p_Cnidaria;c_Anthozoa;n_Hexacorallia;o_Scleractinia;n_Astrocoeniina;f_Pocilloporidae;g_Pocillopora;s_Pocillopora damicornis	K20241*	WD repeat-containing protein 44	Brite Hierarchies; Protein families: genetic information processing; Membrane trafficking	ENOG410XQPJ*	WD repeatcontaining protein	Function unknown	PF00400 [WD domain, G-beta repeat]	0	0	0	1.915	0	0
megahit_15870_50-334	WDR44, RAB11BP	k_Eukaryota;n_Opisthokonta;n_Metazoa;n_Eumetazoa;p_Cnidaria;c_Anthozoa;n_Hexacorallia;o_Scleractinia;n_Astrocoeniina;f_Pocilloporidae	K20241*	WD repeat-containing protein 44	Brite Hierarchies; Protein families: genetic information processing; Membrane trafficking	ENOG410XQPJ*	WD repeatcontaining protein	Function unknown		0	0	0	0.476	0	0
megahit_586579_1170-3824	WDR44, RAB11BP	k_Eukaryota;n_Opisthokonta;n_Metazoa;n_Eumetazoa;p_Cnidaria;c_Anthozoa;n_Hexacorallia;o_Scleractinia;n_Astrocoeniina;f_Acroporidae;g_Acropora	K20241*	WD repeat-containing protein 44	Brite Hierarchies; Protein families: genetic information processing; Membrane trafficking	ENOG410XQPJ*	WD repeatcontaining protein	Function unknown	PF00400 [WD domain, G-beta repeat]	0.036	0.019	0.047	0	3.06	0.007
megahit_293090_3-2825	WDR44, RAB11BP	k_Eukaryota;n_Opisthokonta;n_Metazoa;n_Eumetazoa;p_Cnidaria;c_Anthozoa;n_Hexacorallia;o_Scleractinia	K20241*	WD repeat-containing protein 44	Brite Hierarchies; Protein families: genetic information processing; Membrane trafficking	ENOG410XQPJ*	WD repeatcontaining protein	Function unknown	PF00400 [WD domain, G-beta repeat]	0	0.009	0	0	0.005	2.247
megahit_384921_1894-2268	WDR42A	k_Eukaryota;n_Opisthokonta;n_Metazoa;n_Eumetazoa;p_Cnidaria;c_Anthozoa;n_Hexacorallia;o_Scleractinia;n_Astrocoeniina;f_Pocilloporidae;g_Pocillopora;s_Pocillopora damicornis	K11804*	WD repeat-containing protein 42A	Brite Hierarchies; Protein families: genetic information processing; Ubiquitin system	ENOG410XQZP*	ddb1 and cul4 associated factor	Function unknown		0	0	0	20.148	0.035	0
megahit_384921_2359-3408	WDR42A	k_Eukaryota;n_Opisthokonta;n_Metazoa;n_Eumetazoa;p_Cnidaria;c_Anthozoa;n_Hexacorallia;o_Scleractinia;n_Astrocoeniina;f_Pocilloporidae;g_Pocillopora;s_Pocillopora damicornis	K11804*	WD repeat-containing protein 42A	Brite Hierarchies; Protein families: genetic information processing; Ubiquitin system	ENOG410XQZP*	ddb1 and cul4 associated factor	Function unknown	PF00400 [WD domain, G-beta repeat]	0	0	0	7.651	0.025	0
megahit_157314_3-224	WDR42A	k_Eukaryota;n_Opisthokonta;n_Metazoa;n_Eumetazoa;p_Cnidaria;c_Anthozoa;n_Hexacorallia;o_Scleractinia;n_Astrocoeniina;f_Acroporidae;g_Acropora;s_Acropora millepora	K11804*	WD repeat-containing protein 42A	Brite Hierarchies; Protein families: genetic information processing; Ubiquitin system	ENOG410XQZP*	ddb1 and cul4 associated factor	Function unknown		0	0	0	0	0.323	0
megahit_432284_461-1108	WDR42A	k_Eukaryota;n_Opisthokonta;n_Metazoa;n_Eumetazoa;p_Cnidaria;c_Anthozoa;n_Hexacorallia;o_Scleractinia;n_Astrocoeniina;f_Acroporidae;g_Acropora;s_Acropora millepora	K11804*	WD repeat-containing protein 42A	Brite Hierarchies; Protein families: genetic information processing; Ubiquitin system	ENOG410XQZP*	ddb1 and cul4 associated factor	Function unknown		0.099	0.039	0.065	0	4.621	0
megahit_471275_211-1485	WDR42A	k_Eukaryota;n_Opisthokonta;n_Metazoa;n_Eumetazoa;p_Cnidaria;c_Anthozoa;n_Hexacorallia;o_Scleractinia;n_Astrocoeniina;f_Acroporidae;g_Acropora;s_Acropora millepora	K11804*	WD repeat-containing protein 42A	Brite Hierarchies; Protein families: genetic information processing; Ubiquitin system	ENOG410XQZP*	ddb1 and cul4 associated factor	Function unknown	PF00400 [WD domain, G-beta repeat]	0.126	0.02	0.033	0	1.986	0
megahit_587705_1-705	WDR42A	k_Eukaryota;n_Opisthokonta;n_Metazoa;n_Eumetazoa;p_Cnidaria;c_Anthozoa;n_Hexacorallia;o_Scleractinia;n_Astrocoeniina;f_Acroporidae;g_Acropora;s_Acropora millepora	K11804*	WD repeat-containing protein 42A	Brite Hierarchies; Protein families: genetic information processing; Ubiquitin system	ENOG410XQZP*	ddb1 and cul4 associated factor	Function unknown	PF00400 [WD domain, G-beta repeat]	0.182	0.178	0.268	0	16.75	0
megahit_554766_1034-2041	WDR42A	k_Eukaryota;n_Opisthokonta;n_Metazoa;n_Eumetazoa;p_Cnidaria;c_Anthozoa;n_Hexacorallia;o_Scleractinia;n_Astrocoeniina;f_Acroporidae;g_Acropora	K11804*	WD repeat-containing protein 42A	Brite Hierarchies; Protein families: genetic information processing; Ubiquitin system	ENOG410XQZP*	ddb1 and cul4 associated factor	Function unknown	PF00400 [WD domain, G-beta repeat]	0	0	0	0	7.827	0
megahit_554927_1-912	WDR42A	k_Eukaryota;n_Opisthokonta;n_Metazoa;n_Eumetazoa;p_Cnidaria;c_Anthozoa;n_Hexacorallia;o_Scleractinia;n_Astrocoeniina;f_Acroporidae;g_Acropora	K11804*	WD repeat-containing protein 42A	Brite Hierarchies; Protein families: genetic information processing; Ubiquitin system	ENOG410XQZP*	ddb1 and cul4 associated factor	Function unknown		0	0	0.069	0	4.062	0
megahit_87546_111-833	WDR42A	k_Eukaryota;n_Opisthokonta;n_Metazoa;n_Eumetazoa;p_Cnidaria;c_Anthozoa;n_Hexacorallia;o_Scleractinia	K11804*	WD repeat-containing protein 42A	Brite Hierarchies; Protein families: genetic information processing; Ubiquitin system	ENOG410XQZP*	ddb1 and cul4 associated factor	Function unknown	PF00400 [WD domain, G-beta repeat]	0.044	0.035	0	0	2.755	0
megahit_470086_2123-3556	WDR42A	k_Eukaryota;n_Opisthokonta;n_Metazoa;n_Eumetazoa;p_Cnidaria;c_Anthozoa;n_Hexacorallia;o_Scleractinia	K11804*	WD repeat-containing protein 42A	Brite Hierarchies; Protein families: genetic information processing; Ubiquitin system	ENOG410XQZP*	ddb1 and cul4 associated factor	Function unknown	PF00400 [WD domain, G-beta repeat]	0	0.018	0.029	0.009	0.009	8.476
megahit_485170_502-747	WDR42A	k_Eukaryota;n_Opisthokonta;n_Metazoa;n_Eumetazoa;p_Cnidaria;c_Anthozoa	K11804*	WD repeat-containing protein 42A	Brite Hierarchies; Protein families: genetic information processing; Ubiquitin system	ENOG410XQZP*	ddb1 and cul4 associated factor	Function unknown		0	0	0.171	0	0.714	0
megahit_249417_243-458	WDR40A	k_Eukaryota;n_Opisthokonta;n_Metazoa;n_Eumetazoa;p_Cnidaria;c_Anthozoa;n_Octocorallia;o_Alcyonacea;n_Alcyoniina;f_Nephtheidae;g_Dendronephthya	K11803*	WD repeat-containing protein 40A	Brite Hierarchies; Protein families: genetic information processing; Ubiquitin system	ENOG410XTH6*	ddb1 and cul4 associated factor	Function unknown		0	0	4.766	0	0	0
megahit_488735_1685-2863	WDR40A	k_Eukaryota;n_Opisthokonta;n_Metazoa;n_Eumetazoa;p_Cnidaria;c_Anthozoa;n_Hexacorallia;o_Scleractinia;n_Astrocoeniina;f_Pocilloporidae	K11803*	WD repeat-containing protein 40A	Brite Hierarchies; Protein families: genetic information processing; Ubiquitin system	ENOG410XTH6*	ddb1 and cul4 associated factor	Function unknown		0	0	0	3.067	0	0.015
megahit_542119_554-1729	WDR40A	k_Eukaryota;n_Opisthokonta;n_Metazoa;n_Eumetazoa;p_Cnidaria;c_Anthozoa;n_Hexacorallia;o_Scleractinia;n_Astrocoeniina;f_Acroporidae;g_Acropora;s_Acropora millepora	K11803*	WD repeat-containing protein 40A	Brite Hierarchies; Protein families: genetic information processing; Ubiquitin system	ENOG410XTH6*	ddb1 and cul4 associated factor	Function unknown		0.055	0.16	0.143	0	15.289	0.015
megahit_426421_676-1860	WDR40A	k_Eukaryota;n_Opisthokonta;n_Metazoa;n_Eumetazoa;p_Cnidaria;c_Anthozoa;n_Hexacorallia;o_Scleractinia	K11803*	WD repeat-containing protein 40A	Brite Hierarchies; Protein families: genetic information processing; Ubiquitin system	ENOG410XTH6*	ddb1 and cul4 associated factor	Function unknown		0	0	0	0	0	8.092
megahit_224786_3-374	WDR35, IFT121	k_Eukaryota;n_Opisthokonta;n_Metazoa;n_Eumetazoa;p_Cnidaria;c_Anthozoa;n_Octocorallia;o_Alcyonacea;n_Alcyoniina;f_Nephtheidae;g_Dendronephthya;s_Dendronephthya gigantea	K19674*	WD repeat-containing protein 35	Brite Hierarchies; Protein families: genetic information processing; Chromosome and associated proteins	ENOG410XNSQ*	WD repeat domain 35	Function unknown		0	1.351	0	0	0	0
megahit_27717_1518-5090	WDR35, IFT121	k_Eukaryota;n_Opisthokonta;n_Metazoa;n_Eumetazoa;p_Cnidaria;c_Anthozoa;n_Hexacorallia;o_Scleractinia	K19674*	WD repeat-containing protein 35	Brite Hierarchies; Protein families: genetic information processing; Chromosome and associated proteins	ENOG410XNSQ*	WD repeat domain 35	Function unknown		0.117	0.014	0.024	0	4.959	0
megahit_202898_2-1348	WDR35, IFT121	k_Eukaryota;n_Opisthokonta;n_Metazoa;n_Eumetazoa;p_Cnidaria;c_Anthozoa;n_Hexacorallia;o_Scleractinia	K19674*	WD repeat-containing protein 35	Brite Hierarchies; Protein families: genetic information processing; Chromosome and associated proteins	ENOG410XNSQ*	WD repeat domain 35	Function unknown	PF12894 [Anaphase-promoting complex subunit 4 WD40 domain]	0	0	0	0.307	0	0.026
megahit_384110_2-2128	WDR35, IFT121	k_Eukaryota;n_Opisthokonta;n_Metazoa;n_Eumetazoa;p_Cnidaria;c_Anthozoa;n_Hexacorallia;o_Scleractinia	K19674*	WD repeat-containing protein 35	Brite Hierarchies; Protein families: genetic information processing; Chromosome and associated proteins	ENOG410XNSQ*	WD repeat domain 35	Function unknown		0	0	0	3.328	0	0
megahit_560707_1354-4929	WDR35, IFT121	k_Eukaryota;n_Opisthokonta;n_Metazoa;n_Eumetazoa;p_Cnidaria;c_Anthozoa;n_Hexacorallia;o_Scleractinia	K19674*	WD repeat-containing protein 35	Brite Hierarchies; Protein families: genetic information processing; Chromosome and associated proteins	ENOG410XNSQ*	WD repeat domain 35	Function unknown	PF12894 [Anaphase-promoting complex subunit 4 WD40 domain]	0	0	0	0.004	0.018	4.975
megahit_172070_24-440	WDR32	k_Eukaryota;n_Opisthokonta;n_Metazoa;n_Eumetazoa;p_Cnidaria;c_Anthozoa;n_Octocorallia;o_Alcyonacea;n_Alcyoniina;f_Nephtheidae	K11802*	WD repeat-containing protein 32	Brite Hierarchies; Protein families: genetic information processing; Ubiquitin system	ENOG410XP1Z*	wD repeat domain	Function unknown		0	0.844	0	0	0	0
megahit_169086_54-1361	WDR32	k_Eukaryota;n_Opisthokonta;n_Metazoa;n_Eumetazoa;p_Cnidaria;c_Anthozoa;n_Hexacorallia;o_Scleractinia;n_Astrocoeniina;f_Pocilloporidae	K11802*	WD repeat-containing protein 32	Brite Hierarchies; Protein families: genetic information processing; Ubiquitin system	ENOG410ZF1A*	DDB1 and CUL4 associated factor 10	Function unknown	PF00400 [WD domain, G-beta repeat]	0	0	0	2.854	0	0.041
megahit_539125_302-1495	WDR32	k_Eukaryota;n_Opisthokonta;n_Metazoa;n_Eumetazoa;p_Cnidaria;c_Anthozoa;n_Hexacorallia;o_Scleractinia;n_Astrocoeniina;f_Pocilloporidae	K11802*	WD repeat-containing protein 32	Brite Hierarchies; Protein families: genetic information processing; Ubiquitin system	ENOG410ZF1A*	DDB1 and CUL4 associated factor 10	Function unknown	PF00400 [WD domain, G-beta repeat]	0	0	0.053	0	0	9.958
megahit_425402_212-1522	WDR32	k_Eukaryota;n_Opisthokonta;n_Metazoa;n_Eumetazoa;p_Cnidaria;c_Anthozoa;n_Hexacorallia;o_Scleractinia;n_Astrocoeniina;f_Acroporidae;g_Acropora;s_Acropora digitifera	K11802*	WD repeat-containing protein 32	Brite Hierarchies; Protein families: genetic information processing; Ubiquitin system	ENOG410ZF1A*	DDB1 and CUL4 associated factor 10	Function unknown		0	0.038	0	0	4.3	0
megahit_409860_201-455	WDR26	k_Eukaryota;n_Opisthokonta;n_Metazoa;n_Eumetazoa;p_Cnidaria;c_Anthozoa;n_Octocorallia;o_Alcyonacea;n_Alcyoniina;f_Nephtheidae;g_Dendronephthya;s_Dendronephthya gigantea	K22382*	WD repeat-containing protein 26	Brite Hierarchies; Protein families: genetic information processing; Ubiquitin system	ENOG410XQ2U*	WD repeat domain 26	Function unknown		0	1.724	0	0	0	0
megahit_430801_156-401	WDR26	k_Eukaryota;n_Opisthokonta;n_Metazoa;n_Eumetazoa;p_Cnidaria;c_Anthozoa;n_Octocorallia;o_Alcyonacea;n_Alcyoniina;f_Nephtheidae;g_Dendronephthya	K22382*	WD repeat-containing protein 26	Brite Hierarchies; Protein families: genetic information processing; Ubiquitin system	ENOG410XQ2U*	WD repeat domain 26	Function unknown		0	0.817	0	0	0	0
megahit_543299_250-423	WDR26	k_Eukaryota;n_Opisthokonta;n_Metazoa;n_Eumetazoa;p_Cnidaria;c_Anthozoa;n_Hexacorallia;o_Scleractinia;n_Faviina;f_Merulinidae;g_Orbicella;s_Orbicella faveolata	K22382*	WD repeat-containing protein 26	Brite Hierarchies; Protein families: genetic information processing; Ubiquitin system	ENOG410XQ2U	WD repeat domain 26	Function unknown		0	0	0	0	0	1.525
megahit_101097_729-950	WDR26	k_Eukaryota;n_Opisthokonta;n_Metazoa;n_Eumetazoa;p_Cnidaria;c_Anthozoa;n_Hexacorallia;o_Scleractinia;n_Astrocoeniina;f_Pocilloporidae	K22382*	WD repeat-containing protein 26	Brite Hierarchies; Protein families: genetic information processing; Ubiquitin system	ENOG410XQ2U*	WD repeat domain 26	Function unknown		0	0	0	1.222	0.059	0
megahit_387931_1249-2664	WDR26	k_Eukaryota;n_Opisthokonta;n_Metazoa;n_Eumetazoa;p_Cnidaria;c_Anthozoa;n_Hexacorallia;o_Scleractinia;n_Astrocoeniina;f_Pocilloporidae	K22382*	WD repeat-containing protein 26	Brite Hierarchies; Protein families: genetic information processing; Ubiquitin system	ENOG410XQ2U*	WD repeat domain 26	Function unknown	PF00400 [WD domain, G-beta repeat]	0	0	0	3.11	0.018	0.037
megahit_506423_2-169	WDR26	k_Eukaryota;n_Opisthokonta;n_Metazoa;n_Eumetazoa;p_Cnidaria;c_Anthozoa;n_Hexacorallia;o_Scleractinia;n_Astrocoeniina;f_Pocilloporidae	K22382*	WD repeat-containing protein 26	Brite Hierarchies; Protein families: genetic information processing; Ubiquitin system	ENOG410XQ2U*	WD repeat domain 26	Function unknown		0	0	0	0.461	0	0
megahit_560422_2-409	WDR26	k_Eukaryota;n_Opisthokonta;n_Metazoa;n_Eumetazoa;p_Cnidaria;c_Anthozoa;n_Hexacorallia;o_Scleractinia;n_Astrocoeniina;f_Pocilloporidae	K22382*	WD repeat-containing protein 26	Brite Hierarchies; Protein families: genetic information processing; Ubiquitin system	ENOG410XQ2U*	WD repeat domain 26	Function unknown	PF00400 [WD domain, G-beta repeat]	0	0	0	16.635	0.16	0
megahit_152001_626-1492	WDR26	k_Eukaryota;n_Opisthokonta;n_Metazoa;n_Eumetazoa;p_Cnidaria;c_Anthozoa;n_Hexacorallia;o_Scleractinia;n_Astrocoeniina;f_Acroporidae;g_Acropora;s_Acropora millepora	K22382*	WD repeat-containing protein 26	Brite Hierarchies; Protein families: genetic information processing; Ubiquitin system	ENOG410XQ2U	WD repeat domain 26	Function unknown		0	0.029	0	0	5.369	0
megahit_317235_3-920	WDR26	k_Eukaryota;n_Opisthokonta;n_Metazoa;n_Eumetazoa;p_Cnidaria;c_Anthozoa;n_Hexacorallia;o_Scleractinia;n_Astrocoeniina;f_Acroporidae;g_Acropora;s_Acropora millepora	K22382*	WD repeat-containing protein 26	Brite Hierarchies; Protein families: genetic information processing; Ubiquitin system	ENOG410XQ2U*	WD repeat domain 26	Function unknown	PF00400 [WD domain, G-beta repeat]	0.175	0	0.183	0.014	4.957	0.077
megahit_431492_1158-1814	WDR26	k_Eukaryota;n_Opisthokonta;n_Metazoa;n_Eumetazoa;p_Cnidaria;c_Anthozoa;n_Hexacorallia;o_Scleractinia;n_Astrocoeniina;f_Acroporidae;g_Acropora	K22382*	WD repeat-containing protein 26	Brite Hierarchies; Protein families: genetic information processing; Ubiquitin system	ENOG410XQ2U*	WD repeat domain 26	Function unknown	PF00400 [WD domain, G-beta repeat]	0.244	0.096	0.16	0	12.564	0
megahit_61171_2707-3717	WDR26	k_Eukaryota;n_Opisthokonta;n_Metazoa;n_Eumetazoa;p_Cnidaria;c_Anthozoa;n_Hexacorallia;o_Scleractinia	K22382*	WD repeat-containing protein 26	Brite Hierarchies; Protein families: genetic information processing; Ubiquitin system	ENOG410XRMA*	Essential component of the cytosolic iron-sulfur (Fe S) protein assembly machinery. Required for the maturation of extramitochondrial Fe S proteins (By similarity)	Function unknown	PF00400 [WD domain, G-beta repeat];PF12894 [Anaphase-promoting complex subunit 4 WD40 domain]	0	0	0	3.634	0.013	0.227
megahit_82999_451-1416	WDR26	k_Eukaryota;n_Opisthokonta;n_Metazoa;n_Eumetazoa;p_Cnidaria;c_Anthozoa;n_Hexacorallia;o_Scleractinia	K22382*	WD repeat-containing protein 26	Brite Hierarchies; Protein families: genetic information processing; Ubiquitin system	ENOG410XRMA*	Essential component of the cytosolic iron-sulfur (Fe S) protein assembly machinery. Required for the maturation of extramitochondrial Fe S proteins (By similarity)	Function unknown	PF00400 [WD domain, G-beta repeat];PF12894 [Anaphase-promoting complex subunit 4 WD40 domain]	0.299	0.026	0	0.013	11.921	0.128
megahit_131332_2-172	WDR26	k_Eukaryota;n_Opisthokonta;n_Metazoa;n_Eumetazoa;p_Cnidaria;c_Anthozoa;n_Hexacorallia;o_Scleractinia	K22382	WD repeat-containing protein 26	Brite Hierarchies; Protein families: genetic information processing; Ubiquitin system	ENOG410XRMA*	Essential component of the cytosolic iron-sulfur (Fe S) protein assembly machinery. Required for the maturation of extramitochondrial Fe S proteins (By similarity)	Function unknown		0	0	0	0	0.152	24.676
megahit_203691_3-497	WDR26	k_Eukaryota;n_Opisthokonta;n_Metazoa;n_Eumetazoa;p_Cnidaria;c_Anthozoa;n_Hexacorallia;o_Scleractinia	K22382*	WD repeat-containing protein 26	Brite Hierarchies; Protein families: genetic information processing; Ubiquitin system	ENOG410XQ2U*	WD repeat domain 26	Function unknown		0	0.102	0.042	0	4.971	0
megahit_324036_355-822	WDR26	k_Eukaryota;n_Opisthokonta;n_Metazoa;n_Eumetazoa;p_Cnidaria;c_Anthozoa;n_Hexacorallia;o_Scleractinia	K22382*	WD repeat-containing protein 26	Brite Hierarchies; Protein families: genetic information processing; Ubiquitin system	ENOG410XQ2U*	WD repeat domain 26	Function unknown		0.069	0	0	0	0	4.952
megahit_341886_465-566	WDR26	k_Eukaryota;n_Opisthokonta;n_Metazoa;n_Eumetazoa;p_Cnidaria;c_Anthozoa;n_Hexacorallia;o_Scleractinia	K22382	WD repeat-containing protein 26	Brite Hierarchies; Protein families: genetic information processing; Ubiquitin system	ENOG410XRMA*	Essential component of the cytosolic iron-sulfur (Fe S) protein assembly machinery. Required for the maturation of extramitochondrial Fe S proteins (By similarity)	Function unknown		0	0	0	0	0	7.892
megahit_378932_410-544	WDR26	k_Eukaryota;n_Opisthokonta;n_Metazoa;n_Eumetazoa;p_Cnidaria;c_Anthozoa;n_Hexacorallia;o_Scleractinia	K22382*	WD repeat-containing protein 26	Brite Hierarchies; Protein families: genetic information processing; Ubiquitin system	ENOG410XQ2U*	WD repeat domain 26	Function unknown		0	0	0	0	0	0.459
megahit_392650_37-1359	WDR26	k_Eukaryota;n_Opisthokonta;n_Metazoa;n_Eumetazoa;p_Cnidaria;c_Anthozoa;n_Hexacorallia;o_Scleractinia	K22382*	WD repeat-containing protein 26	Brite Hierarchies; Protein families: genetic information processing; Ubiquitin system	ENOG410XQ2U*	WD repeat domain 26	Function unknown	PF00400 [WD domain, G-beta repeat]	0.048	0	0	0.01	0.059	6.773
megahit_378932_3-122	WDR26	k_Eukaryota;n_Opisthokonta;n_Metazoa;n_Eumetazoa;p_Cnidaria;c_Anthozoa	K22382*	WD repeat-containing protein 26	Brite Hierarchies; Protein families: genetic information processing; Ubiquitin system	ENOG410XQ2U	WD repeat domain 26	Function unknown		0	0	0	0	0	0.295
megahit_213772_2-2245	WDR24	k_Eukaryota;n_Opisthokonta;n_Metazoa;n_Eumetazoa;p_Cnidaria;c_Anthozoa;n_Hexacorallia;o_Scleractinia;n_Astrocoeniina;f_Pocilloporidae;g_Pocillopora;s_Pocillopora damicornis	K20408*	WD repeat-containing protein 24	Environmental Information Processing; Signal transduction; mTOR signaling pathway	ENOG410XSJ6*	WD repeat domain 24	Function unknown	PF00400 [WD domain, G-beta repeat]	0	0	0	1.94	0	0
megahit_16472_1-1257	WDR24	k_Eukaryota;n_Opisthokonta;n_Metazoa;n_Eumetazoa;p_Cnidaria;c_Anthozoa;n_Hexacorallia;o_Scleractinia;n_Astrocoeniina;f_Pocilloporidae	K20408*	WD repeat-containing protein 24	Environmental Information Processing; Signal transduction; mTOR signaling pathway	ENOG410XSJ6*	WD repeat domain 24	Function unknown		0	0	0	0	0	3.23
megahit_130945_1211-1336	WDR24	k_Eukaryota;n_Opisthokonta;n_Metazoa;n_Eumetazoa;p_Cnidaria;c_Anthozoa;n_Hexacorallia;o_Scleractinia;n_Astrocoeniina;f_Acroporidae;g_Acropora;s_Acropora digitifera	K20408*	WD repeat-containing protein 24	Environmental Information Processing; Signal transduction; mTOR signaling pathway	ENOG410YF93	WD repeat domain 24	Function unknown		0	0	0	0	0.568	0.421
megahit_217477_1-120	WDR24	k_Eukaryota;n_Opisthokonta;n_Metazoa;n_Eumetazoa;p_Cnidaria;c_Anthozoa;n_Hexacorallia;o_Scleractinia;n_Astrocoeniina;f_Acroporidae;g_Acropora;s_Acropora digitifera	K20408*	WD repeat-containing protein 24	Environmental Information Processing; Signal transduction; mTOR signaling pathway	ENOG410XSJ6*	WD repeat domain 24	Function unknown		0	0	0	0	0.271	0
megahit_16472_2350-2805	WDR24	k_Eukaryota;n_Opisthokonta;n_Metazoa;n_Eumetazoa;p_Cnidaria;c_Anthozoa;n_Hexacorallia;o_Scleractinia	K20408*	WD repeat-containing protein 24	Environmental Information Processing; Signal transduction; mTOR signaling pathway	ENOG410XSJ6	WD repeat domain 24	Function unknown		0	0	0	0	0	9.428
megahit_21335_3-308	WDR24	k_Eukaryota;n_Opisthokonta;n_Metazoa;n_Eumetazoa;p_Cnidaria;c_Anthozoa;n_Hexacorallia;o_Scleractinia	K20408*	WD repeat-containing protein 24	Environmental Information Processing; Signal transduction; mTOR signaling pathway	ENOG410XSJ6*	WD repeat domain 24	Function unknown		0	0	0	0	0	0.231
megahit_21346_113-1162	WDR24	k_Eukaryota;n_Opisthokonta;n_Metazoa;n_Eumetazoa;p_Cnidaria;c_Anthozoa;n_Hexacorallia;o_Scleractinia	K20408*	WD repeat-containing protein 24	Environmental Information Processing; Signal transduction; mTOR signaling pathway	ENOG410XSJ6*	WD repeat domain 24	Function unknown	PF00400 [WD domain, G-beta repeat]	0	0	0	0	0	2.342
megahit_67523_6590-9064	WDR24	k_Eukaryota;n_Opisthokonta;n_Metazoa;n_Eumetazoa;p_Cnidaria;c_Anthozoa;n_Hexacorallia;o_Scleractinia	K20408*	WD repeat-containing protein 24	Environmental Information Processing; Signal transduction; mTOR signaling pathway	ENOG410XSJ6*	WD repeat domain 24	Function unknown		0.078	0.005	0.102	0	6.365	0
megahit_211258_2-925	WDR24	k_Eukaryota;n_Opisthokonta;n_Metazoa;n_Eumetazoa;p_Cnidaria;c_Anthozoa;n_Hexacorallia;o_Scleractinia	K20408*	WD repeat-containing protein 24	Environmental Information Processing; Signal transduction; mTOR signaling pathway	ENOG410XSJ6*	WD repeat domain 24	Function unknown		0	0	0	0.014	0.014	5.419
megahit_423314_1-126	WDR24	k_Eukaryota;n_Opisthokonta;n_Metazoa;n_Eumetazoa;p_Cnidaria;c_Anthozoa;n_Hexacorallia;o_Scleractinia	K20408*	WD repeat-containing protein 24	Environmental Information Processing; Signal transduction; mTOR signaling pathway	ENOG410XSJ6	WD repeat domain 24	Function unknown		0	0	0	0	0	0.913
megahit_505882_683-856	WDR24	k_Eukaryota;n_Opisthokonta;n_Metazoa;n_Eumetazoa;p_Cnidaria;c_Anthozoa	K20408*	WD repeat-containing protein 24	Environmental Information Processing; Signal transduction; mTOR signaling pathway	ENOG410XSJ6*	WD repeat domain 24	Function unknown		0	0	0	0	0.262	0
megahit_154681_88-492	WDR23	k_Eukaryota;n_Opisthokonta;n_Metazoa;n_Eumetazoa;p_Cnidaria;c_Anthozoa;n_Octocorallia;o_Alcyonacea;n_Alcyoniina;f_Nephtheidae;g_Dendronephthya	K11801*	WD repeat-containing protein 23	Brite Hierarchies; Protein families: genetic information processing; Ubiquitin system	ENOG410XP4W	ddb1 and cul4 associated factor 11	Function unknown	PF00400 [WD domain, G-beta repeat]	0	2.42	0	0	0	0
megahit_191838_222-1217	WDR23	k_Eukaryota;n_Opisthokonta;n_Metazoa;n_Eumetazoa;p_Cnidaria;c_Anthozoa;n_Hexacorallia;o_Scleractinia;n_Astrocoeniina;f_Pocilloporidae	K11801*	WD repeat-containing protein 23	Brite Hierarchies; Protein families: genetic information processing; Ubiquitin system	ENOG410XP4W*	ddb1 and cul4 associated factor 11	Function unknown		0	0	0	0.655	0	0
megahit_191838_1186-1881	WDR23	k_Eukaryota;n_Opisthokonta;n_Metazoa;n_Eumetazoa;p_Cnidaria;c_Anthozoa;n_Hexacorallia;o_Scleractinia;n_Astrocoeniina;f_Pocilloporidae	K11801*	WD repeat-containing protein 23	Brite Hierarchies; Protein families: genetic information processing; Ubiquitin system	ENOG410XP4W	ddb1 and cul4 associated factor 11	Function unknown	PF00400 [WD domain, G-beta repeat]	0	0	0	2.607	0	0
megahit_528310_110-1753	WDR23	k_Eukaryota;n_Opisthokonta;n_Metazoa;n_Eumetazoa;p_Cnidaria;c_Anthozoa;n_Hexacorallia;o_Scleractinia;n_Astrocoeniina;f_Acroporidae;g_Acropora;s_Acropora digitifera	K11801*	WD repeat-containing protein 23	Brite Hierarchies; Protein families: genetic information processing; Ubiquitin system	ENOG410XP4W	ddb1 and cul4 associated factor 11	Function unknown	PF00400 [WD domain, G-beta repeat]	0.039	0.099	0.051	0	5.128	0.011
megahit_447303_3-944	WDR23	k_Eukaryota;n_Opisthokonta;n_Metazoa;n_Eumetazoa;p_Cnidaria;c_Anthozoa;n_Hexacorallia;o_Scleractinia	K11801*	WD repeat-containing protein 23	Brite Hierarchies; Protein families: genetic information processing; Ubiquitin system	ENOG410XP4W*	ddb1 and cul4 associated factor 11	Function unknown		0.068	0	0	0	0	4.113
megahit_590721_788-1645	WDR23	k_Eukaryota;n_Opisthokonta;n_Metazoa;n_Eumetazoa;p_Cnidaria;c_Anthozoa;n_Hexacorallia;o_Scleractinia	K11801*	WD repeat-containing protein 23	Brite Hierarchies; Protein families: genetic information processing; Ubiquitin system	ENOG410XP4W	ddb1 and cul4 associated factor 11	Function unknown	PF00400 [WD domain, G-beta repeat]	0	0.029	0	0	0	7.454
megahit_447401_3-146	WDR23	k_Eukaryota;n_Opisthokonta;n_Metazoa;n_Eumetazoa;p_Cnidaria;c_Anthozoa	K11801*	WD repeat-containing protein 23	Brite Hierarchies; Protein families: genetic information processing; Ubiquitin system	ENOG410XP4W*	ddb1 and cul4 associated factor 11	Function unknown		0	0	0	0	0	0.369
[truncated: 108,585 more rows]
