# Supplementary material for: Unfolding the secrets of microbiome (Symbiodiniaceae and bacteria) in cold-water coral
Source: Microbiol Spectr. 2023 Sep 20;11(5):e01315-23. doi: 10.1128/spectrum.01315-23 (PMC10580923; doi:10.1128/spectrum.01315-23)
Supplement: Supplemental file 2 — List of actively transcribed genes of Symbiodiniaceae. [file spectrum.01315-23-s0004.xlsx]

## Sheet: Sheet1
ORF ID	Contig ID	Molecule	Method	Length NT	Length AA	GC perc	Gene name	Tax	KEGG ID	KEGGFUN	KEGGPATH	COG ID	COGFUN	COGPATH	PFAM	Narella_versluysi	Muriceides_sp	Heterogorgia_uatumani	Pocillopora_damicornis	Acropora_pruinosa	Galaxea_fascicularis
megahit_333278_143-2605	megahit_333278	CDS	Prodigal	2463	821	55.26	MYO10	k_Eukaryota;n_Sar;n_Alveolata;c_Dinophyceae;o_Suessiales;f_Symbiodiniaceae	K12559*	myosin X	Organismal Systems; Immune system; Fc gamma R-mediated phagocytosis | Brite Hierarchies; Protein families: signaling and cellular processes; Cytoskeleton proteins				PF00063 [Myosin head (motor domain)]	0.026	0	0.017	1.846	0	1.11
megahit_510163_2-1117	megahit_510163	CDS	Prodigal	1116	372	54.12	MYO10	k_Eukaryota;n_Sar;n_Alveolata;c_Dinophyceae;o_Suessiales	K12559*	myosin X	Organismal Systems; Immune system; Fc gamma R-mediated phagocytosis | Brite Hierarchies; Protein families: signaling and cellular processes; Cytoskeleton proteins	COG5022*	Myosin heavy chain		PF00063 [Myosin head (motor domain)]	0	0	0	0	0.28	0
megahit_61307_164-433	megahit_61307	CDS	Prodigal	270	90	52.22	DYNLL	k_Eukaryota;n_Sar;n_Alveolata;c_Dinophyceae;o_Suessiales	K10418*	dynein light chain LC8-type	Organismal Systems; Excretory system; Vasopressin-regulated water reabsorption | Brite Hierarchies; Protein families: signaling and cellular processes; Cytoskeleton proteins	ENOG4111NK2*	dynein, light chain	Function unknown	PF01221 [Dynein light chain type 1 ]	0.594	0.093	1.089	0	49.041	0
megahit_303591_1839-2108	megahit_303591	CDS	Prodigal	270	90	53.33	DYNLL	k_Eukaryota;n_Sar;n_Alveolata;c_Dinophyceae;o_Suessiales	K10418*	dynein light chain LC8-type	Organismal Systems; Excretory system; Vasopressin-regulated water reabsorption | Brite Hierarchies; Protein families: signaling and cellular processes; Cytoskeleton proteins	ENOG4111NK2*	dynein, light chain	Function unknown	PF01221 [Dynein light chain type 1 ]	0.713	0.186	0.311	53.599	0	34.107
megahit_133100_277-1014	megahit_133100	CDS	Prodigal	738	246	50	DYNLL	k_Eukaryota;n_Sar;n_Alveolata;c_Dinophyceae;o_Suessiales;f_Symbiodiniaceae;g_Symbiodinium	K10418*	dynein light chain LC8-type	Organismal Systems; Excretory system; Vasopressin-regulated water reabsorption | Brite Hierarchies; Protein families: signaling and cellular processes; Cytoskeleton proteins	ENOG4111NK2*	dynein, light chain	Function unknown	PF01221 [Dynein light chain type 1 ]	0.304	0.068	0.285	0	22.008	0
megahit_553579_69-338	megahit_553579	CDS	Prodigal	270	90	51.85	DYNLL	k_Eukaryota;n_Sar;n_Alveolata;c_Dinophyceae;o_Suessiales;f_Symbiodiniaceae;g_Symbiodinium	K10418*	dynein light chain LC8-type	Organismal Systems; Excretory system; Vasopressin-regulated water reabsorption | Brite Hierarchies; Protein families: signaling and cellular processes; Cytoskeleton proteins	ENOG4111NK2*	dynein, light chain	Function unknown	PF01221 [Dynein light chain type 1 ]	0.238	0.093	0.156	0.048	42.676	0
megahit_477111_159-437	megahit_477111	CDS	Prodigal	279	93	46.59	DYNLL	k_Eukaryota;n_Sar;n_Alveolata;c_Dinophyceae;o_Suessiales;f_Symbiodiniaceae;g_Symbiodinium	K10418*	dynein light chain LC8-type	Organismal Systems; Excretory system; Vasopressin-regulated water reabsorption | Brite Hierarchies; Protein families: signaling and cellular processes; Cytoskeleton proteins	ENOG4111NK2*	dynein, light chain	Function unknown	PF01221 [Dynein light chain type 1 ]	0.46	0	0	37.08	11.83	26.348
megahit_42135_139-579	megahit_42135	CDS	Prodigal	441	147	52.38	DYNLL	k_Eukaryota;n_Sar;n_Alveolata;c_Dinophyceae;o_Suessiales;f_Symbiodiniaceae;g_Symbiodinium;n_unclassified Symbiodinium;s_Symbiodinium sp.	K10418*	dynein light chain LC8-type	Organismal Systems; Excretory system; Vasopressin-regulated water reabsorption | Brite Hierarchies; Protein families: signaling and cellular processes; Cytoskeleton proteins	ENOG4111NK2*	dynein, light chain	Function unknown	PF01221 [Dynein light chain type 1 ]	0.145	0.057	0.095	28.511	0	12.938
megahit_489544_3-701	megahit_489544	CDS	Prodigal	699	233	51.79	DCTN5	k_Eukaryota;n_Sar;n_Alveolata;c_Dinophyceae;o_Suessiales	K10427*	dynactin 5	Organismal Systems; Excretory system; Vasopressin-regulated water reabsorption | Brite Hierarchies; Protein families: genetic information processing; Chromosome and associated proteins | Brite Hierarchies; Protein families: signaling and cellular processes; Cytoskeleton proteins	ENOG410YENR*	dynactin	Function unknown		0	0	0.12	0	5.057	0
megahit_27793_3-647	megahit_27793	CDS	Prodigal	645	215	53.95	DCTN5	k_Eukaryota;n_Sar;n_Alveolata;c_Dinophyceae;o_Suessiales;f_Symbiodiniaceae;g_Symbiodinium	K10427*	dynactin 5	Organismal Systems; Excretory system; Vasopressin-regulated water reabsorption | Brite Hierarchies; Protein families: genetic information processing; Chromosome and associated proteins | Brite Hierarchies; Protein families: signaling and cellular processes; Cytoskeleton proteins	ENOG410YENR*	dynactin	Function unknown		0.099	0	0	4.856	0	2.428
megahit_575930_2419-2907	megahit_575930	CDS	Prodigal	489	163	56.44	DCTN1	k_Eukaryota;n_Sar;n_Alveolata;c_Dinophyceae;o_Suessiales	K04648	dynactin 1	Organismal Systems; Excretory system; Vasopressin-regulated water reabsorption | Human Diseases; Neurodegenerative diseases; Huntington disease | Brite Hierarchies; Protein families: genetic information processing; Membrane trafficking | Brite Hierarchies; Protein families: genetic information processing; Chromosome and associated proteins | Brite Hierarchies; Protein families: signaling and cell…	COG5244	Dynactin complex subunit involved in mitotic spindle partitioning in anaphase B	Cell division and chromosome partitioning	PF01302 [CAP-Gly domain]	0	0	0.086	1.202	0	1.483
megahit_504503_123-791	megahit_504503	CDS	Prodigal	669	223	59.34	DCTN1	k_Eukaryota;n_Sar;n_Alveolata;c_Dinophyceae;o_Suessiales;f_Symbiodiniaceae	K04648	dynactin 1	Organismal Systems; Excretory system; Vasopressin-regulated water reabsorption | Human Diseases; Neurodegenerative diseases; Huntington disease | Brite Hierarchies; Protein families: genetic information processing; Membrane trafficking | Brite Hierarchies; Protein families: genetic information processing; Chromosome and associated proteins | Brite Hierarchies; Protein families: signaling and cell…	ENOG410XPXM	DyNactin	Cell cycle control, cell division, chromosome partitioning	PF01302 [CAP-Gly domain]	0	0	0	4.353	0	6.532
megahit_446755_3-833	megahit_446755	CDS	Prodigal	831	277	57.76	DCTN1	k_Eukaryota;n_Sar;n_Alveolata;c_Dinophyceae;o_Suessiales;f_Suessiaceae;g_Polarella	K04648*	dynactin 1	Organismal Systems; Excretory system; Vasopressin-regulated water reabsorption | Human Diseases; Neurodegenerative diseases; Huntington disease | Brite Hierarchies; Protein families: genetic information processing; Membrane trafficking | Brite Hierarchies; Protein families: genetic information processing; Chromosome and associated proteins | Brite Hierarchies; Protein families: signaling and cell…	COG5244*	Dynactin complex subunit involved in mitotic spindle partitioning in anaphase B	Cell division and chromosome partitioning	PF01302 [CAP-Gly domain]	0	0	0	0	0.713	0
megahit_205793_1372-2151	megahit_205793	CDS	Prodigal	780	260	55.26	msrA	k_Eukaryota;n_Sar;n_Alveolata;c_Dinophyceae;o_Suessiales;f_Symbiodiniaceae;g_Symbiodinium	K07304*	peptide-methionine (S)-S-oxide reductase [EC:1.8.4.11]	Not Included in Pathway or Brite; Unclassified: metabolism; Enzymes with EC numbers	COG0225*	Peptide methionine sulfoxide reductase	Posttranslational modification, protein turnover, chaperones	PF01625 [Peptide methionine sulfoxide reductase]	0.247	0.097	0.269	24.134	0	12.396
megahit_289537_2-973	megahit_289537	CDS	Prodigal	972	324	56.69	msrA	k_Eukaryota;n_Sar;n_Alveolata;c_Dinophyceae;o_Suessiales;f_Symbiodiniaceae;g_Symbiodinium	K07304*	peptide-methionine (S)-S-oxide reductase [EC:1.8.4.11]	Not Included in Pathway or Brite; Unclassified: metabolism; Enzymes with EC numbers	COG0225*	Peptide methionine sulfoxide reductase	Posttranslational modification, protein turnover, chaperones	PF01625 [Peptide methionine sulfoxide reductase]	0.231	0.142	0.238	0	12.491	0
megahit_125647_1-582	megahit_125647	CDS	Prodigal	582	194	53.26	yghU, yfcG	k_Eukaryota;n_Sar;n_Alveolata;c_Dinophyceae;o_Suessiales;f_Symbiodiniaceae;g_Symbiodinium	K11209*	GSH-dependent disulfide-bond oxidoreductase [EC:1.8.4.-]	Not Included in Pathway or Brite; Unclassified: metabolism; Enzymes with EC numbers	ENOG410XPC3	glutathione Stransferase	Posttranslational modification, protein turnover, chaperones		0.551	0.086	0	0.044	13.031	0
megahit_274248_1-471	megahit_274248	CDS	Prodigal	471	157	54.78	yghU, yfcG	k_Eukaryota;n_Sar;n_Alveolata;c_Dinophyceae;o_Suessiales;f_Symbiodiniaceae;g_Symbiodinium	K11209*	GSH-dependent disulfide-bond oxidoreductase [EC:1.8.4.-]	Not Included in Pathway or Brite; Unclassified: metabolism; Enzymes with EC numbers	COG0625*	Glutathione S-transferase	Posttranslational modification, protein turnover, chaperones		0.408	0.107	0	0	11.886	0
megahit_570497_1-636	megahit_570497	CDS	Prodigal	636	212	53.93	yghU, yfcG	k_Eukaryota;n_Sar;n_Alveolata;c_Dinophyceae;o_Suessiales;f_Symbiodiniaceae;g_Symbiodinium	K11209*	GSH-dependent disulfide-bond oxidoreductase [EC:1.8.4.-]	Not Included in Pathway or Brite; Unclassified: metabolism; Enzymes with EC numbers	COG0625*	Glutathione S-transferase	Posttranslational modification, protein turnover, chaperones		0	0.138	0.132	3.148	0.041	8.485
megahit_250036_78-1247	megahit_250036	CDS	Prodigal	1170	390	54.1	ECM4, yqjG	k_Eukaryota;n_Sar;n_Alveolata;c_Dinophyceae;o_Suessiales;f_Symbiodiniaceae;g_Symbiodinium	K07393*	glutathionyl-hydroquinone reductase [EC:1.8.5.7]	Not Included in Pathway or Brite; Unclassified: metabolism; Enzymes with EC numbers	COG0435*	Predicted glutathione S-transferase	Posttranslational modification, protein turnover, chaperones	PF13409 [Glutathione S-transferase, N-terminal domain]	0.301	0.15	0.215	43.565	0.045	26.266
megahit_302444_74-484	megahit_302444	CDS	Prodigal	411	137	58.64	acyP	k_Eukaryota;n_Sar;n_Alveolata;c_Dinophyceae;o_Suessiales;f_Symbiodiniaceae;g_Symbiodinium	K01512*	acylphosphatase [EC:3.6.1.7]	Metabolism; Carbohydrate metabolism; Pyruvate metabolism | Metabolism; Xenobiotics biodegradation and metabolism; Aminobenzoate degradation	COG1254	Acylphosphatases	Energy production and conversion	PF00708 [Acylphosphatase]	0	0.122	0.102	0	4.34	0
megahit_239781_2-406	megahit_239781	CDS	Prodigal	405	135	56.79	acyP	k_Eukaryota;n_Sar;n_Alveolata;c_Dinophyceae;o_Suessiales;f_Symbiodiniaceae;g_Symbiodinium;n_unclassified Symbiodinium;s_Symbiodinium sp.	K01512*	acylphosphatase [EC:3.6.1.7]	Metabolism; Carbohydrate metabolism; Pyruvate metabolism | Metabolism; Xenobiotics biodegradation and metabolism; Aminobenzoate degradation	COG1254	Acylphosphatases	Energy production and conversion	PF00708 [Acylphosphatase]	0	0.062	0	9.774	0	2.861
megahit_171456_1-1458	megahit_171456	CDS	Prodigal	1458	486	54.18	HGD, hmgA	k_Eukaryota;n_Sar;n_Alveolata;c_Dinophyceae;o_Suessiales;f_Symbiodiniaceae;g_Symbiodinium	K00451*	homogentisate 1,2-dioxygenase [EC:1.13.11.5]	Metabolism; Amino acid metabolism; Tyrosine metabolism | Metabolism; Xenobiotics biodegradation and metabolism; Styrene degradation	COG3508*	Homogentisate 1,2-dioxygenase	Secondary metabolites biosynthesis, transport and catabolism	PF04209 [homogentisate 1,2-dioxygenase];PF20510 []	0.044	0.017	0.346	0.009	9.524	0.024
megahit_427405_237-1625	megahit_427405	CDS	Prodigal	1389	463	55.65	HGD, hmgA	k_Eukaryota;n_Sar;n_Alveolata;c_Dinophyceae;o_Suessiales;f_Symbiodiniaceae;g_Symbiodinium	K00451*	homogentisate 1,2-dioxygenase [EC:1.13.11.5]	Metabolism; Amino acid metabolism; Tyrosine metabolism | Metabolism; Xenobiotics biodegradation and metabolism; Styrene degradation	COG3508*	Homogentisate 1,2-dioxygenase	Secondary metabolites biosynthesis, transport and catabolism	PF04209 [homogentisate 1,2-dioxygenase];PF20510 []	0	0	0	7.555	0.019	5.031
megahit_88409_153-2180	megahit_88409	CDS	Prodigal	2028	676	58.63	atzF	k_Eukaryota;n_Sar;n_Alveolata;c_Dinophyceae;o_Suessiales;f_Symbiodiniaceae;g_Symbiodinium	K01457*	allophanate hydrolase [EC:3.5.1.54]	Metabolism; Amino acid metabolism; Arginine biosynthesis | Metabolism; Xenobiotics biodegradation and metabolism; Atrazine degradation				PF01425 [Amidase]	0.032	0.012	0.021	8.056	0	4.358
megahit_466521_64-2007	megahit_466521	CDS	Prodigal	1944	648	59.72	atzF	k_Eukaryota;n_Sar;n_Alveolata;c_Dinophyceae;o_Suessiales;f_Symbiodiniaceae;g_Symbiodinium	K01457*	allophanate hydrolase [EC:3.5.1.54]	Metabolism; Amino acid metabolism; Arginine biosynthesis | Metabolism; Xenobiotics biodegradation and metabolism; Atrazine degradation	COG0154*	Asp-tRNAAsn/Glu-tRNAGln amidotransferase A subunit and related amidases	Translation, ribosomal structure and biogenesis	PF01425 [Amidase]	0	0	0	0.007	2.234	0
megahit_474387_138-1499	megahit_474387	CDS	Prodigal	1362	454	53.08	GCDH, gcdH	k_Eukaryota;n_Sar;n_Alveolata;c_Dinophyceae;o_Suessiales;f_Symbiodiniaceae;g_Symbiodinium	K00252*	glutaryl-CoA dehydrogenase [EC:1.3.8.6]	Metabolism; Lipid metabolism; Fatty acid degradation | Metabolism; Amino acid metabolism; Lysine degradation | Metabolism; Amino acid metabolism; Tryptophan metabolism | Metabolism; Xenobiotics biodegradation and metabolism; Benzoate degradation	COG1960*	Acyl-CoA dehydrogenases	Lipid metabolism	PF00441 [Acyl-CoA dehydrogenase, C-terminal domain];PF02770 [Acyl-CoA dehydrogenase, middle domain];PF02771 [Acyl-CoA dehydrogenase, N-terminal domain]	0	0	0	0	3.279	0
megahit_564301_19-1374	megahit_564301	CDS	Prodigal	1356	452	53.83	GCDH, gcdH	k_Eukaryota;n_Sar;n_Alveolata;c_Dinophyceae;o_Suessiales;f_Symbiodiniaceae;g_Symbiodinium	K00252*	glutaryl-CoA dehydrogenase [EC:1.3.8.6]	Metabolism; Lipid metabolism; Fatty acid degradation | Metabolism; Amino acid metabolism; Lysine degradation | Metabolism; Amino acid metabolism; Tryptophan metabolism | Metabolism; Xenobiotics biodegradation and metabolism; Benzoate degradation	COG1960*	Acyl-CoA dehydrogenases	Lipid metabolism	PF00441 [Acyl-CoA dehydrogenase, C-terminal domain];PF02770 [Acyl-CoA dehydrogenase, middle domain];PF02771 [Acyl-CoA dehydrogenase, N-terminal domain]	0	0	0	1.1	0	0.685
megahit_482724_2-970	megahit_482724	CDS	Prodigal	969	323	52.01	paaH, hbd, fadB, mmgB	k_Eukaryota;n_Sar;n_Alveolata;c_Dinophyceae;o_Suessiales	K00074*	3-hydroxybutyryl-CoA dehydrogenase [EC:1.1.1.157]	Metabolism; Carbohydrate metabolism; Butanoate metabolism | Metabolism; Amino acid metabolism; Phenylalanine metabolism | Metabolism; Xenobiotics biodegradation and metabolism; Benzoate degradation	COG1250*	3-hydroxyacyl-CoA dehydrogenase	Lipid metabolism	PF00725 [3-hydroxyacyl-CoA dehydrogenase, C-terminal domain];PF02737 [3-hydroxyacyl-CoA dehydrogenase, NAD binding domain]	0.066	0	0.043	7.617	0	3.953
megahit_518295_2-967	megahit_518295	CDS	Prodigal	966	322	52.69	paaH, hbd, fadB, mmgB	k_Eukaryota;n_Sar;n_Alveolata;c_Dinophyceae;o_Suessiales	K00074*	3-hydroxybutyryl-CoA dehydrogenase [EC:1.1.1.157]	Metabolism; Carbohydrate metabolism; Butanoate metabolism | Metabolism; Amino acid metabolism; Phenylalanine metabolism | Metabolism; Xenobiotics biodegradation and metabolism; Benzoate degradation	COG1250*	3-hydroxyacyl-CoA dehydrogenase	Lipid metabolism	PF00725 [3-hydroxyacyl-CoA dehydrogenase, C-terminal domain];PF02737 [3-hydroxyacyl-CoA dehydrogenase, NAD binding domain]	0	0.026	0	0	1.975	0
megahit_568033_82-390	megahit_568033	CDS	Prodigal	309	103	56.31	fadN	k_Eukaryota;n_Sar;n_Alveolata;c_Dinophyceae;o_Suessiales;f_Symbiodiniaceae;g_Symbiodinium	K07516*	3-hydroxyacyl-CoA dehydrogenase [EC:1.1.1.35]	Metabolism; Carbohydrate metabolism; Butanoate metabolism | Metabolism; Lipid metabolism; Fatty acid degradation | Metabolism; Xenobiotics biodegradation and metabolism; Benzoate degradation	COG1024;COG1250*				0.208	0	0.136	25.685	0	19.696
megahit_406317_2-280	megahit_406317	CDS	Prodigal	279	93	54.84	fadN	k_Eukaryota;n_Sar;n_Alveolata;c_Dinophyceae;o_Suessiales	K07516*	3-hydroxyacyl-CoA dehydrogenase [EC:1.1.1.35]	Metabolism; Carbohydrate metabolism; Butanoate metabolism | Metabolism; Lipid metabolism; Fatty acid degradation | Metabolism; Xenobiotics biodegradation and metabolism; Benzoate degradation	COG1250*	3-hydroxyacyl-CoA dehydrogenase	Lipid metabolism		0	0	0	0.046	0.467	0
megahit_397627_1-402	megahit_397627	CDS	Prodigal	402	134	50.25	fadD3	k_Eukaryota;n_Sar;n_Alveolata;c_Dinophyceae;o_Suessiales	K18687*	HIP---CoA ligase [EC:6.2.1.41]	Metabolism; Xenobiotics biodegradation and metabolism; Steroid degradation	COG0318*	Acyl-CoA synthetases (AMP-forming)/AMP-acid ligases II	Secondary metabolites biosynthesis, transport and catabolism|Lipid metabolism		0	0	0.105	0	0.194	0
megahit_235736_1-2181	megahit_235736	CDS	Prodigal	2181	727	56.67	metH, MTR	k_Eukaryota;n_Sar;n_Alveolata;c_Dinophyceae;o_Suessiales	K00548*	5-methyltetrahydrofolate--homocysteine methyltransferase [EC:2.1.1.13]	Metabolism; Amino acid metabolism; Cysteine and methionine metabolism | Metabolism; Metabolism of other amino acids; Selenocompound metabolism | Metabolism; Metabolism of cofactors and vitamins; One carbon pool by folate	COG0646;COG1410*			PF02310 [B12 binding domain];PF02607 [B12 binding domain];PF02965 [Vitamin B12 dependent methionine synthase, activation domain]	0.176	0.104	0.164	15.779	0.018	13.178
megahit_578538_146-4417	megahit_578538	CDS	Prodigal	4272	1424	55.22	metH, MTR	k_Eukaryota;n_Sar;n_Alveolata;c_Dinophyceae;o_Suessiales	K00548*	5-methyltetrahydrofolate--homocysteine methyltransferase [EC:2.1.1.13]	Metabolism; Amino acid metabolism; Cysteine and methionine metabolism | Metabolism; Metabolism of other amino acids; Selenocompound metabolism | Metabolism; Metabolism of cofactors and vitamins; One carbon pool by folate	COG0646;COG1410*			PF00809 [Pterin binding enzyme];PF02310 [B12 binding domain];PF02574 [Homocysteine S-methyltransferase];PF02607 [B12 binding domain];PF02965 [Vitamin B12 dependent methionine synthase, activation domain]	0.045	0.012	0.039	0.03	3.75	0.046
megahit_236046_1-2319	megahit_236046	CDS	Prodigal	2319	773	53.47	metH, MTR	k_Eukaryota;n_Sar;n_Alveolata;c_Dinophyceae;o_Suessiales	K00548*	5-methyltetrahydrofolate--homocysteine methyltransferase [EC:2.1.1.13]	Metabolism; Amino acid metabolism; Cysteine and methionine metabolism | Metabolism; Metabolism of other amino acids; Selenocompound metabolism | Metabolism; Metabolism of cofactors and vitamins; One carbon pool by folate	COG0646;COG1410*			PF00809 [Pterin binding enzyme];PF02574 [Homocysteine S-methyltransferase]	0	0.022	0.072	4.492	0.006	8.591
megahit_499169_174-1478	megahit_499169	CDS	Prodigal	1305	435	54.41	gcvT, AMT	k_Eukaryota;n_Sar;n_Alveolata;c_Dinophyceae;o_Suessiales;f_Symbiodiniaceae;g_Symbiodinium	K00605*	aminomethyltransferase [EC:2.1.2.10]	Metabolism; Carbohydrate metabolism; Glyoxylate and dicarboxylate metabolism | Metabolism; Amino acid metabolism; Glycine, serine and threonine metabolism | Metabolism; Metabolism of cofactors and vitamins; One carbon pool by folate	COG0404*	Glycine cleavage system T protein (aminomethyltransferase)	Amino acid transport and metabolism	PF01571 [Aminomethyltransferase folate-binding domain];PF08669 [Glycine cleavage T-protein C-terminal barrel domain]	0.098	0.058	0.274	0.03	16.871	0.014
megahit_45138_99-1331	megahit_45138	CDS	Prodigal	1233	411	54.99	gcvT, AMT	k_Eukaryota;n_Sar;n_Alveolata;c_Dinophyceae;o_Suessiales;f_Symbiodiniaceae;g_Symbiodinium	K00605*	aminomethyltransferase [EC:2.1.2.10]	Metabolism; Carbohydrate metabolism; Glyoxylate and dicarboxylate metabolism | Metabolism; Amino acid metabolism; Glycine, serine and threonine metabolism | Metabolism; Metabolism of cofactors and vitamins; One carbon pool by folate	COG0404*	Glycine cleavage system T protein (aminomethyltransferase)	Amino acid transport and metabolism	PF01571 [Aminomethyltransferase folate-binding domain];PF08669 [Glycine cleavage T-protein C-terminal barrel domain]	0.156	0.082	0.034	17.844	0.032	11.178
megahit_309671_972-1964	megahit_309671	CDS	Prodigal	993	331	59.82	MTD1	k_Eukaryota;n_Sar;n_Alveolata;c_Dinophyceae;o_Suessiales	K00295*	methylenetetrahydrofolate dehydrogenase (NAD+) [EC:1.5.1.15]	Metabolism; Metabolism of cofactors and vitamins; One carbon pool by folate	COG0190*	5,10-methylene-tetrahydrofolate dehydrogenase/Methenyl tetrahydrofolate cyclohydrolase	Coenzyme metabolism	PF00763 [Tetrahydrofolate dehydrogenase/cyclohydrolase, catalytic domain];PF02882 [Tetrahydrofolate dehydrogenase/cyclohydrolase, NAD(P)-binding domain]	0.129	0.089	0.338	41.1	0.039	38.895
megahit_131017_3731-4732	megahit_131017	CDS	Prodigal	1002	334	54.29	MTD1	k_Eukaryota;n_Sar;n_Alveolata;c_Dinophyceae;o_Suessiales	K00295*	methylenetetrahydrofolate dehydrogenase (NAD+) [EC:1.5.1.15]	Metabolism; Metabolism of cofactors and vitamins; One carbon pool by folate	COG0190*	5,10-methylene-tetrahydrofolate dehydrogenase/Methenyl tetrahydrofolate cyclohydrolase	Coenzyme metabolism	PF00763 [Tetrahydrofolate dehydrogenase/cyclohydrolase, catalytic domain];PF02882 [Tetrahydrofolate dehydrogenase/cyclohydrolase, NAD(P)-binding domain]	0.16	0.05	0.294	0	17.041	0.053
megahit_368124_109-1197	megahit_368124	CDS	Prodigal	1089	363	51.42	MTHFS	k_Eukaryota;n_Sar;n_Alveolata;c_Dinophyceae;o_Suessiales	K01934*	5-formyltetrahydrofolate cyclo-ligase [EC:6.3.3.2]	Metabolism; Metabolism of cofactors and vitamins; One carbon pool by folate	COG0212*	5-formyltetrahydrofolate cyclo-ligase	Coenzyme metabolism	PF01812 [5-formyltetrahydrofolate cyclo-ligase family]	0.059	0.023	0	3.748	0	3.664
megahit_189945_1-1230	megahit_189945	CDS	Prodigal	1230	410	52.2	MTHFS	k_Eukaryota;n_Sar;n_Alveolata;c_Dinophyceae;o_Suessiales;f_Symbiodiniaceae;g_Symbiodinium	K01934*	5-formyltetrahydrofolate cyclo-ligase [EC:6.3.3.2]	Metabolism; Metabolism of cofactors and vitamins; One carbon pool by folate	COG0212*	5-formyltetrahydrofolate cyclo-ligase	Coenzyme metabolism	PF01812 [5-formyltetrahydrofolate cyclo-ligase family]	0	0	0.068	0	1.313	0
megahit_77682_86-1153	megahit_77682	CDS	Prodigal	1068	356	52.34	MTHFS	k_Eukaryota;n_Sar;n_Alveolata;c_Dinophyceae;o_Suessiales	K01934*	5-formyltetrahydrofolate cyclo-ligase [EC:6.3.3.2]	Metabolism; Metabolism of cofactors and vitamins; One carbon pool by folate	COG0212*	5-formyltetrahydrofolate cyclo-ligase	Coenzyme metabolism	PF01812 [5-formyltetrahydrofolate cyclo-ligase family]	0.06	0	0	0	0.853	0
megahit_351233_25-1242	megahit_351233	CDS	Prodigal	1218	406	52.13	MTHFS	k_Eukaryota;n_Sar;n_Alveolata;c_Dinophyceae;o_Suessiales;f_Symbiodiniaceae;g_Symbiodinium	K01934*	5-formyltetrahydrofolate cyclo-ligase [EC:6.3.3.2]	Metabolism; Metabolism of cofactors and vitamins; One carbon pool by folate	COG0212*	5-formyltetrahydrofolate cyclo-ligase	Coenzyme metabolism	PF01812 [5-formyltetrahydrofolate cyclo-ligase family]	0	0	0.034	1.681	0	0.886
megahit_161402_25-705	megahit_161402	CDS	Prodigal	681	227	62.7	MTHFS	k_Eukaryota;n_Sar;n_Alveolata;c_Dinophyceae;o_Suessiales;f_Symbiodiniaceae;g_Symbiodinium	K01934*	5-formyltetrahydrofolate cyclo-ligase [EC:6.3.3.2]	Metabolism; Metabolism of cofactors and vitamins; One carbon pool by folate				PF01812 [5-formyltetrahydrofolate cyclo-ligase family]	0	0	0	0	2.916	0
megahit_167623_502-741	megahit_167623	CDS	Prodigal	240	80	52.08	MTHFS	k_Eukaryota;n_Sar;n_Alveolata;c_Dinophyceae;o_Suessiales;f_Symbiodiniaceae;g_Symbiodinium	K01934*	5-formyltetrahydrofolate cyclo-ligase [EC:6.3.3.2]	Metabolism; Metabolism of cofactors and vitamins; One carbon pool by folate	COG0212*	5-formyltetrahydrofolate cyclo-ligase	Coenzyme metabolism		0	0	0	0	0.217	0
megahit_221373_2-739	megahit_221373	CDS	Prodigal	738	246	53.39	folD	k_Eukaryota;n_Sar;n_Alveolata;c_Dinophyceae;o_Suessiales;f_Symbiodiniaceae;g_Symbiodinium	K01491	methylenetetrahydrofolate dehydrogenase (NADP+) / methenyltetrahydrofolate cyclohydrolase [EC:1.5.1.5 3.5.4.9]	Metabolism; Energy metabolism; Carbon fixation pathways in prokaryotes | Metabolism; Metabolism of cofactors and vitamins; One carbon pool by folate	COG0190*	5,10-methylene-tetrahydrofolate dehydrogenase/Methenyl tetrahydrofolate cyclohydrolase	Coenzyme metabolism	PF00763 [Tetrahydrofolate dehydrogenase/cyclohydrolase, catalytic domain];PF02882 [Tetrahydrofolate dehydrogenase/cyclohydrolase, NAD(P)-binding domain]	0.087	0.068	0.228	0	5.469	0
megahit_88109_1-1059	megahit_88109	CDS	Prodigal	1059	353	52.31	folD	k_Eukaryota;n_Sar;n_Alveolata;c_Dinophyceae;o_Suessiales	K01491	methylenetetrahydrofolate dehydrogenase (NADP+) / methenyltetrahydrofolate cyclohydrolase [EC:1.5.1.5 3.5.4.9]	Metabolism; Energy metabolism; Carbon fixation pathways in prokaryotes | Metabolism; Metabolism of cofactors and vitamins; One carbon pool by folate	COG0190*	5,10-methylene-tetrahydrofolate dehydrogenase/Methenyl tetrahydrofolate cyclohydrolase	Coenzyme metabolism	PF00763 [Tetrahydrofolate dehydrogenase/cyclohydrolase, catalytic domain];PF02882 [Tetrahydrofolate dehydrogenase/cyclohydrolase, NAD(P)-binding domain]	0.061	0.024	0.04	2.64	0	2.289
megahit_95510_122-1762	megahit_95510	CDS	Prodigal	1641	547	55.03	folD	k_Eukaryota;n_Sar;n_Alveolata;c_Dinophyceae;o_Suessiales;f_Symbiodiniaceae;g_Symbiodinium	K01491	methylenetetrahydrofolate dehydrogenase (NADP+) / methenyltetrahydrofolate cyclohydrolase [EC:1.5.1.5 3.5.4.9]	Metabolism; Energy metabolism; Carbon fixation pathways in prokaryotes | Metabolism; Metabolism of cofactors and vitamins; One carbon pool by folate	COG0190*	5,10-methylene-tetrahydrofolate dehydrogenase/Methenyl tetrahydrofolate cyclohydrolase	Coenzyme metabolism	PF00763 [Tetrahydrofolate dehydrogenase/cyclohydrolase, catalytic domain];PF02882 [Tetrahydrofolate dehydrogenase/cyclohydrolase, NAD(P)-binding domain]	0.039	0	0.051	0	2.047	0
megahit_29061_2-1087	megahit_29061	CDS	Prodigal	1086	362	54.7	folD	k_Eukaryota;n_Sar;n_Alveolata;c_Dinophyceae;o_Suessiales;f_Symbiodiniaceae;g_Symbiodinium	K01491	methylenetetrahydrofolate dehydrogenase (NADP+) / methenyltetrahydrofolate cyclohydrolase [EC:1.5.1.5 3.5.4.9]	Metabolism; Energy metabolism; Carbon fixation pathways in prokaryotes | Metabolism; Metabolism of cofactors and vitamins; One carbon pool by folate	COG0190*	5,10-methylene-tetrahydrofolate dehydrogenase/Methenyl tetrahydrofolate cyclohydrolase	Coenzyme metabolism	PF00763 [Tetrahydrofolate dehydrogenase/cyclohydrolase, catalytic domain];PF02882 [Tetrahydrofolate dehydrogenase/cyclohydrolase, NAD(P)-binding domain]	0	0	0.077	2.26	0	0.986
megahit_360674_288-1895	megahit_360674	CDS	Prodigal	1608	536	55.91	folD	k_Eukaryota;n_Sar;n_Alveolata;c_Dinophyceae;o_Suessiales;f_Symbiodiniaceae;g_Symbiodinium	K01491	methylenetetrahydrofolate dehydrogenase (NADP+) / methenyltetrahydrofolate cyclohydrolase [EC:1.5.1.5 3.5.4.9]	Metabolism; Energy metabolism; Carbon fixation pathways in prokaryotes | Metabolism; Metabolism of cofactors and vitamins; One carbon pool by folate	COG0190*	5,10-methylene-tetrahydrofolate dehydrogenase/Methenyl tetrahydrofolate cyclohydrolase	Coenzyme metabolism	PF00763 [Tetrahydrofolate dehydrogenase/cyclohydrolase, catalytic domain];PF02882 [Tetrahydrofolate dehydrogenase/cyclohydrolase, NAD(P)-binding domain]	0	0.016	0	4.787	0	3.57
megahit_349008_663-1682	megahit_349008	CDS	Prodigal	1020	340	54.71	RACK1	k_Eukaryota;n_Sar;n_Alveolata;c_Dinophyceae;o_Suessiales;f_Symbiodiniaceae	K14753*	guanine nucleotide-binding protein subunit beta-2-like 1 protein	Human Diseases; Infectious diseases: Viral; Measles | Brite Hierarchies; Protein families: genetic information processing; Messenger RNA biogenesis | Brite Hierarchies; Protein families: signaling and cellular processes; Exosome	ENOG410XQGZ*	guanine nucleotidebinding protein	Function unknown	PF00400 [WD domain, G-beta repeat];PF20426 []	1.006	0.333	0.659	0.114	99.492	0.156
megahit_198713_149-1081	megahit_198713	CDS	Prodigal	933	311	56.91	RACK1	k_Eukaryota;n_Sar;n_Alveolata;c_Dinophyceae;o_Suessiales	K14753*	guanine nucleotide-binding protein subunit beta-2-like 1 protein	Human Diseases; Infectious diseases: Viral; Measles | Brite Hierarchies; Protein families: genetic information processing; Messenger RNA biogenesis | Brite Hierarchies; Protein families: signaling and cellular processes; Exosome	ENOG410XQGZ*	guanine nucleotidebinding protein	Function unknown	PF00400 [WD domain, G-beta repeat];PF12894 [Anaphase-promoting complex subunit 4 WD40 domain];PF20426 []	0.481	0.135	0.36	76.101	0.154	72.561
megahit_324163_267-413	megahit_324163	CDS	Prodigal	147	49	57.14	RACK1	k_Eukaryota;n_Sar;n_Alveolata;c_Dinophyceae;o_Suessiales;f_Symbiodiniaceae;g_Breviolum;s_Breviolum minutum	K14753*	guanine nucleotide-binding protein subunit beta-2-like 1 protein	Human Diseases; Infectious diseases: Viral; Measles | Brite Hierarchies; Protein families: genetic information processing; Messenger RNA biogenesis | Brite Hierarchies; Protein families: signaling and cellular processes; Exosome	ENOG410XQGZ*	guanine nucleotidebinding protein	Function unknown		0.436	0	0	13.75	0.089	9.869
megahit_69393_49-279	megahit_69393	CDS	Prodigal	231	77	57.58	RACK1	k_Eukaryota;n_Sar;n_Alveolata;c_Dinophyceae;o_Suessiales;f_Symbiodiniaceae	K14753*	guanine nucleotide-binding protein subunit beta-2-like 1 protein	Human Diseases; Infectious diseases: Viral; Measles | Brite Hierarchies; Protein families: genetic information processing; Messenger RNA biogenesis | Brite Hierarchies; Protein families: signaling and cellular processes; Exosome	ENOG410XQGZ*	guanine nucleotidebinding protein	Function unknown		0.278	0	0	4.557	0.113	5.093
megahit_99943_2-145	megahit_99943	CDS	Prodigal	144	48	57.64	RACK1	k_Eukaryota;n_Sar;n_Alveolata;c_Dinophyceae;o_Suessiales	K14753*	guanine nucleotide-binding protein subunit beta-2-like 1 protein	Human Diseases; Infectious diseases: Viral; Measles | Brite Hierarchies; Protein families: genetic information processing; Messenger RNA biogenesis | Brite Hierarchies; Protein families: signaling and cellular processes; Exosome	ENOG410XQGZ*	guanine nucleotidebinding protein	Function unknown		0	0.262	0	22.467	0.09	17.938
megahit_358913_1-279	megahit_358913	CDS	Prodigal	279	93	56.27	RACK1	k_Eukaryota;n_Sar;n_Alveolata;c_Dinophyceae;o_Suessiales	K14753*	guanine nucleotide-binding protein subunit beta-2-like 1 protein	Human Diseases; Infectious diseases: Viral; Measles | Brite Hierarchies; Protein families: genetic information processing; Messenger RNA biogenesis | Brite Hierarchies; Protein families: signaling and cellular processes; Exosome	ENOG410XQGZ*	guanine nucleotidebinding protein	Function unknown		0	0	0	4.259	0.233	5.358
megahit_235452_141-545	megahit_235452	CDS	Prodigal	405	135	55.06	RACK1	k_Eukaryota;n_Sar;n_Alveolata;c_Dinophyceae;o_Suessiales	K14753*	guanine nucleotide-binding protein subunit beta-2-like 1 protein	Human Diseases; Infectious diseases: Viral; Measles | Brite Hierarchies; Protein families: genetic information processing; Messenger RNA biogenesis | Brite Hierarchies; Protein families: signaling and cellular processes; Exosome					0	0	0	0.335	0	0.262
megahit_45004_2-793	megahit_45004	CDS	Prodigal	792	264	55.68	RANBP1	k_Eukaryota;n_Sar;n_Alveolata;c_Dinophyceae;o_Suessiales;f_Symbiodiniaceae	K15306*	Ran-binding protein 1	Human Diseases; Cancers: Overview; Viral carcinogenesis | Human Diseases; Infectious diseases: Viral; Human T-cell leukemia virus 1 infection	COG5171*	Ran GTPase-activating protein (Ran-binding protein)		PF00638 [RanBP1 domain]	0.081	0	0.053	0	1.093	0.022
megahit_99377_57-3830	megahit_99377	CDS	Prodigal	3774	1258	57.82	RANBP1	k_Eukaryota;n_Sar;n_Alveolata;c_Dinophyceae;o_Suessiales	K15306*	Ran-binding protein 1	Human Diseases; Cancers: Overview; Viral carcinogenesis | Human Diseases; Infectious diseases: Viral; Human T-cell leukemia virus 1 infection	COG5171*	Ran GTPase-activating protein (Ran-binding protein)		PF00638 [RanBP1 domain]	0	0	0.078	4.283	0	3.584
megahit_166242_3-920	megahit_166242	CDS	Prodigal	918	306	56.86	RANBP1	k_Eukaryota;n_Sar;n_Alveolata;c_Dinophyceae;o_Suessiales;f_Symbiodiniaceae;g_Symbiodinium	K15306*	Ran-binding protein 1	Human Diseases; Cancers: Overview; Viral carcinogenesis | Human Diseases; Infectious diseases: Viral; Human T-cell leukemia virus 1 infection	COG5171*	Ran GTPase-activating protein (Ran-binding protein)		PF00638 [RanBP1 domain]	0	0	0.046	0	2.035	0
megahit_378874_265-876	megahit_378874	CDS	Prodigal	612	204	48.86	AP1S1_2	k_Eukaryota;n_Sar;n_Alveolata;c_Dinophyceae;o_Suessiales;f_Symbiodiniaceae;g_Symbiodinium	K12394*	AP-1 complex subunit sigma 1/2	Cellular Processes; Transport and catabolism; Lysosome | Human Diseases; Infectious diseases: Viral; Human immunodeficiency virus 1 infection | Brite Hierarchies; Protein families: genetic information processing; Membrane trafficking	COG5030*	Clathrin adaptor complex, small subunit		PF01217 [Clathrin adaptor complex small chain]	0.734	0.205	0.172	0.063	19.764	0.029
megahit_390147_159-617	megahit_390147	CDS	Prodigal	459	153	49.89	AP1S1_2	k_Eukaryota;n_Sar;n_Alveolata;c_Dinophyceae;o_Suessiales;f_Symbiodiniaceae;g_Symbiodinium	K12394*	AP-1 complex subunit sigma 1/2	Cellular Processes; Transport and catabolism; Lysosome | Human Diseases; Infectious diseases: Viral; Human immunodeficiency virus 1 infection | Brite Hierarchies; Protein families: genetic information processing; Membrane trafficking	COG5030*	Clathrin adaptor complex, small subunit		PF01217 [Clathrin adaptor complex small chain]	0.559	0.055	0.183	48.398	0.142	22.665
megahit_483339_477-1835	megahit_483339	CDS	Prodigal	1359	453	49.82	AP1M	k_Eukaryota;n_Sar;n_Alveolata;c_Dinophyceae;o_Suessiales	K12393*	AP-1 complex subunit mu	Cellular Processes; Transport and catabolism; Lysosome | Human Diseases; Infectious diseases: Viral; Human immunodeficiency virus 1 infection | Brite Hierarchies; Protein families: genetic information processing; Membrane trafficking	ENOG410XPFS*	Adaptor-related protein complex	Intracellular trafficking, secretion, and vesicular transport	PF00928 [Adaptor complexes medium subunit family]	0.283	0.018	0.124	0.029	11.832	0.013
megahit_116170_176-1486	megahit_116170	CDS	Prodigal	1311	437	48.97	AP1M	k_Eukaryota;n_Sar;n_Alveolata;c_Dinophyceae;o_Suessiales	K12393*	AP-1 complex subunit mu	Cellular Processes; Transport and catabolism; Lysosome | Human Diseases; Infectious diseases: Viral; Human immunodeficiency virus 1 infection | Brite Hierarchies; Protein families: genetic information processing; Membrane trafficking	ENOG410XPFS*	Adaptor-related protein complex	Intracellular trafficking, secretion, and vesicular transport	PF00928 [Adaptor complexes medium subunit family]	0	0.077	0.064	22.609	0.02	17.045
megahit_359837_3-2435	megahit_359837	CDS	Prodigal	2433	811	51.38	AP1G1	k_Eukaryota;n_Sar;n_Alveolata;c_Dinophyceae;o_Suessiales	K12391*	AP-1 complex subunit gamma-1	Cellular Processes; Transport and catabolism; Lysosome | Human Diseases; Infectious diseases: Viral; Human immunodeficiency virus 1 infection | Brite Hierarchies; Protein families: genetic information processing; Membrane trafficking	ENOG410XPKK*	Adaptor-related protein complex	Intracellular trafficking, secretion, and vesicular transport	PF01602 [Adaptin N terminal region];PF02883 [Adaptin C-terminal domain]	0.053	0.052	0.052	6.622	0.016	3.57
megahit_6431_3-2468	megahit_6431	CDS	Prodigal	2466	822	54.42	AP1G1	k_Eukaryota;n_Sar;n_Alveolata;c_Dinophyceae;o_Suessiales	K12391*	AP-1 complex subunit gamma-1	Cellular Processes; Transport and catabolism; Lysosome | Human Diseases; Infectious diseases: Viral; Human immunodeficiency virus 1 infection | Brite Hierarchies; Protein families: genetic information processing; Membrane trafficking	ENOG410XPKK*	Adaptor-related protein complex	Intracellular trafficking, secretion, and vesicular transport	PF01602 [Adaptin N terminal region];PF02883 [Adaptin C-terminal domain]	0.052	0.041	0.034	0	2.463	0
megahit_6809_27-2465	megahit_6809	CDS	Prodigal	2439	813	55.1	AP1G1	k_Eukaryota;n_Sar;n_Alveolata;c_Dinophyceae;o_Suessiales	K12391*	AP-1 complex subunit gamma-1	Cellular Processes; Transport and catabolism; Lysosome | Human Diseases; Infectious diseases: Viral; Human immunodeficiency virus 1 infection | Brite Hierarchies; Protein families: genetic information processing; Membrane trafficking	ENOG410XPKK*	Adaptor-related protein complex	Intracellular trafficking, secretion, and vesicular transport	PF01602 [Adaptin N terminal region];PF02883 [Adaptin C-terminal domain]	0.026	0.01	0.034	0.011	4.34	0
megahit_397885_3-2465	megahit_397885	CDS	Prodigal	2463	821	50.43	AP1G1	k_Eukaryota;n_Sar;n_Alveolata;c_Dinophyceae;o_Suessiales	K12391*	AP-1 complex subunit gamma-1	Cellular Processes; Transport and catabolism; Lysosome | Human Diseases; Infectious diseases: Viral; Human immunodeficiency virus 1 infection | Brite Hierarchies; Protein families: genetic information processing; Membrane trafficking	ENOG410XPKK*	Adaptor-related protein complex	Intracellular trafficking, secretion, and vesicular transport	PF01602 [Adaptin N terminal region];PF02883 [Adaptin C-terminal domain]	0	0.01	0.034	4.331	0.026	2.841
megahit_124731_456-707	megahit_124731	CDS	Prodigal	252	84	57.94	AP1G1	k_Eukaryota;n_Sar;n_Alveolata;c_Dinophyceae;o_Suessiales	K12391*	AP-1 complex subunit gamma-1	Cellular Processes; Transport and catabolism; Lysosome | Human Diseases; Infectious diseases: Viral; Human immunodeficiency virus 1 infection | Brite Hierarchies; Protein families: genetic information processing; Membrane trafficking	ENOG410XPKK*	Adaptor-related protein complex	Intracellular trafficking, secretion, and vesicular transport		0	0	0	1.384	0	0.281
megahit_429808_3-2762	megahit_429808	CDS	Prodigal	2760	920	57.54	AP1B1	k_Eukaryota;n_Sar;n_Alveolata;c_Dinophyceae;o_Suessiales;f_Symbiodiniaceae;g_Symbiodinium	K12392*	AP-1 complex subunit beta-1	Cellular Processes; Transport and catabolism; Lysosome | Human Diseases; Infectious diseases: Viral; Human immunodeficiency virus 1 infection | Brite Hierarchies; Protein families: genetic information processing; Membrane trafficking	COG5096*	Vesicle coat complex, various subunits		PF01602 [Adaptin N terminal region];PF09066 [Beta2-adaptin appendage, C-terminal sub-domain];PF12717 [non-SMC mitotic condensation complex subunit 1];PF13646 [HEAT repeats]	0.07	0.036	0.091	8.29	0.005	5.333
megahit_491386_172-2031	megahit_491386	CDS	Prodigal	1860	620	55.22	AP1B1	k_Eukaryota;n_Sar;n_Alveolata;c_Dinophyceae;o_Suessiales;f_Symbiodiniaceae;g_Symbiodinium	K12392*	AP-1 complex subunit beta-1	Cellular Processes; Transport and catabolism; Lysosome | Human Diseases; Infectious diseases: Viral; Human immunodeficiency virus 1 infection | Brite Hierarchies; Protein families: genetic information processing; Membrane trafficking	COG5096*	Vesicle coat complex, various subunits		PF01602 [Adaptin N terminal region];PF12717 [non-SMC mitotic condensation complex subunit 1];PF13646 [HEAT repeats]	0.069	0.014	0.023	0	4.826	0.019
megahit_506295_136-2889	megahit_506295	CDS	Prodigal	2754	918	55.81	AP1B1	k_Eukaryota;n_Sar;n_Alveolata;c_Dinophyceae;o_Suessiales;f_Symbiodiniaceae;g_Symbiodinium	K12392*	AP-1 complex subunit beta-1	Cellular Processes; Transport and catabolism; Lysosome | Human Diseases; Infectious diseases: Viral; Human immunodeficiency virus 1 infection | Brite Hierarchies; Protein families: genetic information processing; Membrane trafficking	COG5096*	Vesicle coat complex, various subunits		PF01602 [Adaptin N terminal region];PF09066 [Beta2-adaptin appendage, C-terminal sub-domain];PF12717 [non-SMC mitotic condensation complex subunit 1];PF13646 [HEAT repeats]	0	0.018	0.061	0.009	2.73	0.026
megahit_468156_119-2902	megahit_468156	CDS	Prodigal	2784	928	60.6	AP1B1	k_Eukaryota;n_Sar;n_Alveolata;c_Dinophyceae;o_Suessiales;f_Symbiodiniaceae;g_Symbiodinium	K12392*	AP-1 complex subunit beta-1	Cellular Processes; Transport and catabolism; Lysosome | Human Diseases; Infectious diseases: Viral; Human immunodeficiency virus 1 infection | Brite Hierarchies; Protein families: genetic information processing; Membrane trafficking	COG5096*	Vesicle coat complex, various subunits		PF01602 [Adaptin N terminal region];PF09066 [Beta2-adaptin appendage, C-terminal sub-domain];PF12717 [non-SMC mitotic condensation complex subunit 1];PF13646 [HEAT repeats]	0	0.018	0.015	2.92	0	2.119
megahit_552995_140-523	megahit_552995	CDS	Prodigal	384	128	54.69	SFRS7	k_Eukaryota;n_Sar;n_Alveolata;c_Dinophyceae;o_Suessiales;f_Symbiodiniaceae;g_Symbiodinium	K12896	splicing factor, arginine/serine-rich 7	Genetic Information Processing; Transcription; Spliceosome | Human Diseases; Infectious diseases: Viral; Herpes simplex infection | Brite Hierarchies; Protein families: genetic information processing; Spliceosome	ENOG4111N8Y	serine arginine-rich splicing factor	Function unknown	PF00076 [RNA recognition motif. (a.k.a. RRM, RBD, or RNP domain)]	0.167	0.065	0	0.034	14.122	0
megahit_510963_12-1043	megahit_510963	CDS	Prodigal	1032	344	56.59	SFRS4_5_6	k_Eukaryota;n_Sar;n_Alveolata;c_Dinophyceae;o_Suessiales;f_Symbiodiniaceae	K12893*	splicing factor, arginine/serine-rich 4/5/6	Genetic Information Processing; Transcription; Spliceosome | Human Diseases; Infectious diseases: Viral; Herpes simplex infection | Brite Hierarchies; Protein families: genetic information processing; Spliceosome	ENOG4110PAX*	Myelin expression factor 2	Function unknown	PF00076 [RNA recognition motif. (a.k.a. RRM, RBD, or RNP domain)]	0	0	0.081	0	3.93	0
megahit_552603_279-407	megahit_552603	CDS	Prodigal	129	43	55.04	SFRS3	k_Eukaryota;n_Sar;n_Alveolata;c_Dinophyceae;o_Suessiales;f_Symbiodiniaceae;g_Symbiodinium	K12892*	splicing factor, arginine/serine-rich 3	Genetic Information Processing; Transcription; Spliceosome | Human Diseases; Infectious diseases: Viral; Herpes simplex infection | Brite Hierarchies; Protein families: genetic information processing; Spliceosome	ENOG4111N8Y*	serine arginine-rich splicing factor	Function unknown		0	0	0	29.435	0	3.977
megahit_552562_150-278	megahit_552562	CDS	Prodigal	129	43	55.04	SFRS3	k_Eukaryota;n_Sar;n_Alveolata;c_Dinophyceae;o_Suessiales;f_Symbiodiniaceae;g_Symbiodinium	K12892*	splicing factor, arginine/serine-rich 3	Genetic Information Processing; Transcription; Spliceosome | Human Diseases; Infectious diseases: Viral; Herpes simplex infection | Brite Hierarchies; Protein families: genetic information processing; Spliceosome	ENOG4111N8Y*	serine arginine-rich splicing factor	Function unknown		0	0	0	9.461	0	10.629
megahit_129630_2-502	megahit_129630	CDS	Prodigal	501	167	52.69	SFRS2	k_Eukaryota;n_Sar;n_Alveolata;c_Dinophyceae;o_Suessiales;f_Symbiodiniaceae;g_Symbiodinium	K12891*	splicing factor, arginine/serine-rich 2	Genetic Information Processing; Transcription; Spliceosome | Human Diseases; Infectious diseases: Viral; Herpes simplex infection | Brite Hierarchies; Protein families: genetic information processing; Spliceosome	ENOG4111NJ8*	serine arginine-rich splicing factor	R processing and modification	PF00076 [RNA recognition motif. (a.k.a. RRM, RBD, or RNP domain)]	0.064	0	0	0	5.275	0
megahit_126133_1-582	megahit_126133	CDS	Prodigal	582	194	53.26	SFRS2	k_Eukaryota;n_Sar;n_Alveolata;c_Dinophyceae;o_Suessiales;f_Symbiodiniaceae;g_Symbiodinium	K12891*	splicing factor, arginine/serine-rich 2	Genetic Information Processing; Transcription; Spliceosome | Human Diseases; Infectious diseases: Viral; Herpes simplex infection | Brite Hierarchies; Protein families: genetic information processing; Spliceosome	ENOG4111NJ8*	serine arginine-rich splicing factor	R processing and modification	PF00076 [RNA recognition motif. (a.k.a. RRM, RBD, or RNP domain)]	0	0.043	0	0	1.119	0
megahit_296151_252-1529	megahit_296151	CDS	Prodigal	1278	426	54.85	PSMC5, RPT6	k_Eukaryota;n_Sar;n_Alveolata;c_Dinophyceae;o_Suessiales	K03066*	26S proteasome regulatory subunit T6	Genetic Information Processing; Folding, sorting and degradation; Proteasome | Human Diseases; Infectious diseases: Viral; Epstein-Barr virus infection | Brite Hierarchies; Protein families: genetic information processing; Proteasome	COG1222*	ATP-dependent 26S proteasome regulatory subunit	Posttranslational modification, protein turnover, chaperones	PF00004 [ATPase family associated with various cellular activities (AAA)];PF17862 []	0.1	0.02	0.132	0.02	7.473	0.014
megahit_127692_154-1341	megahit_127692	CDS	Prodigal	1188	396	53.11	PSMC5, RPT6	k_Eukaryota;n_Sar;n_Alveolata;c_Dinophyceae;o_Suessiales;f_Symbiodiniaceae;g_Symbiodinium	K03066*	26S proteasome regulatory subunit T6	Genetic Information Processing; Folding, sorting and degradation; Proteasome | Human Diseases; Infectious diseases: Viral; Epstein-Barr virus infection | Brite Hierarchies; Protein families: genetic information processing; Proteasome	COG1222*	ATP-dependent 26S proteasome regulatory subunit	Posttranslational modification, protein turnover, chaperones	PF00004 [ATPase family associated with various cellular activities (AAA)];PF17862 []	0	0	0.106	12.356	0.033	6.754
megahit_212029_212-355	megahit_212029	CDS	Prodigal	144	48	50	PSMC5, RPT6	k_Eukaryota;n_Sar;n_Alveolata;c_Dinophyceae;o_Suessiales	K03066*	26S proteasome regulatory subunit T6	Genetic Information Processing; Folding, sorting and degradation; Proteasome | Human Diseases; Infectious diseases: Viral; Epstein-Barr virus infection | Brite Hierarchies; Protein families: genetic information processing; Proteasome	COG1222*	ATP-dependent 26S proteasome regulatory subunit	Posttranslational modification, protein turnover, chaperones		0	0	0	9.104	0	3.932
megahit_81961_356-1681	megahit_81961	CDS	Prodigal	1326	442	57.16	PSMC3, RPT5	k_Eukaryota;n_Sar;n_Alveolata;c_Dinophyceae;o_Suessiales;f_Symbiodiniaceae;g_Symbiodinium	K03065*	26S proteasome regulatory subunit T5	Genetic Information Processing; Folding, sorting and degradation; Proteasome | Human Diseases; Infectious diseases: Viral; Epstein-Barr virus infection | Brite Hierarchies; Protein families: genetic information processing; Proteasome	COG1222*	ATP-dependent 26S proteasome regulatory subunit	Posttranslational modification, protein turnover, chaperones	PF00004 [ATPase family associated with various cellular activities (AAA)];PF16450 [Proteasomal ATPase OB/ID domain]	0.339	0.057	0.206	0.029	13.3	0
megahit_65788_79-1443	megahit_65788	CDS	Prodigal	1365	455	60.73	PSMC3, RPT5	k_Eukaryota;n_Sar;n_Alveolata;c_Dinophyceae;o_Suessiales;f_Symbiodiniaceae;g_Symbiodinium	K03065*	26S proteasome regulatory subunit T5	Genetic Information Processing; Folding, sorting and degradation; Proteasome | Human Diseases; Infectious diseases: Viral; Epstein-Barr virus infection | Brite Hierarchies; Protein families: genetic information processing; Proteasome	COG1222*	ATP-dependent 26S proteasome regulatory subunit	Posttranslational modification, protein turnover, chaperones	PF00004 [ATPase family associated with various cellular activities (AAA)];PF16450 [Proteasomal ATPase OB/ID domain]	0.047	0.055	0.031	19.028	0.029	8.93
megahit_567852_3-2273	megahit_567852	CDS	Prodigal	2271	757	52.71	PSMC3, RPT5	k_Eukaryota;n_Sar;n_Alveolata;c_Dinophyceae;o_Suessiales	K03065*	26S proteasome regulatory subunit T5	Genetic Information Processing; Folding, sorting and degradation; Proteasome | Human Diseases; Infectious diseases: Viral; Epstein-Barr virus infection | Brite Hierarchies; Protein families: genetic information processing; Proteasome	COG0465*	ATP-dependent Zn proteases	Posttranslational modification, protein turnover, chaperones	PF00004 [ATPase family associated with various cellular activities (AAA)];PF01434 [Peptidase family M41]	0.028	0.011	0.019	0	2.545	0
megahit_58784_91-1314	megahit_58784	CDS	Prodigal	1224	408	52.53	PSMC6, RPT4	k_Eukaryota;n_Sar;n_Alveolata;c_Dinophyceae;o_Suessiales;f_Symbiodiniaceae;g_Symbiodinium	K03064*	26S proteasome regulatory subunit T4	Genetic Information Processing; Folding, sorting and degradation; Proteasome | Human Diseases; Infectious diseases: Viral; Epstein-Barr virus infection | Brite Hierarchies; Protein families: genetic information processing; Proteasome	COG1222*	ATP-dependent 26S proteasome regulatory subunit	Posttranslational modification, protein turnover, chaperones	PF00004 [ATPase family associated with various cellular activities (AAA)]	0.105	0.021	0.034	0	4.414	0.014
megahit_92081_108-1325	megahit_92081	CDS	Prodigal	1218	406	57.39	PSMC6, RPT4	k_Eukaryota;n_Sar;n_Alveolata;c_Dinophyceae;o_Suessiales;f_Symbiodiniaceae;g_Symbiodinium	K03064*	26S proteasome regulatory subunit T4	Genetic Information Processing; Folding, sorting and degradation; Proteasome | Human Diseases; Infectious diseases: Viral; Epstein-Barr virus infection | Brite Hierarchies; Protein families: genetic information processing; Proteasome	COG1222*	ATP-dependent 26S proteasome regulatory subunit	Posttranslational modification, protein turnover, chaperones	PF00004 [ATPase family associated with various cellular activities (AAA)]	0.053	0.021	0	13.61	0.032	6.675
megahit_166941_307-1485	megahit_166941	CDS	Prodigal	1179	393	57.51	PSMC4, RPT3	k_Eukaryota;n_Sar;n_Alveolata;c_Dinophyceae;o_Suessiales;f_Symbiodiniaceae;g_Symbiodinium	K03063*	26S proteasome regulatory subunit T3	Genetic Information Processing; Folding, sorting and degradation; Proteasome | Human Diseases; Infectious diseases: Viral; Epstein-Barr virus infection | Brite Hierarchies; Protein families: genetic information processing; Proteasome	COG1222*	ATP-dependent 26S proteasome regulatory subunit	Posttranslational modification, protein turnover, chaperones	PF00004 [ATPase family associated with various cellular activities (AAA)]	0.326	0.021	0.107	0	6.72	0.015
megahit_185097_168-1469	megahit_185097	CDS	Prodigal	1302	434	53.84	PSMC4, RPT3	k_Eukaryota;n_Sar;n_Alveolata;c_Dinophyceae;o_Suessiales	K03063*	26S proteasome regulatory subunit T3	Genetic Information Processing; Folding, sorting and degradation; Proteasome | Human Diseases; Infectious diseases: Viral; Epstein-Barr virus infection | Brite Hierarchies; Protein families: genetic information processing; Proteasome	COG1222*	ATP-dependent 26S proteasome regulatory subunit	Posttranslational modification, protein turnover, chaperones	PF00004 [ATPase family associated with various cellular activities (AAA)]	0.148	0	0.065	11.338	0.01	6.414
megahit_319978_1-1260	megahit_319978	CDS	Prodigal	1260	420	53.65	PSMC4, RPT3	k_Eukaryota;n_Sar;n_Alveolata;c_Dinophyceae;o_Suessiales	K03063*	26S proteasome regulatory subunit T3	Genetic Information Processing; Folding, sorting and degradation; Proteasome | Human Diseases; Infectious diseases: Viral; Epstein-Barr virus infection | Brite Hierarchies; Protein families: genetic information processing; Proteasome	COG1222*	ATP-dependent 26S proteasome regulatory subunit	Posttranslational modification, protein turnover, chaperones	PF00004 [ATPase family associated with various cellular activities (AAA)]	0.102	0.06	0.033	0.01	5.301	0.007
megahit_120732_139-1434	megahit_120732	CDS	Prodigal	1296	432	53.94	PSMC2, RPT1	k_Eukaryota;n_Sar;n_Alveolata;c_Dinophyceae;o_Suessiales;f_Symbiodiniaceae;g_Symbiodinium;s_Symbiodinium necroappetens	K03061*	26S proteasome regulatory subunit T1	Genetic Information Processing; Folding, sorting and degradation; Proteasome | Human Diseases; Infectious diseases: Viral; Epstein-Barr virus infection | Brite Hierarchies; Protein families: genetic information processing; Proteasome	COG1222*	ATP-dependent 26S proteasome regulatory subunit	Posttranslational modification, protein turnover, chaperones	PF00004 [ATPase family associated with various cellular activities (AAA)]	0.148	0.097	0.421	0.01	11.015	0.027
megahit_234898_227-1549	megahit_234898	CDS	Prodigal	1323	441	56.84	PSMC2, RPT1	k_Eukaryota;n_Sar;n_Alveolata;c_Dinophyceae;o_Suessiales;f_Symbiodiniaceae;g_Symbiodinium;s_Symbiodinium necroappetens	K03061*	26S proteasome regulatory subunit T1	Genetic Information Processing; Folding, sorting and degradation; Proteasome | Human Diseases; Infectious diseases: Viral; Epstein-Barr virus infection | Brite Hierarchies; Protein families: genetic information processing; Proteasome	COG1222*	ATP-dependent 26S proteasome regulatory subunit	Posttranslational modification, protein turnover, chaperones	PF00004 [ATPase family associated with various cellular activities (AAA)]	0.097	0	0.127	15.576	0.039	7.529
megahit_304661_65-1423	megahit_304661	CDS	Prodigal	1359	453	49.52	PSMC2, RPT1	k_Eukaryota;n_Sar;n_Alveolata;c_Dinophyceae;o_Suessiales;f_Symbiodiniaceae;g_Symbiodinium	K03061	26S proteasome regulatory subunit T1	Genetic Information Processing; Folding, sorting and degradation; Proteasome | Human Diseases; Infectious diseases: Viral; Epstein-Barr virus infection | Brite Hierarchies; Protein families: genetic information processing; Proteasome	COG0465*	ATP-dependent Zn proteases	Posttranslational modification, protein turnover, chaperones	PF00004 [ATPase family associated with various cellular activities (AAA)]	0.047	0.018	0.031	8.168	0.01	3.964
megahit_363396_95-1471	megahit_363396	CDS	Prodigal	1377	459	50.98	PSMC2, RPT1	k_Eukaryota;n_Sar;n_Alveolata;c_Dinophyceae;o_Suessiales;f_Symbiodiniaceae;g_Symbiodinium	K03061	26S proteasome regulatory subunit T1	Genetic Information Processing; Folding, sorting and degradation; Proteasome | Human Diseases; Infectious diseases: Viral; Epstein-Barr virus infection | Brite Hierarchies; Protein families: genetic information processing; Proteasome	COG0465*	ATP-dependent Zn proteases	Posttranslational modification, protein turnover, chaperones	PF00004 [ATPase family associated with various cellular activities (AAA)]	0.047	0	0	0	4.808	0
megahit_126908_9-1073	megahit_126908	CDS	Prodigal	1065	355	50.99	PSMD7, RPN8	k_Eukaryota;n_Sar;n_Alveolata;c_Dinophyceae;o_Suessiales;f_Symbiodiniaceae;g_Symbiodinium	K03038*	26S proteasome regulatory subunit N8	Genetic Information Processing; Folding, sorting and degradation; Proteasome | Human Diseases; Infectious diseases: Viral; Epstein-Barr virus infection | Brite Hierarchies; Protein families: genetic information processing; Proteasome	COG1310*	Predicted metal-dependent protease of the PAD1/JAB1 superfamily	General function prediction only	PF01398 [JAB1/Mov34/MPN/PAD-1 ubiquitin protease];PF13012 [Maintenance of mitochondrial structure and function]	0.241	0.024	0.552	0	13.191	0
megahit_552596_62-1084	megahit_552596	CDS	Prodigal	1023	341	49.27	PSMD7, RPN8	k_Eukaryota;n_Sar;n_Alveolata;c_Dinophyceae;o_Suessiales;f_Symbiodiniaceae;g_Symbiodinium	K03038*	26S proteasome regulatory subunit N8	Genetic Information Processing; Folding, sorting and degradation; Proteasome | Human Diseases; Infectious diseases: Viral; Epstein-Barr virus infection | Brite Hierarchies; Protein families: genetic information processing; Proteasome	COG1310*	Predicted metal-dependent protease of the PAD1/JAB1 superfamily	General function prediction only	PF01398 [JAB1/Mov34/MPN/PAD-1 ubiquitin protease];PF13012 [Maintenance of mitochondrial structure and function]	0	0.025	0	10.965	0.076	4.678
megahit_99222_3274-3396	megahit_99222	CDS	Prodigal	123	41	47.15	PSMD6, RPN7	k_Eukaryota;n_Sar;n_Alveolata;c_Dinophyceae;o_Suessiales;f_Symbiodiniaceae;g_Symbiodinium	K03037*	26S proteasome regulatory subunit N7	Genetic Information Processing; Folding, sorting and degradation; Proteasome | Human Diseases; Infectious diseases: Viral; Epstein-Barr virus infection | Brite Hierarchies; Protein families: genetic information processing; Proteasome	COG5187*	26S proteasome regulatory complex component, contains PCI domain	Posttranslational modification, protein turnover, chaperones		0	0	0	0	2.752	0
megahit_269515_53-1375	megahit_269515	CDS	Prodigal	1323	441	51.32	PSMD11, RPN6	k_Eukaryota;n_Sar;n_Alveolata;c_Dinophyceae;o_Suessiales;f_Symbiodiniaceae;g_Symbiodinium;n_unclassified Symbiodinium;s_Symbiodinium sp.	K03036*	26S proteasome regulatory subunit N6	Genetic Information Processing; Folding, sorting and degradation; Proteasome | Human Diseases; Infectious diseases: Viral; Epstein-Barr virus infection | Brite Hierarchies; Protein families: genetic information processing; Proteasome	COG5159*	26S proteasome regulatory complex component	Posttranslational modification, protein turnover, chaperones	PF01399 [PCI domain];PF18055 []	0.121	0.152	0.032	0.029	10.864	0.013
megahit_564133_51-1433	megahit_564133	CDS	Prodigal	1383	461	50.9	PSMD11, RPN6	k_Eukaryota;n_Sar;n_Alveolata;c_Dinophyceae;o_Suessiales;f_Symbiodiniaceae;g_Symbiodinium;n_unclassified Symbiodinium;s_Symbiodinium sp.	K03036*	26S proteasome regulatory subunit N6	Genetic Information Processing; Folding, sorting and degradation; Proteasome | Human Diseases; Infectious diseases: Viral; Epstein-Barr virus infection | Brite Hierarchies; Protein families: genetic information processing; Proteasome	COG5159*	26S proteasome regulatory complex component	Posttranslational modification, protein turnover, chaperones	PF01399 [PCI domain];PF18055 []	0.139	0.018	0.122	10.623	0.009	7.087
megahit_182015_94-1470	megahit_182015	CDS	Prodigal	1377	459	50.25	PSMD12, RPN5	k_Eukaryota;n_Sar;n_Alveolata;c_Dinophyceae;o_Suessiales	K03035*	26S proteasome regulatory subunit N5	Genetic Information Processing; Folding, sorting and degradation; Proteasome | Human Diseases; Infectious diseases: Viral; Epstein-Barr virus infection | Brite Hierarchies; Protein families: genetic information processing; Proteasome	COG5071*	26S proteasome regulatory complex component	Posttranslational modification, protein turnover, chaperones	PF01399 [PCI domain]	0.093	0.018	0.046	8.371	0.047	4.722
megahit_9151_142-1689	megahit_9151	CDS	Prodigal	1548	516	51.36	PSMD3, RPN3	k_Eukaryota;n_Sar;n_Alveolata;c_Dinophyceae;o_Suessiales;f_Symbiodiniaceae;g_Symbiodinium	K03033*	26S proteasome regulatory subunit N3	Genetic Information Processing; Folding, sorting and degradation; Proteasome | Human Diseases; Infectious diseases: Viral; Epstein-Barr virus infection | Brite Hierarchies; Protein families: genetic information processing; Proteasome	ENOG410XS40*	26S proteasome nonATPase regulatory subunit	Posttranslational modification, protein turnover, chaperones	PF01399 [PCI domain];PF08375 [Proteasome regulatory subunit C-terminal]	0.083	0.065	0.163	0.025	8.638	0
megahit_288612_2-1630	megahit_288612	CDS	Prodigal	1629	543	51.75	PSMD3, RPN3	k_Eukaryota;n_Sar;n_Alveolata;c_Dinophyceae;o_Suessiales;f_Symbiodiniaceae;g_Symbiodinium	K03033*	26S proteasome regulatory subunit N3	Genetic Information Processing; Folding, sorting and degradation; Proteasome | Human Diseases; Infectious diseases: Viral; Epstein-Barr virus infection | Brite Hierarchies; Protein families: genetic information processing; Proteasome	ENOG410XS40*	26S proteasome nonATPase regulatory subunit	Posttranslational modification, protein turnover, chaperones	PF01399 [PCI domain];PF08375 [Proteasome regulatory subunit C-terminal]	0.039	0.015	0.026	8.642	0.056	6.223
megahit_108602_108-3287	megahit_108602	CDS	Prodigal	3180	1060	52.96	PSMD1, RPN2	k_Eukaryota;n_Sar;n_Alveolata;c_Dinophyceae;o_Suessiales;f_Suessiaceae;g_Polarella	K03032*	26S proteasome regulatory subunit N2	Genetic Information Processing; Folding, sorting and degradation; Proteasome | Human Diseases; Infectious diseases: Viral; Epstein-Barr virus infection | Brite Hierarchies; Protein families: genetic information processing; Proteasome	COG5116*	26S proteasome regulatory complex component	Posttranslational modification, protein turnover, chaperones	PF01851 [Proteasome/cyclosome repeat];PF13646 [HEAT repeats];PF18004 []	0.101	0.024	0.04	0	5.818	0.017
megahit_245524_57-3305	megahit_245524	CDS	Prodigal	3249	1083	54.11	PSMD1, RPN2	k_Eukaryota;n_Sar;n_Alveolata;c_Dinophyceae;o_Suessiales;f_Suessiaceae;g_Polarella	K03032*	26S proteasome regulatory subunit N2	Genetic Information Processing; Folding, sorting and degradation; Proteasome | Human Diseases; Infectious diseases: Viral; Epstein-Barr virus infection | Brite Hierarchies; Protein families: genetic information processing; Proteasome	COG5116*	26S proteasome regulatory complex component	Posttranslational modification, protein turnover, chaperones	PF01851 [Proteasome/cyclosome repeat];PF13646 [HEAT repeats];PF18004 []	0.02	0.008	0.013	5.005	0.004	4.313
megahit_143287_2685-3557	megahit_143287	CDS	Prodigal	873	291	58.88	RPN13	k_Eukaryota;n_Sar;n_Alveolata;c_Dinophyceae;o_Suessiales;f_Suessiaceae;g_Polarella	K06691*	26S proteasome regulatory subunit N13	Genetic Information Processing; Folding, sorting and degradation; Proteasome | Human Diseases; Infectious diseases: Viral; Epstein-Barr virus infection | Brite Hierarchies; Protein families: genetic information processing; Proteasome	ENOG410XSJJ*	Adhesion regulating molecule	Posttranslational modification, protein turnover, chaperones	PF04683 [Proteasome complex subunit Rpn13 ubiquitin receptor];PF16550 [UCH-binding domain]	0.294	0.216	0.337	0.007	19.201	0.01
megahit_5977_2-1306	megahit_5977	CDS	Prodigal	1305	435	53.87	PSMD4, RPN10	k_Eukaryota;n_Sar;n_Alveolata;c_Dinophyceae;o_Suessiales;f_Symbiodiniaceae;g_Symbiodinium	K03029*	26S proteasome regulatory subunit N10	Genetic Information Processing; Folding, sorting and degradation; Proteasome | Human Diseases; Infectious diseases: Viral; Epstein-Barr virus infection | Brite Hierarchies; Protein families: genetic information processing; Proteasome	COG5148*	26S proteasome regulatory complex, subunit RPN10/PSMD4	Posttranslational modification, protein turnover, chaperones	PF13519 [von Willebrand factor type A domain]	0.197	0.077	0.225	0.02	10.276	0.014
megahit_486409_3-1403	megahit_486409	CDS	Prodigal	1401	467	57.03	PSMD4, RPN10	k_Eukaryota;n_Sar;n_Alveolata;c_Dinophyceae;o_Suessiales;f_Symbiodiniaceae;g_Symbiodinium	K03029*	26S proteasome regulatory subunit N10	Genetic Information Processing; Folding, sorting and degradation; Proteasome | Human Diseases; Infectious diseases: Viral; Epstein-Barr virus infection | Brite Hierarchies; Protein families: genetic information processing; Proteasome	COG5148*	26S proteasome regulatory complex, subunit RPN10/PSMD4	Posttranslational modification, protein turnover, chaperones	PF13519 [von Willebrand factor type A domain]	0.046	0.018	0.03	11.468	0.014	4.369
megahit_586014_164-2827	megahit_586014	CDS	Prodigal	2664	888	51.39	PSMD2, RPN1	k_Eukaryota;n_Sar;n_Alveolata;c_Dinophyceae;o_Suessiales;f_Symbiodiniaceae;g_Symbiodinium	K03028*	26S proteasome regulatory subunit N1	Genetic Information Processing; Folding, sorting and degradation; Proteasome | Human Diseases; Infectious diseases: Viral; Epstein-Barr virus infection | Brite Hierarchies; Protein families: genetic information processing; Proteasome	COG5110*	26S proteasome regulatory complex component	Posttranslational modification, protein turnover, chaperones	PF01851 [Proteasome/cyclosome repeat];PF17781 [];PF18051 []	0.096	0.071	0.173	0.015	12.499	0.033
megahit_4603_113-2776	megahit_4603	CDS	Prodigal	2664	888	50.68	PSMD2, RPN1	k_Eukaryota;n_Sar;n_Alveolata;c_Dinophyceae;o_Suessiales;f_Symbiodiniaceae;g_Symbiodinium	K03028*	26S proteasome regulatory subunit N1	Genetic Information Processing; Folding, sorting and degradation; Proteasome | Human Diseases; Infectious diseases: Viral; Epstein-Barr virus infection | Brite Hierarchies; Protein families: genetic information processing; Proteasome	COG5110*	26S proteasome regulatory complex component	Posttranslational modification, protein turnover, chaperones	PF01851 [Proteasome/cyclosome repeat];PF17781 [];PF18051 []	0.072	0.038	0.032	10.702	0.02	7.571
megahit_321052_219-341	megahit_321052	CDS	Prodigal	123	41	48.78	PSMD2, RPN1	k_Eukaryota;n_Sar;n_Alveolata;c_Dinophyceae;o_Suessiales;f_Symbiodiniaceae;g_Symbiodinium	K03028*	26S proteasome regulatory subunit N1	Genetic Information Processing; Folding, sorting and degradation; Proteasome | Human Diseases; Infectious diseases: Viral; Epstein-Barr virus infection | Brite Hierarchies; Protein families: genetic information processing; Proteasome	COG5110*	26S proteasome regulatory complex component	Posttranslational modification, protein turnover, chaperones		0	0	0	0	0.212	0
megahit_585420_54-275	megahit_585420	CDS	Prodigal	222	74	48.2	UBL5, HUB1	k_Eukaryota;n_Sar;n_Alveolata;c_Dinophyceae;o_Suessiales;f_Symbiodiniaceae;g_Symbiodinium	K13113*	ubiquitin-like protein 5	Organismal Systems; Aging; Longevity regulating pathway - worm | Brite Hierarchies; Protein families: genetic information processing; Spliceosome	ENOG4111UT0*	Ubiquitin-like protein	Posttranslational modification, protein turnover, chaperones		0	0	0.189	11.577	0	9.763
megahit_297632_116-337	megahit_297632	CDS	Prodigal	222	74	46.4	UBL5, HUB1	k_Eukaryota;n_Sar;n_Alveolata;c_Dinophyceae;o_Suessiales;f_Symbiodiniaceae;g_Symbiodinium	K13113*	ubiquitin-like protein 5	Organismal Systems; Aging; Longevity regulating pathway - worm | Brite Hierarchies; Protein families: genetic information processing; Spliceosome	ENOG4111UT0*	Ubiquitin-like protein	Posttranslational modification, protein turnover, chaperones		0	0	0.189	0.175	7.155	0.08
megahit_37567_83-712	megahit_37567	CDS	Prodigal	630	210	56.19	UBE2V	k_Eukaryota;n_Sar;n_Alveolata;c_Dinophyceae;o_Suessiales;f_Symbiodiniaceae;g_Symbiodinium	K10704*	ubiquitin-conjugating enzyme E2 variant	Organismal Systems; Immune system; Toll and Imd signaling pathway | Brite Hierarchies; Protein families: genetic information processing; DNA repair and recombination proteins	ENOG4111MDW*	ubiquitin-conjugating enzyme	Posttranslational modification, protein turnover, chaperones	PF00179 [Ubiquitin-conjugating enzyme]	0.102	0.08	0	8.795	0	8.944
megahit_573104_105-743	megahit_573104	CDS	Prodigal	639	213	57.9	UBE2V	k_Eukaryota;n_Sar;n_Alveolata;c_Dinophyceae;o_Suessiales;f_Symbiodiniaceae;g_Symbiodinium	K10704*	ubiquitin-conjugating enzyme E2 variant	Organismal Systems; Immune system; Toll and Imd signaling pathway | Brite Hierarchies; Protein families: genetic information processing; DNA repair and recombination proteins	ENOG4111MDW*	ubiquitin-conjugating enzyme	Posttranslational modification, protein turnover, chaperones	PF00179 [Ubiquitin-conjugating enzyme]	0.1	0.02	0.033	0.091	8.7	0.235
megahit_259239_3-254	megahit_259239	CDS	Prodigal	252	84	48.81	UBE2V	k_Eukaryota;n_Sar;n_Alveolata;c_Dinophyceae;o_Suessiales;f_Symbiodiniaceae;g_Symbiodinium	K10704*	ubiquitin-conjugating enzyme E2 variant	Organismal Systems; Immune system; Toll and Imd signaling pathway | Brite Hierarchies; Protein families: genetic information processing; DNA repair and recombination proteins	ENOG4111MDW*	ubiquitin-conjugating enzyme	Posttranslational modification, protein turnover, chaperones		0	0	0	0.333	0	0.246
megahit_128672_205-2289	megahit_128672	CDS	Prodigal	2085	695	51.22	UBC	k_Eukaryota;n_Sar;n_Alveolata;c_Dinophyceae;o_Suessiales	K08770	ubiquitin C	Organismal Systems; Endocrine system; PPAR signaling pathway | Brite Hierarchies; Protein families: genetic information processing; Ubiquitin system	COG5272	Ubiquitin	Posttranslational modification, protein turnover, chaperones	PF00240 [Ubiquitin family];PF00443 [Ubiquitin carboxyl-terminal hydrolase];PF11976 [Ubiquitin-2 like Rad60 SUMO-like]	0.092	0.024	0.05	0	5.742	0
megahit_236697_121-894	megahit_236697	CDS	Prodigal	774	258	49.1	UBC	k_Eukaryota;n_Sar;n_Alveolata;c_Dinophyceae;o_Suessiales	K08770	ubiquitin C	Organismal Systems; Endocrine system; PPAR signaling pathway | Brite Hierarchies; Protein families: genetic information processing; Ubiquitin system	COG5272*	Ubiquitin	Posttranslational modification, protein turnover, chaperones	PF00240 [Ubiquitin family]	0.083	0	0	7.843	0.017	6.48
megahit_318219_1-120	megahit_318219	CDS	Prodigal	120	40	45	UBC	k_Eukaryota;n_Sar;n_Alveolata;c_Dinophyceae;o_Suessiales;f_Suessiaceae;g_Polarella	K08770	ubiquitin C	Organismal Systems; Endocrine system; PPAR signaling pathway | Brite Hierarchies; Protein families: genetic information processing; Ubiquitin system	COG5272	Ubiquitin	Posttranslational modification, protein turnover, chaperones		0	0	0	0.054	0	0.147
megahit_111365_1-2985	megahit_111365	CDS	Prodigal	2985	995	52.23		k_Eukaryota;n_Sar;n_Alveolata;c_Dinophyceae;o_Suessiales;f_Symbiodiniaceae;g_Symbiodinium	K05928*	tocopherol O-methyltransferase [EC:2.1.1.95]	Metabolism; Metabolism of cofactors and vitamins; Ubiquinone and other terpenoid-quinone biosynthesis	ENOG410XP5G*	Methyltransferase	Function unknown	PF01040 [UbiA prenyltransferase family];PF02353 [Mycolic acid cyclopropane synthetase];PF08241 [Methyltransferase domain];PF13489 [Methyltransferase domain];PF13649 [Methyltransferase domain];PF13847 [Methyltransferase domain]	0	0.025	0.028	0	2.063	0
megahit_460414_121-3420	megahit_460414	CDS	Prodigal	3300	1100	60.82		k_Eukaryota;n_Sar;n_Alveolata;c_Dinophyceae;o_Suessiales;f_Symbiodiniaceae;g_Symbiodinium	K05928*	tocopherol O-methyltransferase [EC:2.1.1.95]	Metabolism; Metabolism of cofactors and vitamins; Ubiquinone and other terpenoid-quinone biosynthesis	ENOG410XP5G*	Methyltransferase	Function unknown	PF01040 [UbiA prenyltransferase family];PF02353 [Mycolic acid cyclopropane synthetase];PF08241 [Methyltransferase domain];PF08242 [Methyltransferase domain];PF13489 [Methyltransferase domain];PF13649 [Methyltransferase domain];PF13847 [Methyltransferase domain]	0	0.008	0.013	1.871	0	2.222
megahit_569063_360-1760	megahit_569063	CDS	Prodigal	1401	467	51.82	wrbA	k_Eukaryota;n_Sar;n_Alveolata;c_Dinophyceae;o_Suessiales;f_Symbiodiniaceae	K03809*	NAD(P)H dehydrogenase (quinone) [EC:1.6.5.2]	Metabolism; Metabolism of cofactors and vitamins; Ubiquinone and other terpenoid-quinone biosynthesis	COG0655*	Multimeric flavodoxin WrbA	General function prediction only	PF00258 [Flavodoxin];PF03358 [NADPH-dependent FMN reductase]	0.229	0.09	0.18	0.009	14.349	0.076
megahit_268044_1-777	megahit_268044	CDS	Prodigal	777	259	57.14	wrbA	k_Eukaryota;n_Sar;n_Alveolata;c_Dinophyceae;o_Suessiales;f_Symbiodiniaceae;g_Symbiodinium	K03809*	NAD(P)H dehydrogenase (quinone) [EC:1.6.5.2]	Metabolism; Metabolism of cofactors and vitamins; Ubiquinone and other terpenoid-quinone biosynthesis	COG0655*	Multimeric flavodoxin WrbA	General function prediction only		0.165	0.081	0.162	62.915	0.017	41.59
megahit_346314_253-1737	megahit_346314	CDS	Prodigal	1485	495	55.96	wrbA	k_Eukaryota;n_Sar;n_Alveolata;c_Dinophyceae;o_Suessiales;f_Symbiodiniaceae	K03809*	NAD(P)H dehydrogenase (quinone) [EC:1.6.5.2]	Metabolism; Metabolism of cofactors and vitamins; Ubiquinone and other terpenoid-quinone biosynthesis	COG0655*	Multimeric flavodoxin WrbA	General function prediction only	PF00258 [Flavodoxin];PF03358 [NADPH-dependent FMN reductase]	0.043	0.068	0.085	20.178	0.009	16.34
megahit_267912_2-256	megahit_267912	CDS	Prodigal	255	85	53.73	wrbA	k_Eukaryota;n_Sar;n_Alveolata;c_Dinophyceae;o_Suessiales	K03809*	NAD(P)H dehydrogenase (quinone) [EC:1.6.5.2]	Metabolism; Metabolism of cofactors and vitamins; Ubiquinone and other terpenoid-quinone biosynthesis	COG0655*	Multimeric flavodoxin WrbA	General function prediction only		0	0.099	0	4.103	0	5.412
megahit_255556_1-216	megahit_255556	CDS	Prodigal	216	72	55.09	wrbA	k_Eukaryota;n_Sar;n_Alveolata;c_Dinophyceae;o_Suessiales;f_Symbiodiniaceae;g_Symbiodinium	K03809*	NAD(P)H dehydrogenase (quinone) [EC:1.6.5.2]	Metabolism; Metabolism of cofactors and vitamins; Ubiquinone and other terpenoid-quinone biosynthesis	COG0655*	Multimeric flavodoxin WrbA	General function prediction only		0	0	0	0	0.181	0
megahit_585470_92-1360	megahit_585470	CDS	Prodigal	1269	423	53.11	K18534	k_Eukaryota;n_Sar;n_Alveolata;c_Dinophyceae;o_Suessiales;f_Symbiodiniaceae;g_Symbiodinium	K18534*	MPBQ/MSBQ methyltransferase [EC:2.1.1.295]	Metabolism; Metabolism of cofactors and vitamins; Ubiquinone and other terpenoid-quinone biosynthesis	ENOG410XP5G*	Methyltransferase	Function unknown	PF02353 [Mycolic acid cyclopropane synthetase];PF08241 [Methyltransferase domain];PF08242 [Methyltransferase domain];PF13489 [Methyltransferase domain];PF13649 [Methyltransferase domain];PF13847 [Methyltransferase domain]	0.227	0.04	0.099	0	10.793	0.014
megahit_256310_69-1292	megahit_256310	CDS	Prodigal	1224	408	52.94	K18534	k_Eukaryota;n_Sar;n_Alveolata;c_Dinophyceae;o_Suessiales;f_Symbiodiniaceae;g_Symbiodinium	K18534*	MPBQ/MSBQ methyltransferase [EC:2.1.1.295]	Metabolism; Metabolism of cofactors and vitamins; Ubiquinone and other terpenoid-quinone biosynthesis	ENOG410XP5G*	Methyltransferase	Function unknown	PF08241 [Methyltransferase domain];PF08242 [Methyltransferase domain];PF13489 [Methyltransferase domain];PF13649 [Methyltransferase domain];PF13847 [Methyltransferase domain]	0.262	0	0.069	11.391	0.011	11.542
megahit_466039_2-124	megahit_466039	CDS	Prodigal	123	41	51.22	K18534	k_Eukaryota;n_Sar;n_Alveolata;c_Dinophyceae;o_Suessiales;f_Symbiodiniaceae;g_Symbiodinium	K18534*	MPBQ/MSBQ methyltransferase [EC:2.1.1.295]	Metabolism; Metabolism of cofactors and vitamins; Ubiquinone and other terpenoid-quinone biosynthesis					0	0	0	0.315	0	0.216
megahit_115852_888-1445	megahit_115852	CDS	Prodigal	558	186	51.08	ubiE	k_Eukaryota;n_Sar;n_Alveolata;c_Dinophyceae;o_Suessiales;f_Symbiodiniaceae;g_Symbiodinium	K03183*	demethylmenaquinone methyltransferase / 2-methoxy-6-polyprenyl-1,4-benzoquinol methylase [EC:2.1.1.163 2.1.1.201]	Metabolism; Metabolism of cofactors and vitamins; Ubiquinone and other terpenoid-quinone biosynthesis					0	0	0.038	6.932	0	8.133
megahit_3195_36-608	megahit_3195	CDS	Prodigal	573	191	59.16	ubiE	k_Eukaryota;n_Sar;n_Alveolata;c_Dinophyceae;o_Suessiales;f_Symbiodiniaceae;g_Symbiodinium	K03183*	demethylmenaquinone methyltransferase / 2-methoxy-6-polyprenyl-1,4-benzoquinol methylase [EC:2.1.1.163 2.1.1.201]	Metabolism; Metabolism of cofactors and vitamins; Ubiquinone and other terpenoid-quinone biosynthesis				PF01209 [ubiE/COQ5 methyltransferase family]	0	0	0	0	6.124	0
megahit_536141_1-279	megahit_536141	CDS	Prodigal	279	93	59.5	ubiE	k_Eukaryota;n_Sar;n_Alveolata;c_Dinophyceae;o_Suessiales;f_Symbiodiniaceae;g_Symbiodinium	K03183*	demethylmenaquinone methyltransferase / 2-methoxy-6-polyprenyl-1,4-benzoquinol methylase [EC:2.1.1.163 2.1.1.201]	Metabolism; Metabolism of cofactors and vitamins; Ubiquinone and other terpenoid-quinone biosynthesis	COG2226*	Methylase involved in ubiquinone/menaquinone biosynthesis	Coenzyme metabolism		0	0	0	0	0.373	0
megahit_209267_6051-6917	megahit_209267	CDS	Prodigal	867	289	54.44	COQ5	k_Eukaryota;n_Sar;n_Alveolata;c_Dinophyceae;o_Suessiales;f_Symbiodiniaceae;g_Symbiodinium	K06127*	2-methoxy-6-polyprenyl-1,4-benzoquinol methylase [EC:2.1.1.201]	Metabolism; Metabolism of cofactors and vitamins; Ubiquinone and other terpenoid-quinone biosynthesis	COG2226*	Methylase involved in ubiquinone/menaquinone biosynthesis	Coenzyme metabolism	PF01209 [ubiE/COQ5 methyltransferase family]	0.481	0.087	0.121	0.06	29.283	0.143
megahit_242879_84-935	megahit_242879	CDS	Prodigal	852	284	58.69	TR1	k_Eukaryota;n_Sar;n_Alveolata;c_Dinophyceae;o_Suessiales;f_Symbiodiniaceae;g_Symbiodinium	K08081*	tropinone reductase I [EC:1.1.1.206]	Metabolism; Biosynthesis of other secondary metabolites; Tropane, piperidine and pyridine alkaloid biosynthesis	COG1028*	Dehydrogenases with different specificities (related to short-chain alcohol dehydrogenases)	General function prediction only|Secondary metabolites biosynthesis, transport and catabolism|Lipid metabolism	PF00106 [short chain dehydrogenase];PF08659 [KR domain];PF13561 [Enoyl-(Acyl carrier protein) reductase]	0.075	0	0.025	4.184	0.015	2.139
megahit_103436_34-831	megahit_103436	CDS	Prodigal	798	266	56.27	TR1	k_Eukaryota;n_Sar;n_Alveolata;c_Dinophyceae;o_Suessiales;f_Symbiodiniaceae;g_Symbiodinium	K08081*	tropinone reductase I [EC:1.1.1.206]	Metabolism; Biosynthesis of other secondary metabolites; Tropane, piperidine and pyridine alkaloid biosynthesis	ENOG410XNWU*	short-chain dehydrogenase reductase	Function unknown	PF00106 [short chain dehydrogenase];PF08659 [KR domain];PF13561 [Enoyl-(Acyl carrier protein) reductase]	0	0	0	0	3.834	0
megahit_317974_36-980	megahit_317974	CDS	Prodigal	945	315	54.18	TC.ZIP, zupT, ZRT3, ZIP2	k_Eukaryota;n_Sar;n_Alveolata;c_Dinophyceae;o_Suessiales;f_Symbiodiniaceae;g_Symbiodinium	K07238*	zinc transporter, ZIP family	Brite Hierarchies; Protein families: signaling and cellular processes; Transporters	COG0428*	Predicted divalent heavy-metal cations transporter	Inorganic ion transport and metabolism	PF02535 [ZIP Zinc transporter]	0	0.053	0.089	0	3.444	0
megahit_353068_2-1030	megahit_353068	CDS	Prodigal	1029	343	51.99	TC.ZIP, zupT, ZRT3, ZIP2	k_Eukaryota;n_Sar;n_Alveolata;c_Dinophyceae;o_Suessiales;f_Symbiodiniaceae;g_Symbiodinium	K07238*	zinc transporter, ZIP family	Brite Hierarchies; Protein families: signaling and cellular processes; Transporters	COG0428*	Predicted divalent heavy-metal cations transporter	Inorganic ion transport and metabolism	PF02535 [ZIP Zinc transporter]	0	0	0.061	5.585	0	9.749
megahit_275753_934-1977	megahit_275753	CDS	Prodigal	1044	348	54.12	TC.ZIP, zupT, ZRT3, ZIP2	k_Eukaryota;n_Sar;n_Alveolata;c_Dinophyceae;o_Suessiales;f_Symbiodiniaceae;g_Symbiodinium	K07238*	zinc transporter, ZIP family	Brite Hierarchies; Protein families: signaling and cellular processes; Transporters	COG0428*	Predicted divalent heavy-metal cations transporter	Inorganic ion transport and metabolism	PF02535 [ZIP Zinc transporter]	0	0.024	0	0	8.081	0
megahit_443126_157-1152	megahit_443126	CDS	Prodigal	996	332	59.84	TC.ZIP, zupT, ZRT3, ZIP2	k_Eukaryota;n_Sar;n_Alveolata;c_Dinophyceae;o_Suessiales;f_Symbiodiniaceae;g_Symbiodinium	K07238*	zinc transporter, ZIP family	Brite Hierarchies; Protein families: signaling and cellular processes; Transporters	COG0428*	Predicted divalent heavy-metal cations transporter	Inorganic ion transport and metabolism	PF02535 [ZIP Zinc transporter]	0	0	0	8.604	0	7.532
megahit_333652_154-1416	megahit_333652	CDS	Prodigal	1263	421	58.12	TC.ZIP, zupT, ZRT3, ZIP2	k_Eukaryota;n_Sar;n_Alveolata;c_Dinophyceae;o_Suessiales;f_Symbiodiniaceae;g_Symbiodinium	K07238*	zinc transporter, ZIP family	Brite Hierarchies; Protein families: signaling and cellular processes; Transporters					0	0	0	2.26	0	1.436
megahit_588831_56-1072	megahit_588831	CDS	Prodigal	1017	339	54.57	TC.ZIP, zupT, ZRT3, ZIP2	k_Eukaryota;n_Sar;n_Alveolata;c_Dinophyceae;o_Suessiales;f_Symbiodiniaceae;g_Symbiodinium	K07238*	zinc transporter, ZIP family	Brite Hierarchies; Protein families: signaling and cellular processes; Transporters				PF02535 [ZIP Zinc transporter]	0	0	0	0	1.357	0
megahit_18520_1-1575	megahit_18520	CDS	Prodigal	1575	525	51.24	VGSC	k_Eukaryota;n_Sar;n_Alveolata;c_Dinophyceae;o_Suessiales;f_Symbiodiniaceae;g_Symbiodinium	K08714*	voltage-gated sodium channel	Brite Hierarchies; Protein families: signaling and cellular processes; Transporters	COG1226*	Kef-type K+ transport systems, predicted NAD-binding component	Inorganic ion transport and metabolism	PF00520 [Ion transport protein]	0.041	0	0.027	1.103	0	1.382
megahit_36702_9-1088	megahit_36702	CDS	Prodigal	1080	360	52.87	kch, trkA, mthK, pch	k_Eukaryota;n_Sar;n_Alveolata;c_Dinophyceae;o_Suessiales;f_Symbiodiniaceae;g_Symbiodinium	K10716*	voltage-gated potassium channel	Brite Hierarchies; Protein families: signaling and cellular processes; Transporters	COG1226*	Kef-type K+ transport systems, predicted NAD-binding component	Inorganic ion transport and metabolism	PF00520 [Ion transport protein];PF07885 [Ion channel]	0.059	0.047	0	7.056	0	2.736
megahit_525657_337-1164	megahit_525657	CDS	Prodigal	828	276	49.03	kch, trkA, mthK, pch	k_Eukaryota;n_Sar;n_Alveolata;c_Dinophyceae;o_Suessiales	K10716*	voltage-gated potassium channel	Brite Hierarchies; Protein families: signaling and cellular processes; Transporters	COG1226*	Kef-type K+ transport systems, predicted NAD-binding component	Inorganic ion transport and metabolism	PF00520 [Ion transport protein];PF07885 [Ion channel]	0	0.03	0.025	0	2.351	0
megahit_378933_3-1181	megahit_378933	CDS	Prodigal	1179	393	45.63	kch, trkA, mthK, pch	k_Eukaryota;n_Sar;n_Alveolata;c_Dinophyceae;o_Suessiales	K10716*	voltage-gated potassium channel	Brite Hierarchies; Protein families: signaling and cellular processes; Transporters	COG1226*	Kef-type K+ transport systems, predicted NAD-binding component	Inorganic ion transport and metabolism	PF00520 [Ion transport protein];PF07885 [Ion channel]	0	0.021	0	0.761	0	0.623
megahit_369051_3-2237	megahit_369051	CDS	Prodigal	2235	745	53.06	NSF, SEC18	k_Eukaryota;n_Sar;n_Alveolata;c_Dinophyceae;o_Suessiales;f_Symbiodiniaceae;g_Symbiodinium	K06027*	vesicle-fusing ATPase [EC:3.6.4.6]	Cellular Processes; Transport and catabolism; Autophagy - yeast | Organismal Systems; Excretory system; Vasopressin-regulated water reabsorption | Organismal Systems; Nervous system; GABAergic synapse | Organismal Systems; Nervous system; Synaptic vesicle cycle | Brite Hierarchies; Protein families: genetic information processing; Membrane trafficking	COG0464*	ATPases of the AAA+ class	Posttranslational modification, protein turnover, chaperones	PF00004 [ATPase family associated with various cellular activities (AAA)]	0.086	0	0	0.012	1.882	0
megahit_215567_292-558	megahit_215567	CDS	Prodigal	267	89	52.43	VAMP4	k_Eukaryota;n_Sar;n_Alveolata;c_Dinophyceae;o_Suessiales;f_Symbiodiniaceae;g_Symbiodinium	K08513*	vesicle-associated membrane protein 4	Genetic Information Processing; Folding, sorting and degradation; SNARE interactions in vesicular transport | Brite Hierarchies; Protein families: genetic information processing; Membrane trafficking	COG5143*	Synaptobrevin/VAMP-like protein		PF00957 [Synaptobrevin]	0	0	0	0	0.439	0
megahit_76430_110-1423	megahit_76430	CDS	Prodigal	1314	438	55.33	VPS4	k_Eukaryota;n_Sar;n_Alveolata;c_Dinophyceae;o_Suessiales;f_Symbiodiniaceae;g_Symbiodinium	K12196*	vacuolar protein-sorting-associated protein 4	Cellular Processes; Transport and catabolism; Endocytosis | Cellular Processes; Cell growth and death; Necroptosis | Brite Hierarchies; Protein families: genetic information processing; Membrane trafficking	ENOG410XRHN*	endosome to lysosome transport via multivesicular body sorting pathway	Posttranslational modification, protein turnover, chaperones	PF00004 [ATPase family associated with various cellular activities (AAA)];PF09336 [Vps4 C terminal oligomerisation domain]	0	0.038	0.096	7.554	0.01	5.992
megahit_432904_75-1382	megahit_432904	CDS	Prodigal	1308	436	54.97	VPS4	k_Eukaryota;n_Sar;n_Alveolata;c_Dinophyceae;o_Suessiales;f_Symbiodiniaceae;g_Symbiodinium	K12196*	vacuolar protein-sorting-associated protein 4	Cellular Processes; Transport and catabolism; Endocytosis | Cellular Processes; Cell growth and death; Necroptosis | Brite Hierarchies; Protein families: genetic information processing; Membrane trafficking	ENOG410XRHN*	endosome to lysosome transport via multivesicular body sorting pathway	Posttranslational modification, protein turnover, chaperones	PF00004 [ATPase family associated with various cellular activities (AAA)];PF04212 [MIT (microtubule interacting and transport) domain];PF09336 [Vps4 C terminal oligomerisation domain]	0.098	0	0	0	3.359	0.041
megahit_296365_77-1804	megahit_296365	CDS	Prodigal	1728	576	51.62	VPS45	k_Eukaryota;n_Sar;n_Alveolata;c_Dinophyceae;o_Suessiales;f_Symbiodiniaceae;g_Symbiodinium	K12479*	vacuolar protein sorting-associated protein 45	Cellular Processes; Transport and catabolism; Endocytosis | Cellular Processes; Transport and catabolism; Autophagy - yeast | Brite Hierarchies; Protein families: genetic information processing; Membrane trafficking				PF00995 [Sec1 family]	0	0.029	0.036	3.786	0.045	3.005
megahit_174873_1-1821	megahit_174873	CDS	Prodigal	1821	607	51.67	VPS45	k_Eukaryota;n_Sar;n_Alveolata;c_Dinophyceae;o_Suessiales;f_Symbiodiniaceae;g_Symbiodinium	K12479*	vacuolar protein sorting-associated protein 45	Cellular Processes; Transport and catabolism; Endocytosis | Cellular Processes; Transport and catabolism; Autophagy - yeast | Brite Hierarchies; Protein families: genetic information processing; Membrane trafficking				PF00995 [Sec1 family]	0.035	0	0	0.014	4.358	0
megahit_238977_163-2589	megahit_238977	CDS	Prodigal	2427	809	52.2	VPS35	k_Eukaryota;n_Sar;n_Alveolata;c_Dinophyceae;o_Suessiales;f_Symbiodiniaceae;g_Symbiodinium	K18468*	vacuolar protein sorting-associated protein 35	Cellular Processes; Transport and catabolism; Endocytosis | Brite Hierarchies; Protein families: genetic information processing; Membrane trafficking	ENOG410XNXC*	Vacuolar Protein	Intracellular trafficking, secretion, and vesicular transport	PF03635 [Vacuolar protein sorting-associated protein 35 ]	0.026	0.026	0.069	7.189	0.005	4.604
megahit_528183_181-2628	megahit_528183	CDS	Prodigal	2448	816	51.8	VPS35	k_Eukaryota;n_Sar;n_Alveolata;c_Dinophyceae;o_Suessiales;f_Symbiodiniaceae;g_Symbiodinium	K18468*	vacuolar protein sorting-associated protein 35	Cellular Processes; Transport and catabolism; Endocytosis | Brite Hierarchies; Protein families: genetic information processing; Membrane trafficking	ENOG410XNXC*	Vacuolar Protein	Intracellular trafficking, secretion, and vesicular transport	PF03635 [Vacuolar protein sorting-associated protein 35 ]	0.052	0.015	0.043	0.005	4.417	0.022
megahit_471321_33-2033	megahit_471321	CDS	Prodigal	2001	667	56.02	VPS33	k_Eukaryota;n_Sar;n_Alveolata;c_Dinophyceae;o_Suessiales;f_Symbiodiniaceae;g_Symbiodinium	K20182*	vacuolar protein sorting-associated protein 33	Cellular Processes; Transport and catabolism; Autophagy - yeast | Brite Hierarchies; Protein families: genetic information processing; Membrane trafficking				PF00995 [Sec1 family]	0.032	0	0	0	2.043	0
megahit_263971_189-2189	megahit_263971	CDS	Prodigal	2001	667	58.37	VPS33	k_Eukaryota;n_Sar;n_Alveolata;c_Dinophyceae;o_Suessiales;f_Symbiodiniaceae;g_Symbiodinium	K20182*	vacuolar protein sorting-associated protein 33	Cellular Processes; Transport and catabolism; Autophagy - yeast | Brite Hierarchies; Protein families: genetic information processing; Membrane trafficking				PF00995 [Sec1 family]	0	0	0	0.597	0.02	0.318
megahit_273972_117-704	megahit_273972	CDS	Prodigal	588	196	48.3	VPS29	k_Eukaryota;n_Sar;n_Alveolata;c_Dinophyceae;o_Suessiales;f_Symbiodiniaceae;g_Symbiodinium	K18467*	vacuolar protein sorting-associated protein 29	Cellular Processes; Transport and catabolism; Endocytosis | Brite Hierarchies; Protein families: genetic information processing; Membrane trafficking	COG0622*	Predicted phosphoesterase	General function prediction only	PF12850 [Calcineurin-like phosphoesterase superfamily domain]	0.709	0.171	0.286	0	19.685	0.03
megahit_118596_139-756	megahit_118596	CDS	Prodigal	618	206	48.38	VPS29	k_Eukaryota;n_Sar;n_Alveolata;c_Dinophyceae;o_Suessiales;f_Symbiodiniaceae;g_Symbiodinium	K18467*	vacuolar protein sorting-associated protein 29	Cellular Processes; Transport and catabolism; Endocytosis | Brite Hierarchies; Protein families: genetic information processing; Membrane trafficking	COG0622*	Predicted phosphoesterase	General function prediction only	PF12850 [Calcineurin-like phosphoesterase superfamily domain]	0.208	0.041	0.204	8.056	0.021	4.566
megahit_160277_271-1239	megahit_160277	CDS	Prodigal	969	323	49.12	VPS26	k_Eukaryota;n_Sar;n_Alveolata;c_Dinophyceae;o_Suessiales	K18466*	vacuolar protein sorting-associated protein 26	Cellular Processes; Transport and catabolism; Endocytosis | Brite Hierarchies; Protein families: genetic information processing; Membrane trafficking	ENOG410XSI1*	Vacuolar Protein	Intracellular trafficking, secretion, and vesicular transport	PF03643 [Vacuolar protein sorting-associated protein 26 ]	0.132	0.052	0.087	0	6.604	0.018
megahit_146767_2-973	megahit_146767	CDS	Prodigal	972	324	53.29	VPS26	k_Eukaryota;n_Sar;n_Alveolata;c_Dinophyceae;o_Suessiales	K18466*	vacuolar protein sorting-associated protein 26	Cellular Processes; Transport and catabolism; Endocytosis | Brite Hierarchies; Protein families: genetic information processing; Membrane trafficking	ENOG410XSI1*	Vacuolar Protein	Intracellular trafficking, secretion, and vesicular transport	PF03643 [Vacuolar protein sorting-associated protein 26 ]	0	0	0	6.949	0.067	7.317
megahit_340326_1-279	megahit_340326	CDS	Prodigal	279	93	54.48	VPS13B	k_Eukaryota;n_Sar;n_Alveolata;c_Dinophyceae;o_Suessiales;f_Symbiodiniaceae;g_Symbiodinium	K19526*	vacuolar protein sorting-associated protein 13B	Not Included in Pathway or Brite; Unclassified: signaling and cellular processes; Structural proteins	COG5043	Vacuolar protein sorting-associated protein			0	0	0	0.324	0	0.127
megahit_135482_110-2683	megahit_135482	CDS	Prodigal	2574	858	55.79	SULTR4	k_Eukaryota;n_Sar;n_Alveolata;c_Dinophyceae;o_Suessiales;f_Symbiodiniaceae;g_Symbiodinium	K18059*	sulfate transporter 4	Brite Hierarchies; Protein families: signaling and cellular processes; Transporters				PF00916 [Sulfate permease family];PF01740 [STAS domain]	0.1	0.02	0.082	0	5.402	0
megahit_233095_60-2654	megahit_233095	CDS	Prodigal	2595	865	53.83	SULTR4	k_Eukaryota;n_Sar;n_Alveolata;c_Dinophyceae;o_Suessiales;f_Symbiodiniaceae;g_Symbiodinium	K18059*	sulfate transporter 4	Brite Hierarchies; Protein families: signaling and cellular processes; Transporters				PF00916 [Sulfate permease family];PF01740 [STAS domain]	0.025	0.01	0.065	3.093	0	3.651
megahit_432512_61-2760	megahit_432512	CDS	Prodigal	2700	900	56.96	SULTR4	k_Eukaryota;n_Sar;n_Alveolata;c_Dinophyceae;o_Suessiales;f_Symbiodiniaceae;g_Symbiodinium	K18059*	sulfate transporter 4	Brite Hierarchies; Protein families: signaling and cellular processes; Transporters				PF00916 [Sulfate permease family];PF01740 [STAS domain]	0.024	0	0.031	2.42	0	3.702
megahit_421406_1-2655	megahit_421406	CDS	Prodigal	2655	885	55.89	SULTR4	k_Eukaryota;n_Sar;n_Alveolata;c_Dinophyceae;o_Suessiales;f_Symbiodiniaceae;g_Symbiodinium	K18059*	sulfate transporter 4	Brite Hierarchies; Protein families: signaling and cellular processes; Transporters				PF00916 [Sulfate permease family];PF01740 [STAS domain]	0	0.009	0.016	0	2.226	0
megahit_256850_1-804	megahit_256850	CDS	Prodigal	804	268	53.73	TC.SULP	k_Eukaryota;n_Sar;n_Alveolata;c_Dinophyceae;o_Suessiales;f_Symbiodiniaceae;g_Symbiodinium	K03321*	sulfate permease, SulP family	Brite Hierarchies; Protein families: signaling and cellular processes; Transporters	COG0659*	Sulfate permease and related transporters (MFS superfamily)	Inorganic ion transport and metabolism	PF00916 [Sulfate permease family]	0.239	0	0.052	1.767	0.04	2.036
megahit_589644_357-2402	megahit_589644	CDS	Prodigal	2046	682	57.09	TC.SULP	k_Eukaryota;n_Sar;n_Alveolata;c_Dinophyceae;o_Suessiales;f_Symbiodiniaceae;g_Symbiodinium	K03321*	sulfate permease, SulP family	Brite Hierarchies; Protein families: signaling and cellular processes; Transporters				PF00916 [Sulfate permease family]	0.063	0.061	0.021	14.964	0.006	10.269
megahit_218905_2-724	megahit_218905	CDS	Prodigal	723	241	49.65	TC.SULP	k_Eukaryota;n_Sar;n_Alveolata;c_Dinophyceae;o_Suessiales;f_Symbiodiniaceae;g_Symbiodinium	K03321*	sulfate permease, SulP family	Brite Hierarchies; Protein families: signaling and cellular processes; Transporters					0	0	0	0	0.27	0
megahit_45709_1-2019	megahit_45709	CDS	Prodigal	2019	673	52.25	SLC8A, NCX	k_Eukaryota;n_Sar;n_Alveolata;c_Dinophyceae;o_Suessiales;f_Symbiodiniaceae;g_Symbiodinium	K05849*	solute carrier family 8 (sodium/calcium exchanger)	Environmental Information Processing; Signal transduction; Apelin signaling pathway | Environmental Information Processing; Signal transduction; Calcium signaling pathway | Environmental Information Processing; Signal transduction; cGMP-PKG signaling pathway | Organismal Systems; Digestive system; Protein digestion and absorption | Organismal Systems; Sensory system; Olfactory transduction | Brit…	ENOG41100F2*	Sodium/calcium exchanger protein	Intracellular trafficking, secretion, and vesicular transport	PF01699 [Sodium/calcium exchanger protein]	0.032	0.087	0.042	0	3.169	0
megahit_151005_357-2954	megahit_151005	CDS	Prodigal	2598	866	52.12	SLC8A, NCX	k_Eukaryota;n_Sar;n_Alveolata;c_Dinophyceae;o_Suessiales;f_Suessiaceae	K05849*	solute carrier family 8 (sodium/calcium exchanger)	Environmental Information Processing; Signal transduction; Apelin signaling pathway | Environmental Information Processing; Signal transduction; Calcium signaling pathway | Environmental Information Processing; Signal transduction; cGMP-PKG signaling pathway | Organismal Systems; Digestive system; Protein digestion and absorption | Organismal Systems; Sensory system; Olfactory transduction | Brit…	ENOG41100F2	Sodium/calcium exchanger protein	Intracellular trafficking, secretion, and vesicular transport	PF01699 [Sodium/calcium exchanger protein];PF03160 [Calx-beta domain]	0.012	0.039	0.097	0.012	5.377	0
megahit_481771_120-2870	megahit_481771	CDS	Prodigal	2751	917	55.65	SLC8A, NCX	k_Eukaryota;n_Sar;n_Alveolata;c_Dinophyceae;o_Suessiales;f_Symbiodiniaceae;g_Symbiodinium	K05849*	solute carrier family 8 (sodium/calcium exchanger)	Environmental Information Processing; Signal transduction; Apelin signaling pathway | Environmental Information Processing; Signal transduction; Calcium signaling pathway | Environmental Information Processing; Signal transduction; cGMP-PKG signaling pathway | Organismal Systems; Digestive system; Protein digestion and absorption | Organismal Systems; Sensory system; Olfactory transduction | Brit…	ENOG41100F2	Sodium/calcium exchanger protein	Intracellular trafficking, secretion, and vesicular transport	PF01699 [Sodium/calcium exchanger protein]	0.07	0.009	0.046	0	4.726	0.013
megahit_427642_147-2546	megahit_427642	CDS	Prodigal	2400	800	56.33	SLC8A, NCX	k_Eukaryota;n_Sar;n_Alveolata;c_Dinophyceae;o_Suessiales;f_Suessiaceae	K05849*	solute carrier family 8 (sodium/calcium exchanger)	Environmental Information Processing; Signal transduction; Apelin signaling pathway | Environmental Information Processing; Signal transduction; Calcium signaling pathway | Environmental Information Processing; Signal transduction; cGMP-PKG signaling pathway | Organismal Systems; Digestive system; Protein digestion and absorption | Organismal Systems; Sensory system; Olfactory transduction | Brit…	ENOG410XPJP*	Solute carrier family 8 sodium calcium exchanger member	Inorganic ion transport and metabolism	PF01699 [Sodium/calcium exchanger protein]	0.107	0	0.018	3.554	0	3.948
megahit_367024_215-2845	megahit_367024	CDS	Prodigal	2631	877	51.96	SLC8A, NCX	k_Eukaryota;n_Sar;n_Alveolata;c_Dinophyceae;o_Suessiales;f_Suessiaceae	K05849*	solute carrier family 8 (sodium/calcium exchanger)	Environmental Information Processing; Signal transduction; Apelin signaling pathway | Environmental Information Processing; Signal transduction; Calcium signaling pathway | Environmental Information Processing; Signal transduction; cGMP-PKG signaling pathway | Organismal Systems; Digestive system; Protein digestion and absorption | Organismal Systems; Sensory system; Olfactory transduction | Brit…	ENOG41100F2	Sodium/calcium exchanger protein	Intracellular trafficking, secretion, and vesicular transport	PF01699 [Sodium/calcium exchanger protein];PF03160 [Calx-beta domain]	0.073	0	0.016	11.403	0.017	10.766
megahit_212500_253-2814	megahit_212500	CDS	Prodigal	2562	854	57.34	SLC8A, NCX	k_Eukaryota;n_Sar;n_Alveolata;c_Dinophyceae;o_Suessiales	K05849*	solute carrier family 8 (sodium/calcium exchanger)	Environmental Information Processing; Signal transduction; Apelin signaling pathway | Environmental Information Processing; Signal transduction; Calcium signaling pathway | Environmental Information Processing; Signal transduction; cGMP-PKG signaling pathway | Organismal Systems; Digestive system; Protein digestion and absorption | Organismal Systems; Sensory system; Olfactory transduction | Brit…	ENOG41100F2*	Sodium/calcium exchanger protein	Intracellular trafficking, secretion, and vesicular transport	PF01699 [Sodium/calcium exchanger protein];PF03160 [Calx-beta domain]	0.025	0	0.049	3.244	0	4.696
megahit_291325_1-2616	megahit_291325	CDS	Prodigal	2616	872	50.88	SLC8A, NCX	k_Eukaryota;n_Sar;n_Alveolata;c_Dinophyceae;o_Suessiales;f_Symbiodiniaceae;g_Symbiodinium	K05849*	solute carrier family 8 (sodium/calcium exchanger)	Environmental Information Processing; Signal transduction; Apelin signaling pathway | Environmental Information Processing; Signal transduction; Calcium signaling pathway | Environmental Information Processing; Signal transduction; cGMP-PKG signaling pathway | Organismal Systems; Digestive system; Protein digestion and absorption | Organismal Systems; Sensory system; Olfactory transduction | Brit…	ENOG410XPJP*	Solute carrier family 8 sodium calcium exchanger member	Inorganic ion transport and metabolism	PF01699 [Sodium/calcium exchanger protein];PF03160 [Calx-beta domain]	0.012	0.019	0.016	3.537	0	3.497
megahit_504024_29-2713	megahit_504024	CDS	Prodigal	2685	895	55.16	SLC8A, NCX	k_Eukaryota;n_Sar;n_Alveolata;c_Dinophyceae;o_Suessiales;f_Symbiodiniaceae;g_Symbiodinium	K05849*	solute carrier family 8 (sodium/calcium exchanger)	Environmental Information Processing; Signal transduction; Apelin signaling pathway | Environmental Information Processing; Signal transduction; Calcium signaling pathway | Environmental Information Processing; Signal transduction; cGMP-PKG signaling pathway | Organismal Systems; Digestive system; Protein digestion and absorption | Organismal Systems; Sensory system; Olfactory transduction | Brit…	ENOG41100F2	Sodium/calcium exchanger protein	Intracellular trafficking, secretion, and vesicular transport	PF01699 [Sodium/calcium exchanger protein]	0.024	0	0.016	1.821	0.01	1.614
megahit_310972_1-2619	megahit_310972	CDS	Prodigal	2619	873	53.91	SLC8A, NCX	k_Eukaryota;n_Sar;n_Alveolata;c_Dinophyceae;o_Suessiales	K05849*	solute carrier family 8 (sodium/calcium exchanger)	Environmental Information Processing; Signal transduction; Apelin signaling pathway | Environmental Information Processing; Signal transduction; Calcium signaling pathway | Environmental Information Processing; Signal transduction; cGMP-PKG signaling pathway | Organismal Systems; Digestive system; Protein digestion and absorption | Organismal Systems; Sensory system; Olfactory transduction | Brit…	ENOG41100F2*	Sodium/calcium exchanger protein	Intracellular trafficking, secretion, and vesicular transport	PF01699 [Sodium/calcium exchanger protein];PF03160 [Calx-beta domain]	0.024	0.005	0	0.005	1.979	0.02
megahit_420428_73-2583	megahit_420428	CDS	Prodigal	2511	837	57.95	SLC8A, NCX	k_Eukaryota;n_Sar;n_Alveolata;c_Dinophyceae;o_Suessiales;f_Symbiodiniaceae;g_Symbiodinium	K05849*	solute carrier family 8 (sodium/calcium exchanger)	Environmental Information Processing; Signal transduction; Apelin signaling pathway | Environmental Information Processing; Signal transduction; Calcium signaling pathway | Environmental Information Processing; Signal transduction; cGMP-PKG signaling pathway | Organismal Systems; Digestive system; Protein digestion and absorption | Organismal Systems; Sensory system; Olfactory transduction | Brit…	ENOG41100F2*	Sodium/calcium exchanger protein	Intracellular trafficking, secretion, and vesicular transport	PF01699 [Sodium/calcium exchanger protein];PF03160 [Calx-beta domain]	0.026	0	0	3.32	0	3.703
megahit_407991_104-3136	megahit_407991	CDS	Prodigal	3033	1011	57.83	SLC8A, NCX	k_Eukaryota;n_Sar;n_Alveolata;c_Dinophyceae;o_Suessiales;f_Symbiodiniaceae;g_Symbiodinium	K05849*	solute carrier family 8 (sodium/calcium exchanger)	Environmental Information Processing; Signal transduction; Apelin signaling pathway | Environmental Information Processing; Signal transduction; Calcium signaling pathway | Environmental Information Processing; Signal transduction; cGMP-PKG signaling pathway | Organismal Systems; Digestive system; Protein digestion and absorption | Organismal Systems; Sensory system; Olfactory transduction | Brit…	ENOG410XPJP	Solute carrier family 8 sodium calcium exchanger member	Inorganic ion transport and metabolism	PF01699 [Sodium/calcium exchanger protein]	0	0	0	3.445	0.004	3.891
megahit_376963_126-2456	megahit_376963	CDS	Prodigal	2331	777	53.24	SLC8A, NCX	k_Eukaryota;n_Sar;n_Alveolata;c_Dinophyceae;o_Suessiales;f_Suessiaceae	K05849*	solute carrier family 8 (sodium/calcium exchanger)	Environmental Information Processing; Signal transduction; Apelin signaling pathway | Environmental Information Processing; Signal transduction; Calcium signaling pathway | Environmental Information Processing; Signal transduction; cGMP-PKG signaling pathway | Organismal Systems; Digestive system; Protein digestion and absorption | Organismal Systems; Sensory system; Olfactory transduction | Brit…	ENOG410XPJP*	Solute carrier family 8 sodium calcium exchanger member	Inorganic ion transport and metabolism	PF01699 [Sodium/calcium exchanger protein]	0	0	0	0	2.963	0
megahit_342938_128-1618	megahit_342938	CDS	Prodigal	1491	497	60.5	SLC7A1, ATRC1	k_Eukaryota;n_Sar;n_Alveolata;c_Dinophyceae;o_Suessiales;f_Symbiodiniaceae;g_Symbiodinium	K13863*	solute carrier family 7 (cationic amino acid transporter), member 1	Human Diseases; Cancers: Overview; MicroRNAs in cancer | Brite Hierarchies; Protein families: signaling and cellular processes; Transporters				PF00324 [Amino acid permease];PF13520 [Amino acid permease]	0	0	0	0.429	0	0.326
megahit_356570_39-1925	megahit_356570	CDS	Prodigal	1887	629	56.97	SLC6A1, GAT1	k_Eukaryota;n_Sar;n_Alveolata;c_Dinophyceae;o_Suessiales;f_Symbiodiniaceae;g_Symbiodinium	K05034*	solute carrier family 6 (neurotransmitter transporter, GABA) member 1	Organismal Systems; Nervous system; GABAergic synapse | Organismal Systems; Nervous system; Synaptic vesicle cycle | Brite Hierarchies; Protein families: signaling and cellular processes; Transporters	COG0733*	Na+-dependent transporters of the SNF family	General function prediction only	PF00209 [Sodium:neurotransmitter symporter family]	0.119	0.013	0.1	0.695	0	7.06
megahit_306939_60-953	megahit_306939	CDS	Prodigal	894	298	55.37	SLC50A, SWEET	k_Eukaryota;n_Sar;n_Alveolata;c_Dinophyceae;o_Suessiales;f_Symbiodiniaceae;g_Symbiodinium	K15382*	solute carrier family 50 (sugar transporter)	Brite Hierarchies; Protein families: signaling and cellular processes; Transporters				PF03083 [Sugar efflux transporter for intercellular exchange]	0	0	0.023	10.871	0	7.5
megahit_462241_466-903	megahit_462241	CDS	Prodigal	438	146	49.09	SLC44A2_4_5	k_Eukaryota;n_Sar;n_Alveolata;c_Dinophyceae;o_Suessiales;f_Symbiodiniaceae;g_Symbiodinium	K15377*	solute carrier family 44 (choline transporter-like protein), member 2/4/5	Human Diseases; Cancers: Overview; Choline metabolism in cancer | Brite Hierarchies; Protein families: signaling and cellular processes; Transporters | Brite Hierarchies; Protein families: signaling and cellular processes; Exosome	ENOG410XS0P*	Solute carrier family 44 member	Function unknown	PF04515 [Plasma-membrane choline transporter]	0.146	0.143	0	0.059	6.777	0.04
megahit_262655_1922-2080	megahit_262655	CDS	Prodigal	159	53	58.49	SLC4A10, NCBE	k_Eukaryota;n_Sar;n_Alveolata;c_Dinophyceae;o_Suessiales;f_Symbiodiniaceae;g_Symbiodinium	K13861	solute carrier family 4 (sodium bicarbonate transporter), member 10	Brite Hierarchies; Protein families: signaling and cellular processes; Transporters	ENOG410XPHD*	solute carrier family 4	Intracellular trafficking, secretion, and vesicular transport	PF00955 [HCO3- transporter family]	0.202	0	0	10.438	0	8.067
megahit_88286_3-386	megahit_88286	CDS	Prodigal	384	128	53.39	SLC4A10, NCBE	k_Eukaryota;n_Sar;n_Alveolata;c_Dinophyceae;o_Suessiales;f_Symbiodiniaceae;g_Symbiodinium	K13861*	solute carrier family 4 (sodium bicarbonate transporter), member 10	Brite Hierarchies; Protein families: signaling and cellular processes; Transporters	ENOG410XPHD*	solute carrier family 4	Intracellular trafficking, secretion, and vesicular transport	PF00955 [HCO3- transporter family]	0	0	0	0.168	0	1.014
megahit_146549_876-1421	megahit_146549	CDS	Prodigal	546	182	54.4	SLC4A5, NBC4	k_Eukaryota;n_Sar;n_Alveolata;c_Dinophyceae;o_Suessiales;f_Symbiodiniaceae;g_Symbiodinium	K13857	solute carrier family 4 (sodium bicarbonate cotransporter), member 5	Organismal Systems; Digestive system; Bile secretion | Brite Hierarchies; Protein families: signaling and cellular processes; Transporters | Brite Hierarchies; Protein families: signaling and cellular processes; Exosome	ENOG410XPHD*	solute carrier family 4	Intracellular trafficking, secretion, and vesicular transport	PF00955 [HCO3- transporter family]	0	0.046	0.231	23.927	0.024	16.072
megahit_89107_762-1211	megahit_89107	CDS	Prodigal	450	150	51.11	SLC4A3, AE3	k_Eukaryota;n_Sar;n_Alveolata;c_Dinophyceae;o_Suessiales;f_Symbiodiniaceae;g_Symbiodinium	K13856*	solute carrier family 4 (anion exchanger), member 3	Brite Hierarchies; Protein families: signaling and cellular processes; Transporters				PF00955 [HCO3- transporter family]	0	0.112	0.093	9.041	0	4.561
megahit_156950_3-281	megahit_156950	CDS	Prodigal	279	93	50.54	SLC4A3, AE3	k_Eukaryota;n_Sar;n_Alveolata;c_Dinophyceae;o_Suessiales;f_Symbiodiniaceae;g_Symbiodinium	K13856*	solute carrier family 4 (anion exchanger), member 3	Brite Hierarchies; Protein families: signaling and cellular processes; Transporters					0	0.09	0	2.685	0	1.395
megahit_136622_3-611	megahit_136622	CDS	Prodigal	609	203	52.22	SLC4A3, AE3	k_Eukaryota;n_Sar;n_Alveolata;c_Dinophyceae;o_Suessiales;f_Symbiodiniaceae;g_Symbiodinium	K13856*	solute carrier family 4 (anion exchanger), member 3	Brite Hierarchies; Protein families: signaling and cellular processes; Transporters					0	0	0	0	0	0.291
megahit_143341_1-264	megahit_143341	CDS	Prodigal	264	88	58.71	SLC4A2, AE2	k_Eukaryota;n_Sar;n_Alveolata;c_Dinophyceae;o_Suessiales;f_Symbiodiniaceae;g_Symbiodinium	K13855	solute carrier family 4 (anion exchanger), member 2	Organismal Systems; Digestive system; Salivary secretion | Organismal Systems; Digestive system; Gastric acid secretion | Organismal Systems; Digestive system; Pancreatic secretion | Organismal Systems; Digestive system; Bile secretion | Brite Hierarchies; Protein families: signaling and cellular processes; Transporters	ENOG410XPHD*	solute carrier family 4	Intracellular trafficking, secretion, and vesicular transport	PF00955 [HCO3- transporter family]	0	0	0	15.239	0	12.465
megahit_376084_155-1318	megahit_376084	CDS	Prodigal	1164	388	55.07	SLC35E1	k_Eukaryota;n_Sar;n_Alveolata;c_Dinophyceae;o_Suessiales	K15283*	solute carrier family 35, member E1	Brite Hierarchies; Protein families: signaling and cellular processes; Transporters	ENOG410XP1S*	solute carrier family 35 member	Function unknown	PF00892 [EamA-like transporter family];PF03151 [Triose-phosphate Transporter family]	0.496	0.13	0.361	0.044	32.063	0
megahit_438802_154-1404	megahit_438802	CDS	Prodigal	1251	417	53.08	SLC35E1	k_Eukaryota;n_Sar;n_Alveolata;c_Dinophyceae;o_Suessiales;f_Symbiodiniaceae;g_Symbiodinium	K15283*	solute carrier family 35, member E1	Brite Hierarchies; Protein families: signaling and cellular processes; Transporters	ENOG410XP1S*	solute carrier family 35 member	Function unknown	PF03151 [Triose-phosphate Transporter family]	0.256	0.141	0.235	0.01	10.657	0.014
megahit_94949_120-1367	megahit_94949	CDS	Prodigal	1248	416	59.54	SLC35E1	k_Eukaryota;n_Sar;n_Alveolata;c_Dinophyceae;o_Suessiales;f_Symbiodiniaceae;g_Symbiodinium	K15283*	solute carrier family 35, member E1	Brite Hierarchies; Protein families: signaling and cellular processes; Transporters	ENOG410XP1S*	solute carrier family 35 member	Function unknown	PF03151 [Triose-phosphate Transporter family]	0.206	0.161	0.168	38.001	0.031	20.903
megahit_481726_3-1223	megahit_481726	CDS	Prodigal	1221	407	56.51	SLC35E1	k_Eukaryota;n_Sar;n_Alveolata;c_Dinophyceae;o_Suessiales	K15283*	solute carrier family 35, member E1	Brite Hierarchies; Protein families: signaling and cellular processes; Transporters	ENOG410XP1S*	solute carrier family 35 member	Function unknown	PF00892 [EamA-like transporter family];PF03151 [Triose-phosphate Transporter family]	0.21	0.082	0.172	41.793	0	21.279
megahit_375865_274-1659	megahit_375865	CDS	Prodigal	1386	462	56.28	SLC35E1	k_Eukaryota;n_Sar;n_Alveolata;c_Dinophyceae;o_Suessiales	K15283*	solute carrier family 35, member E1	Brite Hierarchies; Protein families: signaling and cellular processes; Transporters	ENOG410XP1S*	solute carrier family 35 member	Function unknown	PF03151 [Triose-phosphate Transporter family]	0	0.009	0.333	0	5.134	0.077
megahit_537835_92-1153	megahit_537835	CDS	Prodigal	1062	354	50.66	SLC35E1	k_Eukaryota;n_Sar;n_Alveolata;c_Dinophyceae;o_Suessiales;f_Symbiodiniaceae;g_Symbiodinium	K15283*	solute carrier family 35, member E1	Brite Hierarchies; Protein families: signaling and cellular processes; Transporters	ENOG410XP1S*	solute carrier family 35 member	Function unknown	PF03151 [Triose-phosphate Transporter family]	0.06	0.047	0.079	0.012	4.892	0.033
megahit_64698_2-1459	megahit_64698	CDS	Prodigal	1458	486	55.42	SLC35E1	k_Eukaryota;n_Sar;n_Alveolata;c_Dinophyceae;o_Suessiales	K15283*	solute carrier family 35, member E1	Brite Hierarchies; Protein families: signaling and cellular processes; Transporters	ENOG410XP1S*	solute carrier family 35 member	Function unknown	PF03151 [Triose-phosphate Transporter family]	0.088	0.034	0.029	11.445	0.018	8.33
megahit_423193_84-1211	megahit_423193	CDS	Prodigal	1128	376	56.83	SLC35A1_2_3	k_Eukaryota;n_Sar;n_Alveolata;c_Dinophyceae;o_Suessiales;f_Symbiodiniaceae;g_Symbiodinium	K15272*	solute carrier family 35 (UDP-sugar transporter), member A1/2/3	Brite Hierarchies; Protein families: signaling and cellular processes; Transporters	COG0697*	Permeases of the drug/metabolite transporter (DMT) superfamily	General function prediction only|Amino acid transport and metabolism|Carbohydrate transport and metabolism	PF04142 [Nucleotide-sugar transporter]	0.114	0	0.037	4.546	0	2.572
megahit_176786_3-1208	megahit_176786	CDS	Prodigal	1206	402	52.9	SLC35A1_2_3	k_Eukaryota;n_Sar;n_Alveolata;c_Dinophyceae;o_Suessiales;f_Symbiodiniaceae;g_Symbiodinium	K15272*	solute carrier family 35 (UDP-sugar transporter), member A1/2/3	Brite Hierarchies; Protein families: signaling and cellular processes; Transporters				PF04142 [Nucleotide-sugar transporter]	0.053	0	0.035	3.063	0.011	2.076
megahit_409912_2-1126	megahit_409912	CDS	Prodigal	1125	375	53.33	SLC35A1_2_3	k_Eukaryota;n_Sar;n_Alveolata;c_Dinophyceae;o_Suessiales	K15272*	solute carrier family 35 (UDP-sugar transporter), member A1/2/3	Brite Hierarchies; Protein families: signaling and cellular processes; Transporters				PF04142 [Nucleotide-sugar transporter]	0.057	0	0	3.306	0	2.005
megahit_32842_45-1070	megahit_32842	CDS	Prodigal	1026	342	54	SLC35A1_2_3	k_Eukaryota;n_Sar;n_Alveolata;c_Dinophyceae;o_Suessiales;f_Symbiodiniaceae;g_Symbiodinium	K15272*	solute carrier family 35 (UDP-sugar transporter), member A1/2/3	Brite Hierarchies; Protein families: signaling and cellular processes; Transporters	COG0697*	Permeases of the drug/metabolite transporter (DMT) superfamily	General function prediction only|Amino acid transport and metabolism|Carbohydrate transport and metabolism	PF04142 [Nucleotide-sugar transporter]	0	0	0	0	4.01	0
megahit_213033_2-1051	megahit_213033	CDS	Prodigal	1050	350	52.19	SLC35B1	k_Eukaryota;n_Sar;n_Alveolata;c_Dinophyceae;o_Suessiales;f_Symbiodiniaceae;g_Symbiodinium	K15275*	solute carrier family 35 (UDP-galactose transporter), member B1	Brite Hierarchies; Protein families: signaling and cellular processes; Transporters				PF08449 [UAA transporter family]	0	0	0.12	0	2.858	0
megahit_542417_145-1149	megahit_542417	CDS	Prodigal	1005	335	57.21	SLC35B1	k_Eukaryota;n_Sar;n_Alveolata;c_Dinophyceae;o_Suessiales;f_Symbiodiniaceae;g_Symbiodinium	K15275*	solute carrier family 35 (UDP-galactose transporter), member B1	Brite Hierarchies; Protein families: signaling and cellular processes; Transporters				PF08449 [UAA transporter family]	0	0.013	0.042	7.351	0	2.341
megahit_448287_67-1137	megahit_448287	CDS	Prodigal	1071	357	49.95	SLC35B2, PAPST1	k_Eukaryota;n_Sar;n_Alveolata;c_Dinophyceae;o_Suessiales;f_Symbiodiniaceae;g_Symbiodinium	K15276*	solute carrier family 35 (adenosine 3'-phospho 5'-phosphosulfate transporter), member B2	Brite Hierarchies; Protein families: signaling and cellular processes; Transporters	COG0697*	Permeases of the drug/metabolite transporter (DMT) superfamily	General function prediction only|Amino acid transport and metabolism|Carbohydrate transport and metabolism	PF08449 [UAA transporter family]	0.419	0.07	0.157	0.036	20.514	0.05
megahit_254723_69-1163	megahit_254723	CDS	Prodigal	1095	365	52.88	SLC35B2, PAPST1	k_Eukaryota;n_Sar;n_Alveolata;c_Dinophyceae;o_Suessiales;f_Symbiodiniaceae;g_Symbiodinium	K15276*	solute carrier family 35 (adenosine 3'-phospho 5'-phosphosulfate transporter), member B2	Brite Hierarchies; Protein families: signaling and cellular processes; Transporters	COG0697*	Permeases of the drug/metabolite transporter (DMT) superfamily	General function prediction only|Amino acid transport and metabolism|Carbohydrate transport and metabolism	PF08449 [UAA transporter family]	0.117	0.069	0.038	10.952	0	6.293
megahit_102817_280-1230	megahit_102817	CDS	Prodigal	951	317	50.05	SLC35B2, PAPST1	k_Eukaryota;n_Sar;n_Alveolata;c_Dinophyceae;o_Suessiales;f_Symbiodiniaceae;g_Symbiodinium	K15276*	solute carrier family 35 (adenosine 3'-phospho 5'-phosphosulfate transporter), member B2	Brite Hierarchies; Protein families: signaling and cellular processes; Transporters	COG0697*	Permeases of the drug/metabolite transporter (DMT) superfamily	General function prediction only|Amino acid transport and metabolism|Carbohydrate transport and metabolism	PF08449 [UAA transporter family]	0.067	0.053	0.088	29.749	0.014	25.664
megahit_162779_196-1101	megahit_162779	CDS	Prodigal	906	302	49.89	SLC35B2, PAPST1	k_Eukaryota;n_Sar;n_Alveolata;c_Dinophyceae;o_Suessiales;f_Symbiodiniaceae;g_Symbiodinium	K15276*	solute carrier family 35 (adenosine 3'-phospho 5'-phosphosulfate transporter), member B2	Brite Hierarchies; Protein families: signaling and cellular processes; Transporters				PF08449 [UAA transporter family]	0.071	0.028	0.07	0.029	7.631	0
megahit_259399_3-1124	megahit_259399	CDS	Prodigal	1122	374	53.3	SLC35B2, PAPST1	k_Eukaryota;n_Sar;n_Alveolata;c_Dinophyceae;o_Suessiales;f_Symbiodiniaceae;g_Symbiodinium	K15276*	solute carrier family 35 (adenosine 3'-phospho 5'-phosphosulfate transporter), member B2	Brite Hierarchies; Protein families: signaling and cellular processes; Transporters				PF08449 [UAA transporter family]	0.114	0.022	0	0	5.332	0
megahit_552237_100-1002	megahit_552237	CDS	Prodigal	903	301	50.61	SLC35B2, PAPST1	k_Eukaryota;n_Sar;n_Alveolata;c_Dinophyceae;o_Suessiales;f_Symbiodiniaceae;g_Symbiodinium	K15276*	solute carrier family 35 (adenosine 3'-phospho 5'-phosphosulfate transporter), member B2	Brite Hierarchies; Protein families: signaling and cellular processes; Transporters				PF08449 [UAA transporter family]	0	0.056	0.07	5.785	0.043	4.918
megahit_49378_866-1894	megahit_49378	CDS	Prodigal	1029	343	50.15	SLC35B2, PAPST1	k_Eukaryota;n_Sar;n_Alveolata;c_Dinophyceae;o_Suessiales;f_Symbiodiniaceae;g_Symbiodinium	K15276*	solute carrier family 35 (adenosine 3'-phospho 5'-phosphosulfate transporter), member B2	Brite Hierarchies; Protein families: signaling and cellular processes; Transporters	COG0697*	Permeases of the drug/metabolite transporter (DMT) superfamily	General function prediction only|Amino acid transport and metabolism|Carbohydrate transport and metabolism	PF08449 [UAA transporter family]	0	0.024	0.041	8.786	0.025	7.815
megahit_86334_3-281	megahit_86334	CDS	Prodigal	279	93	51.97	SLC35B2, PAPST1	k_Eukaryota;n_Sar;n_Alveolata;c_Dinophyceae;o_Suessiales;f_Symbiodiniaceae	K15276*	solute carrier family 35 (adenosine 3'-phospho 5'-phosphosulfate transporter), member B2	Brite Hierarchies; Protein families: signaling and cellular processes; Transporters	COG0697*	Permeases of the drug/metabolite transporter (DMT) superfamily	General function prediction only|Amino acid transport and metabolism|Carbohydrate transport and metabolism		0	0	0	0	0.373	0
megahit_281994_3-1178	megahit_281994	CDS	Prodigal	1176	392	52.64	SLC34A, NPT, nptA	k_Eukaryota;n_Sar;n_Alveolata;c_Dinophyceae;o_Suessiales;f_Symbiodiniaceae;g_Symbiodinium	K14683*	solute carrier family 34 (sodium-dependent phosphate cotransporter)	Organismal Systems; Endocrine system; Parathyroid hormone synthesis, secretion and action | Brite Hierarchies; Protein families: signaling and cellular processes; Transporters | Brite Hierarchies; Protein families: signaling and cellular processes; Exosome	COG1283*	Na+/phosphate symporter	Inorganic ion transport and metabolism	PF02690 [Na+/Pi-cotransporter]	0.845	0.353	1.072	0	45.414	0
megahit_234093_2-595	megahit_234093	CDS	Prodigal	594	198	54.71	SLC34A, NPT, nptA	k_Eukaryota;n_Sar;n_Alveolata;c_Dinophyceae;o_Suessiales;f_Symbiodiniaceae;g_Symbiodinium	K14683*	solute carrier family 34 (sodium-dependent phosphate cotransporter)	Organismal Systems; Endocrine system; Parathyroid hormone synthesis, secretion and action | Brite Hierarchies; Protein families: signaling and cellular processes; Transporters | Brite Hierarchies; Protein families: signaling and cellular processes; Exosome	COG1283*	Na+/phosphate symporter	Inorganic ion transport and metabolism	PF02690 [Na+/Pi-cotransporter]	0.756	0.36	0.601	0	60.835	0
megahit_465550_562-2223	megahit_465550	CDS	Prodigal	1662	554	54.33	SLC34A, NPT, nptA	k_Eukaryota;n_Sar;n_Alveolata;c_Dinophyceae;o_Suessiales;f_Symbiodiniaceae;g_Symbiodinium	K14683*	solute carrier family 34 (sodium-dependent phosphate cotransporter)	Organismal Systems; Endocrine system; Parathyroid hormone synthesis, secretion and action | Brite Hierarchies; Protein families: signaling and cellular processes; Transporters | Brite Hierarchies; Protein families: signaling and cellular processes; Exosome	COG1283*	Na+/phosphate symporter	Inorganic ion transport and metabolism	PF02690 [Na+/Pi-cotransporter]	0.502	0.181	0.506	0.008	16.044	0
megahit_177835_1-357	megahit_177835	CDS	Prodigal	357	119	49.3	SLC34A, NPT, nptA	k_Eukaryota;n_Sar;n_Alveolata;c_Dinophyceae;o_Suessiales;f_Symbiodiniaceae;g_Symbiodinium	K14683*	solute carrier family 34 (sodium-dependent phosphate cotransporter)	Organismal Systems; Endocrine system; Parathyroid hormone synthesis, secretion and action | Brite Hierarchies; Protein families: signaling and cellular processes; Transporters | Brite Hierarchies; Protein families: signaling and cellular processes; Exosome	COG1283*	Na+/phosphate symporter	Inorganic ion transport and metabolism	PF02690 [Na+/Pi-cotransporter]	0.18	0	0.118	0	5.215	0
megahit_9279_2-592	megahit_9279	CDS	Prodigal	591	197	53.13	SLC34A, NPT, nptA	k_Eukaryota;n_Sar;n_Alveolata;c_Dinophyceae;o_Suessiales;f_Symbiodiniaceae;g_Symbiodinium	K14683*	solute carrier family 34 (sodium-dependent phosphate cotransporter)	Organismal Systems; Endocrine system; Parathyroid hormone synthesis, secretion and action | Brite Hierarchies; Protein families: signaling and cellular processes; Transporters | Brite Hierarchies; Protein families: signaling and cellular processes; Exosome	COG1283*	Na+/phosphate symporter	Inorganic ion transport and metabolism		0.054	0	0.213	0	8.129	0
megahit_195322_1-729	megahit_195322	CDS	Prodigal	729	243	51.99	SLC34A, NPT, nptA	k_Eukaryota;n_Sar;n_Alveolata;c_Dinophyceae;o_Suessiales;f_Symbiodiniaceae;g_Symbiodinium	K14683*	solute carrier family 34 (sodium-dependent phosphate cotransporter)	Organismal Systems; Endocrine system; Parathyroid hormone synthesis, secretion and action | Brite Hierarchies; Protein families: signaling and cellular processes; Transporters | Brite Hierarchies; Protein families: signaling and cellular processes; Exosome	COG1283*	Na+/phosphate symporter	Inorganic ion transport and metabolism	PF02690 [Na+/Pi-cotransporter]	0	0.069	0.029	0	3.572	0
megahit_210240_124-1806	megahit_210240	CDS	Prodigal	1683	561	56.51	SLC34A, NPT, nptA	k_Eukaryota;n_Sar;n_Alveolata;c_Dinophyceae;o_Suessiales;f_Symbiodiniaceae	K14683*	solute carrier family 34 (sodium-dependent phosphate cotransporter)	Organismal Systems; Endocrine system; Parathyroid hormone synthesis, secretion and action | Brite Hierarchies; Protein families: signaling and cellular processes; Transporters | Brite Hierarchies; Protein families: signaling and cellular processes; Exosome	COG1283*	Na+/phosphate symporter	Inorganic ion transport and metabolism	PF02690 [Na+/Pi-cotransporter]	0.076	0	0	0.015	4.742	0.221
megahit_71392_1-276	megahit_71392	CDS	Prodigal	276	92	46.38	SLC34A, NPT, nptA	k_Eukaryota;n_Sar;n_Alveolata;c_Dinophyceae;o_Suessiales;f_Symbiodiniaceae;g_Symbiodinium	K14683*	solute carrier family 34 (sodium-dependent phosphate cotransporter)	Organismal Systems; Endocrine system; Parathyroid hormone synthesis, secretion and action | Brite Hierarchies; Protein families: signaling and cellular processes; Transporters | Brite Hierarchies; Protein families: signaling and cellular processes; Exosome	COG1283*	Na+/phosphate symporter	Inorganic ion transport and metabolism		0	0	0	0	0.165	0
megahit_563673_1-822	megahit_563673	CDS	Prodigal	822	274	58.27	SLC25A27, UCP4	k_Eukaryota;n_Sar;n_Alveolata;c_Dinophyceae;o_Suessiales	K15112*	solute carrier family 25 (mitochondrial uncoupling protein), member 27	Brite Hierarchies; Protein families: signaling and cellular processes; Transporters	ENOG410XRV1*	UnCoupling Protein	Posttranslational modification, protein turnover, chaperones	PF00153 [Mitochondrial carrier protein]	0	0	0	0	2.027	0
megahit_151152_153-977	megahit_151152	CDS	Prodigal	825	275	53.94	SLC25A26	k_Eukaryota;n_Sar;n_Alveolata;c_Dinophyceae;o_Suessiales;f_Symbiodiniaceae;g_Symbiodinium	K15111*	solute carrier family 25 (mitochondrial S-adenosylmethionine transporter), member 26	Brite Hierarchies; Protein families: signaling and cellular processes; Transporters	ENOG4110BII*	mitochondrial carrier protein	Function unknown	PF00153 [Mitochondrial carrier protein]	0	0.061	0.153	0.016	9.745	0
megahit_139197_175-1023	megahit_139197	CDS	Prodigal	849	283	56.65	SLC25A26	k_Eukaryota;n_Sar;n_Alveolata;c_Dinophyceae;o_Suessiales;f_Symbiodiniaceae;g_Symbiodinium	K15111*	solute carrier family 25 (mitochondrial S-adenosylmethionine transporter), member 26	Brite Hierarchies; Protein families: signaling and cellular processes; Transporters	ENOG4110BII*	mitochondrial carrier protein	Function unknown	PF00153 [Mitochondrial carrier protein]	0.076	0	0.049	21.739	0	10.628
megahit_304207_259-1140	megahit_304207	CDS	Prodigal	882	294	54.65	SLC25A26	k_Eukaryota;n_Sar;n_Alveolata;c_Dinophyceae;o_Suessiales;f_Symbiodiniaceae;g_Symbiodinium	K15111*	solute carrier family 25 (mitochondrial S-adenosylmethionine transporter), member 26	Brite Hierarchies; Protein families: signaling and cellular processes; Transporters	ENOG410XRV1*	UnCoupling Protein	Posttranslational modification, protein turnover, chaperones	PF00153 [Mitochondrial carrier protein]	0.073	0	0	0	2.074	0
megahit_353187_2-205	megahit_353187	CDS	Prodigal	204	68	47.06	SLC25A26	k_Eukaryota;n_Sar;n_Alveolata;c_Dinophyceae;o_Suessiales;f_Symbiodiniaceae;g_Symbiodinium	K15111*	solute carrier family 25 (mitochondrial S-adenosylmethionine transporter), member 26	Brite Hierarchies; Protein families: signaling and cellular processes; Transporters	ENOG4110BII*	mitochondrial carrier protein	Function unknown		0	0	0	0	4.212	0
megahit_198160_249-1184	megahit_198160	CDS	Prodigal	936	312	52.99	SLC25A3, PHC, PIC	k_Eukaryota;n_Sar;n_Alveolata;c_Dinophyceae;o_Suessiales;f_Symbiodiniaceae;g_Symbiodinium	K15102*	solute carrier family 25 (mitochondrial phosphate transporter), member 3	Brite Hierarchies; Protein families: signaling and cellular processes; Transporters | Brite Hierarchies; Protein families: signaling and cellular processes; Exosome	ENOG410XPST*	Phosphate carrier protein	Function unknown	PF00153 [Mitochondrial carrier protein]	0.685	0.282	0.584	0.179	62.4	0.18
megahit_16847_226-1161	megahit_16847	CDS	Prodigal	936	312	52.78	SLC25A3, PHC, PIC	k_Eukaryota;n_Sar;n_Alveolata;c_Dinophyceae;o_Suessiales;f_Symbiodiniaceae;g_Symbiodinium	K15102*	solute carrier family 25 (mitochondrial phosphate transporter), member 3	Brite Hierarchies; Protein families: signaling and cellular processes; Transporters | Brite Hierarchies; Protein families: signaling and cellular processes; Exosome	ENOG410XPST*	Phosphate carrier protein	Function unknown	PF00153 [Mitochondrial carrier protein]	0.411	0.161	0.135	72.801	0.181	34.213
megahit_80591_1-1926	megahit_80591	CDS	Prodigal	1926	642	61.27	SLC25A3, PHC, PIC	k_Eukaryota;n_Sar;n_Alveolata;c_Dinophyceae;o_Suessiales;f_Symbiodiniaceae;g_Symbiodinium	K15102*	solute carrier family 25 (mitochondrial phosphate transporter), member 3	Brite Hierarchies; Protein families: signaling and cellular processes; Transporters | Brite Hierarchies; Protein families: signaling and cellular processes; Exosome				PF00153 [Mitochondrial carrier protein]	0	0.02	0	4.372	0.014	2.071
megahit_473229_168-1058	megahit_473229	CDS	Prodigal	891	297	58.36	SLC25A11, OGC	k_Eukaryota;n_Sar;n_Alveolata;c_Dinophyceae	K15104*	solute carrier family 25 (mitochondrial oxoglutarate transporter), member 11	Brite Hierarchies; Protein families: signaling and cellular processes; Transporters	ENOG410XQHU*	Mitochondrial	Function unknown	PF00153 [Mitochondrial carrier protein]	0.18	0.113	0.165	0.043	20.143	0.119
megahit_185029_115-1053	megahit_185029	CDS	Prodigal	939	313	58.79	SLC25A11, OGC	k_Eukaryota;n_Sar;n_Alveolata;c_Dinophyceae	K15104*	solute carrier family 25 (mitochondrial oxoglutarate transporter), member 11	Brite Hierarchies; Protein families: signaling and cellular processes; Transporters	ENOG410XQHU*	Mitochondrial	Function unknown	PF00153 [Mitochondrial carrier protein]	0.068	0.107	0.201	44.289	0.111	20.651
megahit_361670_162-1121	megahit_361670	CDS	Prodigal	960	320	51.15	SLC25A11, OGC	k_Eukaryota;n_Sar;n_Alveolata;c_Dinophyceae;o_Suessiales	K15104*	solute carrier family 25 (mitochondrial oxoglutarate transporter), member 11	Brite Hierarchies; Protein families: signaling and cellular processes; Transporters	ENOG410XQHU*	Mitochondrial	Function unknown	PF00153 [Mitochondrial carrier protein]	0.134	0.052	0.131	0.027	14.064	0
megahit_113613_1046-1828	megahit_113613	CDS	Prodigal	783	261	52.23	SLC25A11, OGC	k_Eukaryota;n_Sar;n_Alveolata;c_Dinophyceae;o_Suessiales	K15104*	solute carrier family 25 (mitochondrial oxoglutarate transporter), member 11	Brite Hierarchies; Protein families: signaling and cellular processes; Transporters	ENOG410XQHU*	Mitochondrial	Function unknown	PF00153 [Mitochondrial carrier protein]	0.082	0.032	0.161	14.425	0.033	7.66
megahit_547495_25-375	megahit_547495	CDS	Prodigal	351	117	60.97	SLC25A11, OGC	k_Eukaryota;n_Sar;n_Alveolata;c_Dinophyceae	K15104*	solute carrier family 25 (mitochondrial oxoglutarate transporter), member 11	Brite Hierarchies; Protein families: signaling and cellular processes; Transporters					0.091	0	0	0.018	0.111	0.806
megahit_16921_158-640	megahit_16921	CDS	Prodigal	483	161	54.45	SLC25A11, OGC	k_Eukaryota;n_Sar;n_Alveolata;c_Dinophyceae;o_Suessiales;f_Symbiodiniaceae;g_Symbiodinium	K15104	solute carrier family 25 (mitochondrial oxoglutarate transporter), member 11	Brite Hierarchies; Protein families: signaling and cellular processes; Transporters	ENOG410XRV1*	UnCoupling Protein	Posttranslational modification, protein turnover, chaperones		0	0	0	12.902	0	7.015
megahit_238958_1-345	megahit_238958	CDS	Prodigal	345	115	57.1	SLC25A11, OGC	k_Eukaryota;n_Sar;n_Alveolata;c_Dinophyceae;o_Suessiales;f_Symbiodiniaceae;g_Symbiodinium	K15104*	solute carrier family 25 (mitochondrial oxoglutarate transporter), member 11	Brite Hierarchies; Protein families: signaling and cellular processes; Transporters	ENOG410XQHU*	Mitochondrial	Function unknown	PF00153 [Mitochondrial carrier protein]	0	0	0	0	4.83	0.051
megahit_54920_79-963	megahit_54920	CDS	Prodigal	885	295	57.18	SLC25A1, CTP	k_Eukaryota;n_Sar;n_Alveolata;c_Dinophyceae;o_Suessiales;f_Symbiodiniaceae;g_Symbiodinium;s_Symbiodinium microadriaticum	K15100*	solute carrier family 25 (mitochondrial citrate transporter), member 1	Brite Hierarchies; Protein families: signaling and cellular processes; Transporters	ENOG410YAYP*	mitochondrial	Function unknown	PF00153 [Mitochondrial carrier protein]	0.109	0.142	0.047	0.058	8.099	0
megahit_577109_132-1016	megahit_577109	CDS	Prodigal	885	295	51.98	SLC25A1, CTP	k_Eukaryota;n_Sar;n_Alveolata;c_Dinophyceae;o_Suessiales;f_Symbiodiniaceae;g_Symbiodinium;s_Symbiodinium microadriaticum	K15100*	solute carrier family 25 (mitochondrial citrate transporter), member 1	Brite Hierarchies; Protein families: signaling and cellular processes; Transporters	ENOG410YAYP*	mitochondrial	Function unknown	PF00153 [Mitochondrial carrier protein]	0	0	0.047	6.669	0.015	4.328
megahit_552110_3-905	megahit_552110	CDS	Prodigal	903	301	56.37	SLC25A20_29, CACT, CACL, CRC1	k_Eukaryota;n_Sar;n_Alveolata;c_Dinophyceae;o_Suessiales	K15109*	solute carrier family 25 (mitochondrial carnitine/acylcarnitine transporter), member 20/29	Organismal Systems; Environmental adaptation; Thermogenesis | Brite Hierarchies; Protein families: signaling and cellular processes; Transporters				PF00153 [Mitochondrial carrier protein]	0.071	0	0	0.729	0	0.49
megahit_13164_241-1143	megahit_13164	CDS	Prodigal	903	301	52.6	SLC25A4S, ANT	k_Eukaryota;n_Sar;n_Alveolata;c_Dinophyceae;o_Suessiales	K05863*	solute carrier family 25 (mitochondrial adenine nucleotide translocator), member 4/5/6/31	Environmental Information Processing; Signal transduction; Calcium signaling pathway | Environmental Information Processing; Signal transduction; cGMP-PKG signaling pathway | Cellular Processes; Cell growth and death; Necroptosis | Cellular Processes; Cell growth and death; Cellular senescence | Human Diseases; Neurodegenerative diseases; Parkinson disease | Human Diseases; Neurodegenerative dise…	ENOG410XNW0*	transmembrane transport	Intracellular trafficking, secretion, and vesicular transport	PF00153 [Mitochondrial carrier protein]	0.533	0.264	0.349	0.472	45.425	0.568
megahit_334636_1184-1588	megahit_334636	CDS	Prodigal	405	135	53.83	SLC25A4S, ANT	k_Eukaryota;n_Sar;n_Alveolata;c_Dinophyceae;o_Suessiales	K05863*	solute carrier family 25 (mitochondrial adenine nucleotide translocator), member 4/5/6/31	Environmental Information Processing; Signal transduction; Calcium signaling pathway | Environmental Information Processing; Signal transduction; cGMP-PKG signaling pathway | Cellular Processes; Cell growth and death; Necroptosis | Cellular Processes; Cell growth and death; Cellular senescence | Human Diseases; Neurodegenerative diseases; Parkinson disease | Human Diseases; Neurodegenerative dise…	ENOG410XNW0*	transmembrane transport	Intracellular trafficking, secretion, and vesicular transport	PF00153 [Mitochondrial carrier protein]	0.238	0.341	0.415	135.66	0.257	52.509
megahit_232867_2-595	megahit_232867	CDS	Prodigal	594	198	53.03	SLC25A4S, ANT	k_Eukaryota;n_Sar;n_Alveolata;c_Dinophyceae;o_Suessiales	K05863*	solute carrier family 25 (mitochondrial adenine nucleotide translocator), member 4/5/6/31	Environmental Information Processing; Signal transduction; Calcium signaling pathway | Environmental Information Processing; Signal transduction; cGMP-PKG signaling pathway | Cellular Processes; Cell growth and death; Necroptosis | Cellular Processes; Cell growth and death; Cellular senescence | Human Diseases; Neurodegenerative diseases; Parkinson disease | Human Diseases; Neurodegenerative dise…	ENOG410XNW0*	transmembrane transport	Intracellular trafficking, secretion, and vesicular transport	PF00153 [Mitochondrial carrier protein]	0.432	0.085	0.389	149.397	0.066	81.135
megahit_317256_134-1054	megahit_317256	CDS	Prodigal	921	307	57.76	SLC25A4S, ANT	k_Eukaryota;n_Sar;n_Alveolata;c_Dinophyceae;o_Suessiales	K05863*	solute carrier family 25 (mitochondrial adenine nucleotide translocator), member 4/5/6/31	Environmental Information Processing; Signal transduction; Calcium signaling pathway | Environmental Information Processing; Signal transduction; cGMP-PKG signaling pathway | Cellular Processes; Cell growth and death; Necroptosis | Cellular Processes; Cell growth and death; Cellular senescence | Human Diseases; Neurodegenerative diseases; Parkinson disease | Human Diseases; Neurodegenerative dise…	ENOG410XNW0*	transmembrane transport	Intracellular trafficking, secretion, and vesicular transport	PF00153 [Mitochondrial carrier protein]	0.209	0.164	0.046	0.07	23.587	0.115
megahit_409140_1479-1883	megahit_409140	CDS	Prodigal	405	135	53.83	SLC25A4S, ANT	k_Eukaryota;n_Sar;n_Alveolata;c_Dinophyceae;o_Suessiales	K05863*	solute carrier family 25 (mitochondrial adenine nucleotide translocator), member 4/5/6/31	Environmental Information Processing; Signal transduction; Calcium signaling pathway | Environmental Information Processing; Signal transduction; cGMP-PKG signaling pathway | Cellular Processes; Cell growth and death; Necroptosis | Cellular Processes; Cell growth and death; Cellular senescence | Human Diseases; Neurodegenerative diseases; Parkinson disease | Human Diseases; Neurodegenerative dise…	ENOG410XNW0*	transmembrane transport	Intracellular trafficking, secretion, and vesicular transport	PF00153 [Mitochondrial carrier protein]	0.158	0.124	0.104	58.614	0	26.342
megahit_549716_3-281	megahit_549716	CDS	Prodigal	279	93	52.69	SLC25A4S, ANT	k_Eukaryota;n_Sar;n_Alveolata;c_Dinophyceae;o_Suessiales	K05863*	solute carrier family 25 (mitochondrial adenine nucleotide translocator), member 4/5/6/31	Environmental Information Processing; Signal transduction; Calcium signaling pathway | Environmental Information Processing; Signal transduction; cGMP-PKG signaling pathway | Cellular Processes; Cell growth and death; Necroptosis | Cellular Processes; Cell growth and death; Cellular senescence | Human Diseases; Neurodegenerative diseases; Parkinson disease | Human Diseases; Neurodegenerative dise…	ENOG410XNW0*	transmembrane transport	Intracellular trafficking, secretion, and vesicular transport	PF00153 [Mitochondrial carrier protein]	0.115	0	0	13.077	0	6.436
megahit_473803_3-68	megahit_473803	CDS	Prodigal	66	22	54.55	SLC25A4S, ANT	k_Eukaryota;n_Sar;n_Alveolata;c_Dinophyceae;o_Suessiales;f_Symbiodiniaceae;g_Symbiodinium	K05863*	solute carrier family 25 (mitochondrial adenine nucleotide translocator), member 4/5/6/31	Environmental Information Processing; Signal transduction; Calcium signaling pathway | Environmental Information Processing; Signal transduction; cGMP-PKG signaling pathway | Cellular Processes; Cell growth and death; Necroptosis | Cellular Processes; Cell growth and death; Cellular senescence | Human Diseases; Neurodegenerative diseases; Parkinson disease | Human Diseases; Neurodegenerative dise…					0	0	0	0.881	0	0.268
megahit_479098_1-195	megahit_479098	CDS	Prodigal	195	65	49.74	SLC25A4S, ANT	k_Eukaryota;n_Sar;n_Alveolata;c_Dinophyceae;o_Suessiales	K05863*	solute carrier family 25 (mitochondrial adenine nucleotide translocator), member 4/5/6/31	Environmental Information Processing; Signal transduction; Calcium signaling pathway | Environmental Information Processing; Signal transduction; cGMP-PKG signaling pathway | Cellular Processes; Cell growth and death; Necroptosis | Cellular Processes; Cell growth and death; Cellular senescence | Human Diseases; Neurodegenerative diseases; Parkinson disease | Human Diseases; Neurodegenerative dise…	ENOG410XNW0*	transmembrane transport	Intracellular trafficking, secretion, and vesicular transport		0	0	0	0.066	7.144	0
megahit_279902_1-297	megahit_279902	CDS	Prodigal	297	99	53.2	SLC25A4S, ANT	k_Eukaryota;n_Sar;n_Alveolata;c_Dinophyceae;o_Suessiales	K05863*	solute carrier family 25 (mitochondrial adenine nucleotide translocator), member 4/5/6/31	Environmental Information Processing; Signal transduction; Calcium signaling pathway | Environmental Information Processing; Signal transduction; cGMP-PKG signaling pathway | Cellular Processes; Cell growth and death; Necroptosis | Cellular Processes; Cell growth and death; Cellular senescence | Human Diseases; Neurodegenerative diseases; Parkinson disease | Human Diseases; Neurodegenerative dise…	ENOG410XNW0*	transmembrane transport	Intracellular trafficking, secretion, and vesicular transport		0	0	0	3.87	0	0.387
megahit_583759_271-387	megahit_583759	CDS	Prodigal	117	39	54.7	SLC25A4S, ANT	k_Eukaryota;n_Sar;n_Alveolata;c_Dinophyceae;o_Suessiales	K05863*	solute carrier family 25 (mitochondrial adenine nucleotide translocator), member 4/5/6/31	Environmental Information Processing; Signal transduction; Calcium signaling pathway | Environmental Information Processing; Signal transduction; cGMP-PKG signaling pathway | Cellular Processes; Cell growth and death; Necroptosis | Cellular Processes; Cell growth and death; Cellular senescence | Human Diseases; Neurodegenerative diseases; Parkinson disease | Human Diseases; Neurodegenerative dise…	ENOG410XNW0*	transmembrane transport	Intracellular trafficking, secretion, and vesicular transport		0	0	0	1.435	0	1.285
megahit_582254_3-77	megahit_582254	CDS	Prodigal	75	25	48	SLC25A4S, ANT	k_Eukaryota;n_Sar;n_Alveolata;c_Dinophyceae;o_Suessiales	K05863*	solute carrier family 25 (mitochondrial adenine nucleotide translocator), member 4/5/6/31	Environmental Information Processing; Signal transduction; Calcium signaling pathway | Environmental Information Processing; Signal transduction; cGMP-PKG signaling pathway | Cellular Processes; Cell growth and death; Necroptosis | Cellular Processes; Cell growth and death; Cellular senescence | Human Diseases; Neurodegenerative diseases; Parkinson disease | Human Diseases; Neurodegenerative dise…	ENOG410XNW0*	transmembrane transport	Intracellular trafficking, secretion, and vesicular transport		0	0	0	0.517	0.781	0.236
megahit_364722_2-160	megahit_364722	CDS	Prodigal	159	53	52.2	SLC25A4S, ANT	k_Eukaryota;n_Sar;n_Alveolata;c_Dinophyceae	K05863*	solute carrier family 25 (mitochondrial adenine nucleotide translocator), member 4/5/6/31	Environmental Information Processing; Signal transduction; Calcium signaling pathway | Environmental Information Processing; Signal transduction; cGMP-PKG signaling pathway | Cellular Processes; Cell growth and death; Necroptosis | Cellular Processes; Cell growth and death; Cellular senescence | Human Diseases; Neurodegenerative diseases; Parkinson disease | Human Diseases; Neurodegenerative dise…	ENOG410XNW0*	transmembrane transport	Intracellular trafficking, secretion, and vesicular transport		0	0	0	1.706	0	0.612
megahit_184472_107-1756	megahit_184472	CDS	Prodigal	1650	550	60.06	SLC24A6, NCKX6	k_Eukaryota;n_Sar;n_Alveolata;c_Dinophyceae;o_Suessiales;f_Symbiodiniaceae;g_Symbiodinium	K13754*	solute carrier family 24 (sodium/potassium/calcium exchanger), member 6	Brite Hierarchies; Protein families: signaling and cellular processes; Transporters				PF01699 [Sodium/calcium exchanger protein]	0	0.015	0.025	0	1.487	0
megahit_511154_280-2046	megahit_511154	CDS	Prodigal	1767	589	50.93	SLC24A2, NCKX2	k_Eukaryota;n_Sar;n_Alveolata;c_Dinophyceae;o_Suessiales;f_Symbiodiniaceae;g_Symbiodinium	K13750*	solute carrier family 24 (sodium/potassium/calcium exchanger), member 2	Brite Hierarchies; Protein families: signaling and cellular processes; Transporters	ENOG410Y9YY*	Solute carrier family 24 (Sodium potassium calcium exchanger), member	Inorganic ion transport and metabolism	PF01699 [Sodium/calcium exchanger protein]	0.073	0	0.095	5.771	0.007	6.884
megahit_522905_1-1242	megahit_522905	CDS	Prodigal	1242	414	49.84	SLC24A2, NCKX2	k_Eukaryota;n_Sar;n_Alveolata;c_Dinophyceae;o_Suessiales;f_Symbiodiniaceae;g_Symbiodinium	K13750*	solute carrier family 24 (sodium/potassium/calcium exchanger), member 2	Brite Hierarchies; Protein families: signaling and cellular processes; Transporters				PF01699 [Sodium/calcium exchanger protein]	0.103	0	0.034	0	2.93	0
megahit_47455_182-2107	megahit_47455	CDS	Prodigal	1926	642	51.97	SLC24A2, NCKX2	k_Eukaryota;n_Sar;n_Alveolata;c_Dinophyceae;o_Suessiales;f_Symbiodiniaceae;g_Symbiodinium	K13750*	solute carrier family 24 (sodium/potassium/calcium exchanger), member 2	Brite Hierarchies; Protein families: signaling and cellular processes; Transporters	ENOG410Y9YY*	Solute carrier family 24 (Sodium potassium calcium exchanger), member	Inorganic ion transport and metabolism	PF01699 [Sodium/calcium exchanger protein]	0.067	0.052	0	0	3.181	0.037
megahit_479495_80-1801	megahit_479495	CDS	Prodigal	1722	574	51.8	SLC24A2, NCKX2	k_Eukaryota;n_Sar;n_Alveolata;c_Dinophyceae;o_Suessiales;f_Symbiodiniaceae;g_Symbiodinium	K13750*	solute carrier family 24 (sodium/potassium/calcium exchanger), member 2	Brite Hierarchies; Protein families: signaling and cellular processes; Transporters	ENOG410Y9YY*	Solute carrier family 24 (Sodium potassium calcium exchanger), member	Inorganic ion transport and metabolism	PF01699 [Sodium/calcium exchanger protein]	0	0.044	0.073	0	3.682	0.01
megahit_571570_144-1811	megahit_571570	CDS	Prodigal	1668	556	50.66	SLC24A2, NCKX2	k_Eukaryota;n_Sar;n_Alveolata;c_Dinophyceae;o_Suessiales;f_Symbiodiniaceae;g_Symbiodinium	K13750*	solute carrier family 24 (sodium/potassium/calcium exchanger), member 2	Brite Hierarchies; Protein families: signaling and cellular processes; Transporters	ENOG410Y9YY*	Solute carrier family 24 (Sodium potassium calcium exchanger), member	Inorganic ion transport and metabolism	PF01699 [Sodium/calcium exchanger protein]	0	0.03	0.025	3.388	0.008	4.344
megahit_420713_80-1228	megahit_420713	CDS	Prodigal	1149	383	51.7	SLC24A2, NCKX2	k_Eukaryota;n_Sar;n_Alveolata;c_Dinophyceae;o_Suessiales;f_Symbiodiniaceae;g_Symbiodinium	K13750*	solute carrier family 24 (sodium/potassium/calcium exchanger), member 2	Brite Hierarchies; Protein families: signaling and cellular processes; Transporters				PF01699 [Sodium/calcium exchanger protein]	0	0	0.037	1.416	0	0.693
megahit_588299_84-1802	megahit_588299	CDS	Prodigal	1719	573	51.37	SLC24A2, NCKX2	k_Eukaryota;n_Sar;n_Alveolata;c_Dinophyceae;o_Suessiales;f_Symbiodiniaceae;g_Symbiodinium	K13750*	solute carrier family 24 (sodium/potassium/calcium exchanger), member 2	Brite Hierarchies; Protein families: signaling and cellular processes; Transporters	ENOG410Y9YY*	Solute carrier family 24 (Sodium potassium calcium exchanger), member	Inorganic ion transport and metabolism	PF01699 [Sodium/calcium exchanger protein]	0	0.007	0.024	0	5.389	0
megahit_370457_3-818	megahit_370457	CDS	Prodigal	816	272	56.25	SLC12A4_5_6, KCC	k_Eukaryota;n_Sar;n_Alveolata;c_Dinophyceae;o_Suessiales;f_Symbiodiniaceae;g_Symbiodinium	K14427*	solute carrier family 12 (potassium/chloride transporter), member 4/5/6	Brite Hierarchies; Protein families: signaling and cellular processes; Transporters	COG0531*	Amino acid transporters	Amino acid transport and metabolism	PF00324 [Amino acid permease]	0	0	0	1.749	0	2.233
megahit_28326_63-3077	megahit_28326	CDS	Prodigal	3015	1005	51.91	ATP1A	k_Eukaryota;n_Sar;n_Alveolata;c_Dinophyceae;o_Suessiales	K01539*	sodium/potassium-transporting ATPase subunit alpha [EC:3.6.3.9]	Environmental Information Processing; Signal transduction; cAMP signaling pathway | Environmental Information Processing; Signal transduction; cGMP-PKG signaling pathway | Organismal Systems; Endocrine system; Insulin secretion | Organismal Systems; Endocrine system; Thyroid hormone synthesis | Organismal Systems; Endocrine system; Thyroid hormone signaling pathway | Organismal Systems; Endocrine…	COG0474*	Cation transport ATPase	Inorganic ion transport and metabolism	PF00122 [E1-E2 ATPase];PF00689 [Cation transporting ATPase, C-terminus];PF00702 [haloacid dehalogenase-like hydrolase];PF13246 [Cation transport ATPase (P-type)]	0.043	0.025	0.098	0	3.666	0
megahit_120038_793-3843	megahit_120038	CDS	Prodigal	3051	1017	59.65	ATP1A	k_Eukaryota;n_Sar;n_Alveolata;c_Dinophyceae;o_Suessiales;f_Symbiodiniaceae;g_Symbiodinium	K01539*	sodium/potassium-transporting ATPase subunit alpha [EC:3.6.3.9]	Environmental Information Processing; Signal transduction; cAMP signaling pathway | Environmental Information Processing; Signal transduction; cGMP-PKG signaling pathway | Organismal Systems; Endocrine system; Insulin secretion | Organismal Systems; Endocrine system; Thyroid hormone synthesis | Organismal Systems; Endocrine system; Thyroid hormone signaling pathway | Organismal Systems; Endocrine…	COG0474*	Cation transport ATPase	Inorganic ion transport and metabolism	PF00122 [E1-E2 ATPase];PF00689 [Cation transporting ATPase, C-terminus];PF00690 [Cation transporter/ATPase, N-terminus];PF00702 [haloacid dehalogenase-like hydrolase];PF13246 [Cation transport ATPase (P-type)]	0.042	0.029	0.062	11.315	0.004	9.249
megahit_113124_1-1332	megahit_113124	CDS	Prodigal	1332	444	53.45	ATP1A	k_Eukaryota;n_Sar;n_Alveolata;c_Dinophyceae;o_Suessiales;f_Symbiodiniaceae;g_Symbiodinium	K01539*	sodium/potassium-transporting ATPase subunit alpha [EC:3.6.3.9]	Environmental Information Processing; Signal transduction; cAMP signaling pathway | Environmental Information Processing; Signal transduction; cGMP-PKG signaling pathway | Organismal Systems; Endocrine system; Insulin secretion | Organismal Systems; Endocrine system; Thyroid hormone synthesis | Organismal Systems; Endocrine system; Thyroid hormone signaling pathway | Organismal Systems; Endocrine…	COG0474*	Cation transport ATPase	Inorganic ion transport and metabolism	PF00689 [Cation transporting ATPase, C-terminus];PF00702 [haloacid dehalogenase-like hydrolase]	0.096	0.019	0.016	0.019	5.029	0.013
megahit_408727_76-3231	megahit_408727	CDS	Prodigal	3156	1052	55.77	ATP1A	k_Eukaryota;n_Sar;n_Alveolata;c_Dinophyceae;o_Suessiales;f_Symbiodiniaceae;g_Symbiodinium	K01539*	sodium/potassium-transporting ATPase subunit alpha [EC:3.6.3.9]	Environmental Information Processing; Signal transduction; cAMP signaling pathway | Environmental Information Processing; Signal transduction; cGMP-PKG signaling pathway | Organismal Systems; Endocrine system; Insulin secretion | Organismal Systems; Endocrine system; Thyroid hormone synthesis | Organismal Systems; Endocrine system; Thyroid hormone signaling pathway | Organismal Systems; Endocrine…	COG0474	Cation transport ATPase	Inorganic ion transport and metabolism	PF00122 [E1-E2 ATPase];PF00689 [Cation transporting ATPase, C-terminus];PF00690 [Cation transporter/ATPase, N-terminus];PF00702 [haloacid dehalogenase-like hydrolase];PF13246 [Cation transport ATPase (P-type)]	0.041	0.024	0.04	0	3.556	0
megahit_291823_165-1025	megahit_291823	CDS	Prodigal	861	287	51.8	ATP1A	k_Eukaryota;n_Sar;n_Alveolata;c_Dinophyceae;o_Suessiales	K01539*	sodium/potassium-transporting ATPase subunit alpha [EC:3.6.3.9]	Environmental Information Processing; Signal transduction; cAMP signaling pathway | Environmental Information Processing; Signal transduction; cGMP-PKG signaling pathway | Organismal Systems; Endocrine system; Insulin secretion | Organismal Systems; Endocrine system; Thyroid hormone synthesis | Organismal Systems; Endocrine system; Thyroid hormone signaling pathway | Organismal Systems; Endocrine…	COG0474*	Cation transport ATPase	Inorganic ion transport and metabolism	PF00689 [Cation transporting ATPase, C-terminus]	0.037	0.044	0	0.015	4.325	0
megahit_586975_124-3174	megahit_586975	CDS	Prodigal	3051	1017	52.25	ATP1A	k_Eukaryota;n_Sar;n_Alveolata;c_Dinophyceae;o_Suessiales	K01539*	sodium/potassium-transporting ATPase subunit alpha [EC:3.6.3.9]	Environmental Information Processing; Signal transduction; cAMP signaling pathway | Environmental Information Processing; Signal transduction; cGMP-PKG signaling pathway | Organismal Systems; Endocrine system; Insulin secretion | Organismal Systems; Endocrine system; Thyroid hormone synthesis | Organismal Systems; Endocrine system; Thyroid hormone signaling pathway | Organismal Systems; Endocrine…	COG0474*	Cation transport ATPase	Inorganic ion transport and metabolism	PF00122 [E1-E2 ATPase];PF00689 [Cation transporting ATPase, C-terminus];PF00702 [haloacid dehalogenase-like hydrolase];PF13246 [Cation transport ATPase (P-type)]	0.042	0.025	0.007	1.437	0.004	1.934
megahit_135128_168-3392	megahit_135128	CDS	Prodigal	3225	1075	57.46	ATP1A	k_Eukaryota;n_Sar;n_Alveolata;c_Dinophyceae;o_Suessiales;f_Symbiodiniaceae;g_Symbiodinium	K01539*	sodium/potassium-transporting ATPase subunit alpha [EC:3.6.3.9]	Environmental Information Processing; Signal transduction; cAMP signaling pathway | Environmental Information Processing; Signal transduction; cGMP-PKG signaling pathway | Organismal Systems; Endocrine system; Insulin secretion | Organismal Systems; Endocrine system; Thyroid hormone synthesis | Organismal Systems; Endocrine system; Thyroid hormone signaling pathway | Organismal Systems; Endocrine…	COG0474*	Cation transport ATPase	Inorganic ion transport and metabolism	PF00122 [E1-E2 ATPase];PF00689 [Cation transporting ATPase, C-terminus];PF00702 [haloacid dehalogenase-like hydrolase];PF13246 [Cation transport ATPase (P-type)]	0.02	0.027	0.026	3.823	0	3.898
megahit_32022_3-1010	megahit_32022	CDS	Prodigal	1008	336	51.98	ATP1A	k_Eukaryota;n_Sar;n_Alveolata;c_Dinophyceae;o_Suessiales;f_Symbiodiniaceae;g_Symbiodinium	K01539*	sodium/potassium-transporting ATPase subunit alpha [EC:3.6.3.9]	Environmental Information Processing; Signal transduction; cAMP signaling pathway | Environmental Information Processing; Signal transduction; cGMP-PKG signaling pathway | Organismal Systems; Endocrine system; Insulin secretion | Organismal Systems; Endocrine system; Thyroid hormone synthesis | Organismal Systems; Endocrine system; Thyroid hormone signaling pathway | Organismal Systems; Endocrine…	COG0474*	Cation transport ATPase	Inorganic ion transport and metabolism	PF00689 [Cation transporting ATPase, C-terminus];PF00702 [haloacid dehalogenase-like hydrolase]	0	0.025	0.042	0	3.197	0.035
megahit_285137_41-3712	megahit_285137	CDS	Prodigal	3672	1224	59.1	ATP1A	k_Eukaryota;n_Sar;n_Alveolata;c_Dinophyceae;o_Suessiales;f_Symbiodiniaceae	K01539*	sodium/potassium-transporting ATPase subunit alpha [EC:3.6.3.9]	Environmental Information Processing; Signal transduction; cAMP signaling pathway | Environmental Information Processing; Signal transduction; cGMP-PKG signaling pathway | Organismal Systems; Endocrine system; Insulin secretion | Organismal Systems; Endocrine system; Thyroid hormone synthesis | Organismal Systems; Endocrine system; Thyroid hormone signaling pathway | Organismal Systems; Endocrine…	COG0474*	Cation transport ATPase	Inorganic ion transport and metabolism	PF00122 [E1-E2 ATPase];PF00689 [Cation transporting ATPase, C-terminus];PF00702 [haloacid dehalogenase-like hydrolase];PF13246 [Cation transport ATPase (P-type)]	0.035	0	0.011	4.066	0	2.074
megahit_335583_242-3982	megahit_335583	CDS	Prodigal	3741	1247	50.2	ATP1A	k_Eukaryota;n_Sar;n_Alveolata;c_Dinophyceae;o_Suessiales;f_Symbiodiniaceae;g_Symbiodinium	K01539*	sodium/potassium-transporting ATPase subunit alpha [EC:3.6.3.9]	Environmental Information Processing; Signal transduction; cAMP signaling pathway | Environmental Information Processing; Signal transduction; cGMP-PKG signaling pathway | Organismal Systems; Endocrine system; Insulin secretion | Organismal Systems; Endocrine system; Thyroid hormone synthesis | Organismal Systems; Endocrine system; Thyroid hormone signaling pathway | Organismal Systems; Endocrine…	COG0474*	Cation transport ATPase	Inorganic ion transport and metabolism	PF00122 [E1-E2 ATPase];PF00689 [Cation transporting ATPase, C-terminus];PF00702 [haloacid dehalogenase-like hydrolase];PF13246 [Cation transport ATPase (P-type)]	0.017	0.007	0.006	0	1.627	0
megahit_179218_1-3249	megahit_179218	CDS	Prodigal	3249	1083	57.89	ATP1A	k_Eukaryota;n_Sar;n_Alveolata;c_Dinophyceae;o_Suessiales;f_Symbiodiniaceae;g_Symbiodinium	K01539*	sodium/potassium-transporting ATPase subunit alpha [EC:3.6.3.9]	Environmental Information Processing; Signal transduction; cAMP signaling pathway | Environmental Information Processing; Signal transduction; cGMP-PKG signaling pathway | Organismal Systems; Endocrine system; Insulin secretion | Organismal Systems; Endocrine system; Thyroid hormone synthesis | Organismal Systems; Endocrine system; Thyroid hormone signaling pathway | Organismal Systems; Endocrine…	ENOG410XNNC*	ATPase, Ca transporting, plasma membrane	Inorganic ion transport and metabolism	PF00122 [E1-E2 ATPase];PF00689 [Cation transporting ATPase, C-terminus];PF00690 [Cation transporter/ATPase, N-terminus];PF00702 [haloacid dehalogenase-like hydrolase];PF13246 [Cation transport ATPase (P-type)]	0	0	0	0.076	0.008	3.88
megahit_86088_3-3641	megahit_86088	CDS	Prodigal	3639	1213	51.22	ATP1A	k_Eukaryota;n_Sar;n_Alveolata;c_Dinophyceae;o_Suessiales;f_Symbiodiniaceae;g_Symbiodinium	K01539*	sodium/potassium-transporting ATPase subunit alpha [EC:3.6.3.9]	Environmental Information Processing; Signal transduction; cAMP signaling pathway | Environmental Information Processing; Signal transduction; cGMP-PKG signaling pathway | Organismal Systems; Endocrine system; Insulin secretion | Organismal Systems; Endocrine system; Thyroid hormone synthesis | Organismal Systems; Endocrine system; Thyroid hormone signaling pathway | Organismal Systems; Endocrine…	COG0474*	Cation transport ATPase	Inorganic ion transport and metabolism	PF00122 [E1-E2 ATPase];PF00689 [Cation transporting ATPase, C-terminus];PF00702 [haloacid dehalogenase-like hydrolase];PF13246 [Cation transport ATPase (P-type)]	0	0	0	2.357	0	1.337
megahit_15277_455-637	megahit_15277	CDS	Prodigal	183	61	45.9	araE	k_Eukaryota;n_Sar;n_Alveolata;c_Dinophyceae;o_Suessiales;f_Symbiodiniaceae;g_Symbiodinium	K02100*	MFS transporter, SP family, arabinose:H+ symporter	Brite Hierarchies; Protein families: signaling and cellular processes; Transporters					0	0.069	0.459	67.047	0.071	35.24
megahit_223853_386-580	megahit_223853	CDS	Prodigal	195	65	47.69	araE	k_Eukaryota;n_Sar;n_Alveolata;c_Dinophyceae;o_Suessiales;f_Symbiodiniaceae;g_Symbiodinium	K02100*	MFS transporter, SP family, arabinose:H+ symporter	Brite Hierarchies; Protein families: signaling and cellular processes; Transporters					0	0	0	24.307	0	11.477
megahit_175935_135-1592	megahit_175935	CDS	Prodigal	1458	486	53.91	PHO84	k_Eukaryota;n_Sar;n_Alveolata;c_Dinophyceae;o_Suessiales	K08176*	MFS transporter, PHS family, inorganic phosphate transporter	Brite Hierarchies; Protein families: signaling and cellular processes; Transporters	ENOG410ZVN7*	phosphate transporter	Carbohydrate transport and metabolism	PF00083 [Sugar (and other) transporter];PF07690 [Major Facilitator Superfamily]	0.088	0.034	0.029	0	5.979	0
megahit_554434_15-1352	megahit_554434	CDS	Prodigal	1338	446	55.68	PHO84	k_Eukaryota;n_Sar;n_Alveolata;c_Dinophyceae;o_Suessiales;f_Symbiodiniaceae	K08176*	MFS transporter, PHS family, inorganic phosphate transporter	Brite Hierarchies; Protein families: signaling and cellular processes; Transporters	ENOG410ZVN7*	phosphate transporter	Carbohydrate transport and metabolism	PF00083 [Sugar (and other) transporter];PF07690 [Major Facilitator Superfamily]	0.12	0	0	0	6.505	0.013
megahit_241119_251-1687	megahit_241119	CDS	Prodigal	1437	479	51.29	PHO84	k_Eukaryota;n_Sar;n_Alveolata;c_Dinophyceae;o_Suessiales	K08176*	MFS transporter, PHS family, inorganic phosphate transporter	Brite Hierarchies; Protein families: signaling and cellular processes; Transporters	ENOG410ZVN7*	phosphate transporter	Carbohydrate transport and metabolism	PF00083 [Sugar (and other) transporter];PF07690 [Major Facilitator Superfamily]	0.045	0.035	0.029	6.04	0	4.402
megahit_270036_52-1341	megahit_270036	CDS	Prodigal	1290	430	59.3	PHO84	k_Eukaryota;n_Sar;n_Alveolata;c_Dinophyceae;o_Suessiales;f_Symbiodiniaceae	K08176*	MFS transporter, PHS family, inorganic phosphate transporter	Brite Hierarchies; Protein families: signaling and cellular processes; Transporters				PF00083 [Sugar (and other) transporter];PF07690 [Major Facilitator Superfamily]	0.099	0	0	6.538	0	2.969
megahit_65676_1-1413	megahit_65676	CDS	Prodigal	1413	471	51.8	PHO84	k_Eukaryota;n_Sar;n_Alveolata;c_Dinophyceae;o_Suessiales;f_Symbiodiniaceae	K08176*	MFS transporter, PHS family, inorganic phosphate transporter	Brite Hierarchies; Protein families: signaling and cellular processes; Transporters	ENOG410ZVN7*	phosphate transporter	Carbohydrate transport and metabolism	PF00083 [Sugar (and other) transporter];PF07690 [Major Facilitator Superfamily]	0.045	0.036	0	8.884	0.009	5.822
megahit_470491_511-1389	megahit_470491	CDS	Prodigal	879	293	60.41	PHO84	k_Eukaryota;n_Sar;n_Alveolata;c_Dinophyceae;o_Suessiales	K08176*	MFS transporter, PHS family, inorganic phosphate transporter	Brite Hierarchies; Protein families: signaling and cellular processes; Transporters				PF00083 [Sugar (and other) transporter]	0.073	0	0	0	2.622	0
megahit_156397_2-1615	megahit_156397	CDS	Prodigal	1614	538	52.85	PHO84	k_Eukaryota;n_Sar;n_Alveolata;c_Dinophyceae;o_Suessiales;f_Symbiodiniaceae;g_Symbiodinium	K08176*	MFS transporter, PHS family, inorganic phosphate transporter	Brite Hierarchies; Protein families: signaling and cellular processes; Transporters				PF00083 [Sugar (and other) transporter];PF07690 [Major Facilitator Superfamily]	0	0	0.026	1.788	0	1.14
megahit_575972_1457-2056	megahit_575972	CDS	Prodigal	600	200	51	ACATN, SLC33A1	k_Eukaryota;n_Sar;n_Alveolata;c_Dinophyceae;o_Suessiales;f_Symbiodiniaceae;g_Symbiodinium	K03372*	MFS transporter, PAT family, solute carrier family 33 (acetyl-CoA transportor), member 1 [EC:2.3.1.-]	Metabolism; Glycan biosynthesis and metabolism; Glycosphingolipid biosynthesis - ganglio series | Brite Hierarchies; Protein families: signaling and cellular processes; Transporters	COG0477*	Permeases of the major facilitator superfamily	General function prediction only|Inorganic ion transport and metabolism|Amino acid transport and metabolism|Carbohydrate transport and metabolism	PF13000 [Acetyl-coenzyme A transporter 1]	0.107	0	0	1.022	0	1.003
megahit_417557_189-1751	megahit_417557	CDS	Prodigal	1563	521	56.49	ACATN, SLC33A1	k_Eukaryota;n_Sar;n_Alveolata;c_Dinophyceae;o_Suessiales;f_Symbiodiniaceae;g_Symbiodinium	K03372*	MFS transporter, PAT family, solute carrier family 33 (acetyl-CoA transportor), member 1 [EC:2.3.1.-]	Metabolism; Glycan biosynthesis and metabolism; Glycosphingolipid biosynthesis - ganglio series | Brite Hierarchies; Protein families: signaling and cellular processes; Transporters	COG0477*	Permeases of the major facilitator superfamily	General function prediction only|Inorganic ion transport and metabolism|Amino acid transport and metabolism|Carbohydrate transport and metabolism	PF13000 [Acetyl-coenzyme A transporter 1]	0.041	0.032	0.027	0	3.907	0
megahit_154556_1-1545	megahit_154556	CDS	Prodigal	1545	515	56.18	ACATN, SLC33A1	k_Eukaryota;n_Sar;n_Alveolata;c_Dinophyceae;o_Suessiales;f_Symbiodiniaceae;g_Symbiodinium	K03372*	MFS transporter, PAT family, solute carrier family 33 (acetyl-CoA transportor), member 1 [EC:2.3.1.-]	Metabolism; Glycan biosynthesis and metabolism; Glycosphingolipid biosynthesis - ganglio series | Brite Hierarchies; Protein families: signaling and cellular processes; Transporters	COG0477*	Permeases of the major facilitator superfamily	General function prediction only|Inorganic ion transport and metabolism|Amino acid transport and metabolism|Carbohydrate transport and metabolism	PF13000 [Acetyl-coenzyme A transporter 1]	0.083	0	0	4.786	0	4.283
megahit_295476_3-1505	megahit_295476	CDS	Prodigal	1503	501	54.36	ACATN, SLC33A1	k_Eukaryota;n_Sar;n_Alveolata;c_Dinophyceae;o_Suessiales;f_Symbiodiniaceae;g_Symbiodinium	K03372*	MFS transporter, PAT family, solute carrier family 33 (acetyl-CoA transportor), member 1 [EC:2.3.1.-]	Metabolism; Glycan biosynthesis and metabolism; Glycosphingolipid biosynthesis - ganglio series | Brite Hierarchies; Protein families: signaling and cellular processes; Transporters	COG0477*	Permeases of the major facilitator superfamily	General function prediction only|Inorganic ion transport and metabolism|Amino acid transport and metabolism|Carbohydrate transport and metabolism	PF13000 [Acetyl-coenzyme A transporter 1]	0	0.017	0	0	2.586	0
megahit_576295_1-126	megahit_576295	CDS	Prodigal	126	42	50	ACATN, SLC33A1	k_Eukaryota;n_Sar;n_Alveolata;c_Dinophyceae;o_Suessiales;f_Symbiodiniaceae;g_Symbiodinium	K03372*	MFS transporter, PAT family, solute carrier family 33 (acetyl-CoA transportor), member 1 [EC:2.3.1.-]	Metabolism; Glycan biosynthesis and metabolism; Glycosphingolipid biosynthesis - ganglio series | Brite Hierarchies; Protein families: signaling and cellular processes; Transporters	COG0477*	Permeases of the major facilitator superfamily	General function prediction only|Inorganic ion transport and metabolism|Amino acid transport and metabolism|Carbohydrate transport and metabolism	PF13000 [Acetyl-coenzyme A transporter 1]	0	0	0	0	0	0.14
megahit_276964_2626-2925	megahit_276964	CDS	Prodigal	300	100	54.33	NRT, narK, nrtP, nasA	k_Eukaryota;n_Sar;n_Alveolata;c_Dinophyceae;o_Suessiales;f_Symbiodiniaceae;g_Durusdinium;n_unclassified Durusdinium;s_Durusdinium sp.	K02575*	MFS transporter, NNP family, nitrate/nitrite transporter	Metabolism; Energy metabolism; Nitrogen metabolism | Brite Hierarchies; Protein families: signaling and cellular processes; Transporters					1.817	0.754	1.821	407.761	0.087	293.782
megahit_152692_261-761	megahit_152692	CDS	Prodigal	501	167	51.9	NRT, narK, nrtP, nasA	k_Eukaryota;n_Sar;n_Alveolata;c_Dinophyceae;o_Suessiales;f_Symbiodiniaceae	K02575*	MFS transporter, NNP family, nitrate/nitrite transporter	Metabolism; Energy metabolism; Nitrogen metabolism | Brite Hierarchies; Protein families: signaling and cellular processes; Transporters	COG2223*	Nitrate/nitrite transporter	Inorganic ion transport and metabolism		1.472	0.251	0.839	178.444	0.169	88.762
megahit_275653_840-1208	megahit_275653	CDS	Prodigal	369	123	50.68	NRT, narK, nrtP, nasA	k_Eukaryota;n_Sar;n_Alveolata;c_Dinophyceae;o_Suessiales;f_Symbiodiniaceae	K02575*	MFS transporter, NNP family, nitrate/nitrite transporter	Metabolism; Energy metabolism; Nitrogen metabolism | Brite Hierarchies; Protein families: signaling and cellular processes; Transporters	COG2223*	Nitrate/nitrite transporter	Inorganic ion transport and metabolism		1.043	0.34	0.968	306.347	0.106	206.411
megahit_132412_1-261	megahit_132412	CDS	Prodigal	261	87	54.41	NRT, narK, nrtP, nasA	k_Eukaryota;n_Sar;n_Alveolata;c_Dinophyceae;o_Suessiales;f_Symbiodiniaceae;g_Symbiodinium	K02575*	MFS transporter, NNP family, nitrate/nitrite transporter	Metabolism; Energy metabolism; Nitrogen metabolism | Brite Hierarchies; Protein families: signaling and cellular processes; Transporters	COG2223*	Nitrate/nitrite transporter	Inorganic ion transport and metabolism		0.369	0.193	0.402	0.247	27.386	0
megahit_294035_1-327	megahit_294035	CDS	Prodigal	327	109	52.91	NRT, narK, nrtP, nasA	k_Eukaryota;n_Sar;n_Alveolata;c_Dinophyceae;o_Suessiales;f_Symbiodiniaceae	K02575*	MFS transporter, NNP family, nitrate/nitrite transporter	Metabolism; Energy metabolism; Nitrogen metabolism | Brite Hierarchies; Protein families: signaling and cellular processes; Transporters	COG2223*	Nitrate/nitrite transporter	Inorganic ion transport and metabolism		0.392	0.154	0.128	0.079	31.912	0.108
megahit_341519_2-337	megahit_341519	CDS	Prodigal	336	112	54.46	NRT, narK, nrtP, nasA	k_Eukaryota;n_Sar;n_Alveolata;c_Dinophyceae;o_Suessiales;f_Symbiodiniaceae	K02575*	MFS transporter, NNP family, nitrate/nitrite transporter	Metabolism; Energy metabolism; Nitrogen metabolism | Brite Hierarchies; Protein families: signaling and cellular processes; Transporters					0.573	0	0	0	4.863	0
megahit_193667_2-241	megahit_193667	CDS	Prodigal	240	80	47.5	NRT, narK, nrtP, nasA	k_Eukaryota;n_Sar;n_Alveolata;c_Dinophyceae;o_Suessiales;f_Symbiodiniaceae;g_Symbiodinium	K02575*	MFS transporter, NNP family, nitrate/nitrite transporter	Metabolism; Energy metabolism; Nitrogen metabolism | Brite Hierarchies; Protein families: signaling and cellular processes; Transporters	COG2223*	Nitrate/nitrite transporter	Inorganic ion transport and metabolism		0.534	0	0	18.243	0	10.91
megahit_101789_3-281	megahit_101789	CDS	Prodigal	279	93	51.25	NRT, narK, nrtP, nasA	k_Eukaryota;n_Sar;n_Alveolata;c_Dinophyceae;o_Suessiales;f_Symbiodiniaceae	K02575*	MFS transporter, NNP family, nitrate/nitrite transporter	Metabolism; Energy metabolism; Nitrogen metabolism | Brite Hierarchies; Protein families: signaling and cellular processes; Transporters	COG2223*	Nitrate/nitrite transporter	Inorganic ion transport and metabolism		0	0.045	0.452	59.23	0.093	36.082
megahit_353749_1-363	megahit_353749	CDS	Prodigal	363	121	52.89	NRT, narK, nrtP, nasA	k_Eukaryota;n_Sar;n_Alveolata;c_Dinophyceae;o_Suessiales;f_Symbiodiniaceae;g_Symbiodinium	K02575*	MFS transporter, NNP family, nitrate/nitrite transporter	Metabolism; Energy metabolism; Nitrogen metabolism | Brite Hierarchies; Protein families: signaling and cellular processes; Transporters	COG2223*	Nitrate/nitrite transporter	Inorganic ion transport and metabolism		0.177	0.069	0.231	19.533	0	11.332
megahit_308042_1-645	megahit_308042	CDS	Prodigal	645	215	51.32	NRT, narK, nrtP, nasA	k_Eukaryota;n_Sar;n_Alveolata;c_Dinophyceae;o_Suessiales;f_Symbiodiniaceae;g_Symbiodinium	K02575*	MFS transporter, NNP family, nitrate/nitrite transporter	Metabolism; Energy metabolism; Nitrogen metabolism | Brite Hierarchies; Protein families: signaling and cellular processes; Transporters	COG2223*	Nitrate/nitrite transporter	Inorganic ion transport and metabolism		0.099	0.136	0.163	0.18	5.834	0.219
megahit_158681_1-282	megahit_158681	CDS	Prodigal	282	94	49.65	NRT, narK, nrtP, nasA	k_Eukaryota;n_Sar;n_Alveolata;c_Dinophyceae;o_Suessiales;f_Symbiodiniaceae	K02575*	MFS transporter, NNP family, nitrate/nitrite transporter	Metabolism; Energy metabolism; Nitrogen metabolism | Brite Hierarchies; Protein families: signaling and cellular processes; Transporters	COG2223*	Nitrate/nitrite transporter	Inorganic ion transport and metabolism		0	0.089	0.298	37.441	0.046	21.018
megahit_98847_3-374	megahit_98847	CDS	Prodigal	372	124	53.76	NRT, narK, nrtP, nasA	k_Eukaryota;n_Sar;n_Alveolata;c_Dinophyceae;o_Suessiales;f_Symbiodiniaceae	K02575*	MFS transporter, NNP family, nitrate/nitrite transporter	Metabolism; Energy metabolism; Nitrogen metabolism | Brite Hierarchies; Protein families: signaling and cellular processes; Transporters					0	0.135	0.113	0	21.314	0
megahit_290984_1-282	megahit_290984	CDS	Prodigal	282	94	51.06	NRT, narK, nrtP, nasA	k_Eukaryota;n_Sar;n_Alveolata;c_Dinophyceae;o_Suessiales;f_Symbiodiniaceae;g_Symbiodinium	K02575*	MFS transporter, NNP family, nitrate/nitrite transporter	Metabolism; Energy metabolism; Nitrogen metabolism | Brite Hierarchies; Protein families: signaling and cellular processes; Transporters	COG2223*	Nitrate/nitrite transporter	Inorganic ion transport and metabolism		0	0.089	0.149	7.786	0	3.953
megahit_266561_3-281	megahit_266561	CDS	Prodigal	279	93	50.54	NRT, narK, nrtP, nasA	k_Eukaryota;n_Sar;n_Alveolata;c_Dinophyceae;o_Suessiales;f_Symbiodiniaceae;g_Symbiodinium;n_unclassified Symbiodinium;s_Symbiodinium sp.	K02575*	MFS transporter, NNP family, nitrate/nitrite transporter	Metabolism; Energy metabolism; Nitrogen metabolism | Brite Hierarchies; Protein families: signaling and cellular processes; Transporters	COG2223*	Nitrate/nitrite transporter	Inorganic ion transport and metabolism		0.23	0	0	18.725	0	9.005
megahit_359527_3-218	megahit_359527	CDS	Prodigal	216	72	50.93	NRT, narK, nrtP, nasA	k_Eukaryota;n_Sar;n_Alveolata;c_Dinophyceae;o_Suessiales;f_Symbiodiniaceae;g_Symbiodinium	K02575*	MFS transporter, NNP family, nitrate/nitrite transporter	Metabolism; Energy metabolism; Nitrogen metabolism | Brite Hierarchies; Protein families: signaling and cellular processes; Transporters	COG2223*	Nitrate/nitrite transporter	Inorganic ion transport and metabolism		0	0	0.195	11.271	0.121	5.897
megahit_266_1275-1391	megahit_266	CDS	Prodigal	117	39	52.99	NRT, narK, nrtP, nasA	k_Eukaryota;n_Sar;n_Alveolata;c_Dinophyceae;o_Suessiales;f_Symbiodiniaceae;g_Symbiodinium	K02575*	MFS transporter, NNP family, nitrate/nitrite transporter	Metabolism; Energy metabolism; Nitrogen metabolism | Brite Hierarchies; Protein families: signaling and cellular processes; Transporters	COG2223*	Nitrate/nitrite transporter	Inorganic ion transport and metabolism		0	0.107	0	0	2.059	0
megahit_354347_3-281	megahit_354347	CDS	Prodigal	279	93	54.48	NRT, narK, nrtP, nasA	k_Eukaryota;n_Sar;n_Alveolata;c_Dinophyceae;o_Suessiales;f_Symbiodiniaceae;g_Symbiodinium	K02575*	MFS transporter, NNP family, nitrate/nitrite transporter	Metabolism; Energy metabolism; Nitrogen metabolism | Brite Hierarchies; Protein families: signaling and cellular processes; Transporters	COG2223*	Nitrate/nitrite transporter	Inorganic ion transport and metabolism		0	0	0	0	11.363	0
megahit_490237_1-180	megahit_490237	CDS	Prodigal	180	60	52.22	NRT, narK, nrtP, nasA	k_Eukaryota;n_Sar;n_Alveolata;c_Dinophyceae;o_Suessiales;f_Symbiodiniaceae;g_Symbiodinium	K02575*	MFS transporter, NNP family, nitrate/nitrite transporter	Metabolism; Energy metabolism; Nitrogen metabolism | Brite Hierarchies; Protein families: signaling and cellular processes; Transporters	COG2223*	Nitrate/nitrite transporter	Inorganic ion transport and metabolism		0	0	0	0.287	8.065	0.197
megahit_27943_303-416	megahit_27943	CDS	Prodigal	114	38	54.39	NRT, narK, nrtP, nasA	k_Eukaryota;n_Sar;n_Alveolata;c_Dinophyceae;o_Suessiales;f_Symbiodiniaceae;g_Symbiodinium	K02575*	MFS transporter, NNP family, nitrate/nitrite transporter	Metabolism; Energy metabolism; Nitrogen metabolism | Brite Hierarchies; Protein families: signaling and cellular processes; Transporters	COG2223*	Nitrate/nitrite transporter	Inorganic ion transport and metabolism		0	0	0	3.229	0	2.018
megahit_314966_3-299	megahit_314966	CDS	Prodigal	297	99	53.2	NRT, narK, nrtP, nasA	k_Eukaryota;n_Sar;n_Alveolata;c_Dinophyceae;o_Suessiales;f_Symbiodiniaceae;g_Symbiodinium	K02575*	MFS transporter, NNP family, nitrate/nitrite transporter	Metabolism; Energy metabolism; Nitrogen metabolism | Brite Hierarchies; Protein families: signaling and cellular processes; Transporters	COG2223*	Nitrate/nitrite transporter	Inorganic ion transport and metabolism		0	0	0	0	4.537	0.119
megahit_521694_141-332	megahit_521694	CDS	Prodigal	192	64	52.6	NRT, narK, nrtP, nasA	k_Eukaryota;n_Sar;n_Alveolata;c_Dinophyceae;o_Suessiales;f_Symbiodiniaceae;g_Symbiodinium	K02575*	MFS transporter, NNP family, nitrate/nitrite transporter	Metabolism; Energy metabolism; Nitrogen metabolism | Brite Hierarchies; Protein families: signaling and cellular processes; Transporters	COG2223*	Nitrate/nitrite transporter	Inorganic ion transport and metabolism		0	0	0	1.614	0	2.488
megahit_248071_895-1017	megahit_248071	CDS	Prodigal	123	41	52.85	NRT, narK, nrtP, nasA	k_Eukaryota;n_Sar;n_Alveolata;c_Dinophyceae;o_Suessiales;f_Symbiodiniaceae;g_Symbiodinium	K02575*	MFS transporter, NNP family, nitrate/nitrite transporter	Metabolism; Energy metabolism; Nitrogen metabolism | Brite Hierarchies; Protein families: signaling and cellular processes; Transporters	COG2223*	Nitrate/nitrite transporter	Inorganic ion transport and metabolism		0	0	0	0.84	0	1.438
megahit_470522_40-228	megahit_470522	CDS	Prodigal	189	63	55.03	NRT, narK, nrtP, nasA	k_Eukaryota;n_Sar;n_Alveolata;c_Dinophyceae;o_Suessiales;f_Symbiodiniaceae	K02575*	MFS transporter, NNP family, nitrate/nitrite transporter	Metabolism; Energy metabolism; Nitrogen metabolism | Brite Hierarchies; Protein families: signaling and cellular processes; Transporters					0	0	0	7.175	0	7.021
megahit_198585_3-323	megahit_198585	CDS	Prodigal	321	107	58.57	proP	k_Eukaryota;n_Sar;n_Alveolata;c_Dinophyceae;o_Suessiales;f_Symbiodiniaceae;g_Symbiodinium	K03762*	MFS transporter, MHS family, proline/betaine transporter	Brite Hierarchies; Protein families: signaling and cellular processes; Transporters	ENOG410XP7I	Transporter	Carbohydrate transport and metabolism		0	0.078	0	5.231	0	4.795
megahit_324873_206-1807	megahit_324873	CDS	Prodigal	1602	534	64.36	SLC17A	k_Eukaryota;n_Sar;n_Alveolata;c_Dinophyceae;o_Suessiales;f_Symbiodiniaceae;g_Symbiodinium	K08193*	MFS transporter, ACS family, solute carrier family 17 (sodium-dependent inorganic phosphate cotransporter), other	Brite Hierarchies; Protein families: signaling and cellular processes; Transporters	ENOG410XPWC*	solute carrier family 17	Carbohydrate transport and metabolism	PF07690 [Major Facilitator Superfamily]	0	0.031	0.026	4.325	0.024	2.231
megahit_582113_235-1722	megahit_582113	CDS	Prodigal	1488	496	61.22	SLC17A	k_Eukaryota;n_Sar;n_Alveolata;c_Dinophyceae;o_Suessiales;f_Symbiodiniaceae;g_Symbiodinium	K08193*	MFS transporter, ACS family, solute carrier family 17 (sodium-dependent inorganic phosphate cotransporter), other	Brite Hierarchies; Protein families: signaling and cellular processes; Transporters	ENOG410XPWC*	solute carrier family 17	Carbohydrate transport and metabolism	PF07690 [Major Facilitator Superfamily]	0	0	0	0	4.664	0
megahit_293492_3-1415	megahit_293492	CDS	Prodigal	1413	471	62.49	SLC17A	k_Eukaryota;n_Sar;n_Alveolata;c_Dinophyceae;o_Suessiales;f_Symbiodiniaceae;g_Symbiodinium	K08193*	MFS transporter, ACS family, solute carrier family 17 (sodium-dependent inorganic phosphate cotransporter), other	Brite Hierarchies; Protein families: signaling and cellular processes; Transporters	ENOG410XPWC*	solute carrier family 17	Carbohydrate transport and metabolism	PF07690 [Major Facilitator Superfamily]	0	0	0	1.522	0	1.039
megahit_59466_276-425	megahit_59466	CDS	Prodigal	150	50	56	SLC17A	k_Eukaryota;n_Sar;n_Alveolata;c_Dinophyceae;o_Suessiales;f_Symbiodiniaceae;g_Symbiodinium	K08193	MFS transporter, ACS family, solute carrier family 17 (sodium-dependent inorganic phosphate cotransporter), other	Brite Hierarchies; Protein families: signaling and cellular processes; Transporters	ENOG410XPWC*	solute carrier family 17	Carbohydrate transport and metabolism		0	0	0	0	0.608	0
megahit_450838_2-1945	megahit_450838	CDS	Prodigal	1944	648	53.96	CNNM	k_Eukaryota;n_Sar;n_Alveolata;c_Dinophyceae;o_Suessiales;f_Symbiodiniaceae;g_Symbiodinium	K16302*	metal transporter CNNM	Brite Hierarchies; Protein families: signaling and cellular processes; Transporters				PF01595 [Domain of unknown function DUF21]	0.082	0.032	0.043	0.01	2.501	0.014
megahit_208833_117-2078	megahit_208833	CDS	Prodigal	1962	654	51.58	CNNM	k_Eukaryota;n_Sar;n_Alveolata;c_Dinophyceae;o_Suessiales;f_Symbiodiniaceae;g_Symbiodinium	K16302*	metal transporter CNNM	Brite Hierarchies; Protein families: signaling and cellular processes; Transporters	COG1253*	Hemolysins and related proteins containing CBS domains	General function prediction only	PF01595 [Domain of unknown function DUF21]	0.033	0.026	0.043	9.647	0.007	7.367
megahit_335610_2-1708	megahit_335610	CDS	Prodigal	1707	569	54.48	CNNM	k_Eukaryota;n_Sar;n_Alveolata;c_Dinophyceae;o_Suessiales;f_Symbiodiniaceae;g_Symbiodinium	K16302*	metal transporter CNNM	Brite Hierarchies; Protein families: signaling and cellular processes; Transporters	COG1253*	Hemolysins and related proteins containing CBS domains	General function prediction only	PF01595 [Domain of unknown function DUF21]	0.094	0.007	0	2.758	0.008	2.716
megahit_434818_197-1852	megahit_434818	CDS	Prodigal	1656	552	55.25	CNNM	k_Eukaryota;n_Sar;n_Alveolata;c_Dinophyceae;o_Suessiales;f_Symbiodiniaceae;g_Symbiodinium	K16302*	metal transporter CNNM	Brite Hierarchies; Protein families: signaling and cellular processes; Transporters				PF01595 [Domain of unknown function DUF21]	0	0.008	0.089	8.213	0.031	4.696
megahit_190821_2-1693	megahit_190821	CDS	Prodigal	1692	564	51	CNNM	k_Eukaryota;n_Sar;n_Alveolata;c_Dinophyceae;o_Suessiales;f_Symbiodiniaceae;g_Symbiodinium	K16302*	metal transporter CNNM	Brite Hierarchies; Protein families: signaling and cellular processes; Transporters	COG1253*	Hemolysins and related proteins containing CBS domains	General function prediction only	PF01595 [Domain of unknown function DUF21]	0.038	0.015	0.025	0	2.736	0
megahit_407461_2-1351	megahit_407461	CDS	Prodigal	1350	450	51.19	CNNM	k_Eukaryota;n_Sar;n_Alveolata;c_Dinophyceae;o_Suessiales;f_Symbiodiniaceae;g_Symbiodinium	K16302*	metal transporter CNNM	Brite Hierarchies; Protein families: signaling and cellular processes; Transporters	COG1253*	Hemolysins and related proteins containing CBS domains	General function prediction only	PF01595 [Domain of unknown function DUF21]	0	0.028	0.047	3.061	0	1.959
megahit_385621_43-1830	megahit_385621	CDS	Prodigal	1788	596	52.52	CNNM	k_Eukaryota;n_Sar;n_Alveolata;c_Dinophyceae;o_Suessiales;f_Symbiodiniaceae;g_Symbiodinium	K16302*	metal transporter CNNM	Brite Hierarchies; Protein families: signaling and cellular processes; Transporters	COG1253*	Hemolysins and related proteins containing CBS domains	General function prediction only	PF01595 [Domain of unknown function DUF21]	0.036	0.014	0.023	0	2.195	0
megahit_447808_4546-7053	megahit_447808	CDS	Prodigal	2508	836	56.42	CNNM	k_Eukaryota;n_Sar;n_Alveolata;c_Dinophyceae;o_Suessiales;f_Symbiodiniaceae;g_Symbiodinium	K16302*	metal transporter CNNM	Brite Hierarchies; Protein families: signaling and cellular processes; Transporters				PF01595 [Domain of unknown function DUF21]	0.038	0	0	5.971	0	3.178
megahit_507567_3-1814	megahit_507567	CDS	Prodigal	1812	604	57.84	CNNM	k_Eukaryota;n_Sar;n_Alveolata;c_Dinophyceae;o_Suessiales;f_Suessiaceae;g_Polarella	K16302*	metal transporter CNNM	Brite Hierarchies; Protein families: signaling and cellular processes; Transporters				PF01595 [Domain of unknown function DUF21]	0	0.014	0.023	1.447	0	1.367
megahit_591234_113-1774	megahit_591234	CDS	Prodigal	1662	554	55.17	CNNM	k_Eukaryota;n_Sar;n_Alveolata;c_Dinophyceae;o_Suessiales;f_Suessiaceae;g_Polarella	K16302*	metal transporter CNNM	Brite Hierarchies; Protein families: signaling and cellular processes; Transporters				PF01595 [Domain of unknown function DUF21]	0	0	0.025	3.882	0	1.815
megahit_434321_2-2290	megahit_434321	CDS	Prodigal	2289	763	57.62	CNNM	k_Eukaryota;n_Sar;n_Alveolata;c_Dinophyceae;o_Suessiales;f_Symbiodiniaceae	K16302*	metal transporter CNNM	Brite Hierarchies; Protein families: signaling and cellular processes; Transporters				PF01595 [Domain of unknown function DUF21]	0	0	0.018	0	1.078	0
megahit_533054_371-2011	megahit_533054	CDS	Prodigal	1641	547	53.2	CNNM	k_Eukaryota;n_Sar;n_Alveolata;c_Dinophyceae;o_Suessiales;f_Symbiodiniaceae;g_Symbiodinium	K16302*	metal transporter CNNM	Brite Hierarchies; Protein families: signaling and cellular processes; Transporters				PF01595 [Domain of unknown function DUF21]	0	0	0.013	0	4.003	0.043
megahit_155921_83-2449	megahit_155921	CDS	Prodigal	2367	789	58.05	CNNM	k_Eukaryota;n_Sar;n_Alveolata;c_Dinophyceae;o_Suessiales;f_Symbiodiniaceae	K16302*	metal transporter CNNM	Brite Hierarchies; Protein families: signaling and cellular processes; Transporters				PF01595 [Domain of unknown function DUF21]	0	0	0	0	1.755	0
megahit_451144_70-1785	megahit_451144	CDS	Prodigal	1716	572	53.21	CNNM	k_Eukaryota;n_Sar;n_Alveolata;c_Dinophyceae;o_Suessiales;f_Suessiaceae;g_Polarella	K16302*	metal transporter CNNM	Brite Hierarchies; Protein families: signaling and cellular processes; Transporters				PF01595 [Domain of unknown function DUF21]	0	0	0	0	0.804	0
megahit_147213_36-326	megahit_147213	CDS	Prodigal	291	97	54.98	TC.DASS	k_Eukaryota;n_Sar;n_Alveolata;c_Dinophyceae;o_Suessiales	K03319*	divalent anion:Na+ symporter, DASS family	Not Included in Pathway or Brite; Unclassified: signaling and cellular processes; Transport	COG0471*	Di- and tricarboxylate transporters	Inorganic ion transport and metabolism		0	0	0	0	0.134	0
megahit_69832_667-3867	megahit_69832	CDS	Prodigal	3201	1067	61.73	copA, ATP7	k_Eukaryota;n_Sar;n_Alveolata;c_Dinophyceae;o_Suessiales;f_Symbiodiniaceae;g_Symbiodinium	K17686*	Cu+-exporting ATPase [EC:3.6.3.54]	Environmental Information Processing; Signal transduction; MAPK signaling pathway - plant | Human Diseases; Drug resistance: Antineoplastic; Platinum drug resistance	COG2217*	Cation transport ATPase	Inorganic ion transport and metabolism	PF00122 [E1-E2 ATPase];PF00403 [Heavy-metal-associated domain];PF00702 [haloacid dehalogenase-like hydrolase]	0.04	0.016	0.013	0	3.404	0
megahit_477604_134-4189	megahit_477604	CDS	Prodigal	4056	1352	62.65	copA, ATP7	k_Eukaryota;n_Sar;n_Alveolata;c_Dinophyceae;o_Suessiales	K17686*	Cu+-exporting ATPase [EC:3.6.3.54]	Environmental Information Processing; Signal transduction; MAPK signaling pathway - plant | Human Diseases; Drug resistance: Antineoplastic; Platinum drug resistance	COG2217*	Cation transport ATPase	Inorganic ion transport and metabolism	PF00122 [E1-E2 ATPase];PF00403 [Heavy-metal-associated domain];PF00702 [haloacid dehalogenase-like hydrolase]	0	0.012	0.041	7.738	0.003	4.445
megahit_536707_2-3190	megahit_536707	CDS	Prodigal	3189	1063	61.59	copA, ATP7	k_Eukaryota;n_Sar;n_Alveolata;c_Dinophyceae;o_Suessiales;f_Symbiodiniaceae;g_Symbiodinium	K17686*	Cu+-exporting ATPase [EC:3.6.3.54]	Environmental Information Processing; Signal transduction; MAPK signaling pathway - plant | Human Diseases; Drug resistance: Antineoplastic; Platinum drug resistance	COG2217*	Cation transport ATPase	Inorganic ion transport and metabolism	PF00122 [E1-E2 ATPase];PF00403 [Heavy-metal-associated domain];PF00702 [haloacid dehalogenase-like hydrolase]	0.02	0.016	0.013	2.91	0	2.222
megahit_59486_156-3077	megahit_59486	CDS	Prodigal	2922	974	62.56	copA, ATP7	k_Eukaryota;n_Sar;n_Alveolata;c_Dinophyceae;o_Suessiales	K17686*	Cu+-exporting ATPase [EC:3.6.3.54]	Environmental Information Processing; Signal transduction; MAPK signaling pathway - plant | Human Diseases; Drug resistance: Antineoplastic; Platinum drug resistance	COG2217*	Cation transport ATPase	Inorganic ion transport and metabolism	PF00122 [E1-E2 ATPase];PF00702 [haloacid dehalogenase-like hydrolase]	0.022	0.009	0.014	7.43	0.004	6.352
megahit_153511_344-4279	megahit_153511	CDS	Prodigal	3936	1312	58.43	copA, ATP7	k_Eukaryota;n_Sar;n_Alveolata;c_Dinophyceae;o_Suessiales	K17686*	Cu+-exporting ATPase [EC:3.6.3.54]	Environmental Information Processing; Signal transduction; MAPK signaling pathway - plant | Human Diseases; Drug resistance: Antineoplastic; Platinum drug resistance	COG2217*	Cation transport ATPase	Inorganic ion transport and metabolism	PF00122 [E1-E2 ATPase];PF00403 [Heavy-metal-associated domain];PF00702 [haloacid dehalogenase-like hydrolase]	0.016	0.006	0.011	0.003	1.379	0
megahit_210492_91-1995	megahit_210492	CDS	Prodigal	1905	635	58.85	copA, ATP7	k_Eukaryota;n_Sar;n_Alveolata;c_Dinophyceae;o_Suessiales;f_Symbiodiniaceae;g_Symbiodinium	K17686*	Cu+-exporting ATPase [EC:3.6.3.54]	Environmental Information Processing; Signal transduction; MAPK signaling pathway - plant | Human Diseases; Drug resistance: Antineoplastic; Platinum drug resistance	COG2217*	Cation transport ATPase	Inorganic ion transport and metabolism	PF00122 [E1-E2 ATPase];PF00702 [haloacid dehalogenase-like hydrolase]	0	0	0	2.414	0	1.936
megahit_534538_2-481	megahit_534538	CDS	Prodigal	480	160	57.5	copA, ATP7	k_Eukaryota;n_Sar;n_Alveolata;c_Dinophyceae;o_Suessiales;f_Symbiodiniaceae;g_Symbiodinium	K17686*	Cu+-exporting ATPase [EC:3.6.3.54]	Environmental Information Processing; Signal transduction; MAPK signaling pathway - plant | Human Diseases; Drug resistance: Antineoplastic; Platinum drug resistance	COG2217*	Cation transport ATPase	Inorganic ion transport and metabolism	PF00702 [haloacid dehalogenase-like hydrolase]	0	0	0	0	0.149	0
megahit_494061_181-414	megahit_494061	CDS	Prodigal	234	78	52.56	ATOX1, ATX1, copZ, golB	k_Eukaryota;n_Sar;n_Alveolata;c_Dinophyceae;o_Suessiales;f_Symbiodiniaceae;g_Symbiodinium;s_Symbiodinium microadriaticum	K07213*	copper chaperone	Organismal Systems; Digestive system; Mineral absorption	ENOG410ZTCY*	Heavy-metal-associated domain	Function unknown	PF00403 [Heavy-metal-associated domain]	0.822	0.107	0	58.064	0	30.999
megahit_476759_213-1892	megahit_476759	CDS	Prodigal	1680	560	55.18	TC.CNT	k_Eukaryota;n_Sar;n_Alveolata;c_Dinophyceae;o_Suessiales	K03317*	concentrative nucleoside transporter, CNT family	Not Included in Pathway or Brite; Unclassified: signaling and cellular processes; Transport	COG1972*	Nucleoside permease	Nucleotide transport and metabolism	PF01773 [Na+ dependent nucleoside transporter N-terminus];PF07662 [Na+ dependent nucleoside transporter C-terminus]	0.076	0.022	0.113	0	5.498	0.005
megahit_524_45-671	megahit_524	CDS	Prodigal	627	209	48.96	CLNS1A	k_Eukaryota;n_Sar;n_Alveolata;c_Dinophyceae;o_Suessiales;f_Symbiodiniaceae;g_Symbiodinium	K05019*	chloride channel, nucleotide-sensitive, 1A	Genetic Information Processing; Translation; RNA transport	ENOG4111R94*	Chloride channel, nucleotide-sensitive, 1A	Intracellular trafficking, secretion, and vesicular transport	PF03517 [Regulator of volume decrease after cellular swelling]	0.205	0.14	0.302	0.031	28.614	0
megahit_324784_235-789	megahit_324784	CDS	Prodigal	555	185	50.09	CLNS1A	k_Eukaryota;n_Sar;n_Alveolata;c_Dinophyceae;o_Suessiales;f_Symbiodiniaceae;g_Symbiodinium	K05019*	chloride channel, nucleotide-sensitive, 1A	Genetic Information Processing; Translation; RNA transport	ENOG4111R94*	Chloride channel, nucleotide-sensitive, 1A	Intracellular trafficking, secretion, and vesicular transport	PF03517 [Regulator of volume decrease after cellular swelling]	0.404	0	0.151	10.891	0.082	9.037
megahit_114591_2-820	megahit_114591	CDS	Prodigal	819	273	60.32	CLCN3_4_5	k_Eukaryota;n_Sar;n_Alveolata;c_Dinophyceae;o_Suessiales;f_Symbiodiniaceae;g_Symbiodinium	K05012*	chloride channel 3/4/5	Brite Hierarchies; Protein families: signaling and cellular processes; Ion channels	COG0038*	Chloride channel protein EriC	Inorganic ion transport and metabolism	PF00654 [Voltage gated chloride channel]	0	0	0	0.079	0	0.194
megahit_332506_144-1478	megahit_332506	CDS	Prodigal	1335	445	53.41	chaA, CAX	k_Eukaryota;n_Sar;n_Alveolata;c_Dinophyceae;o_Suessiales;f_Symbiodiniaceae;g_Symbiodinium	K07300*	Ca2+:H+ antiporter	Brite Hierarchies; Protein families: signaling and cellular processes; Transporters	COG0387*	Ca2+/H+ antiporter	Inorganic ion transport and metabolism	PF01699 [Sodium/calcium exchanger protein]	0.12	0.019	0.063	0	4.618	0
megahit_461614_169-1632	megahit_461614	CDS	Prodigal	1464	488	56.83	chaA, CAX	k_Eukaryota;n_Sar;n_Alveolata;c_Dinophyceae;o_Suessiales;f_Symbiodiniaceae;g_Symbiodinium	K07300*	Ca2+:H+ antiporter	Brite Hierarchies; Protein families: signaling and cellular processes; Transporters	COG0387*	Ca2+/H+ antiporter	Inorganic ion transport and metabolism	PF01699 [Sodium/calcium exchanger protein]	0.088	0.009	0.1	2.999	0.004	4.085
megahit_308925_64-474	megahit_308925	CDS	Prodigal	411	137	55.72	chaA, CAX	k_Eukaryota;n_Sar;n_Alveolata;c_Dinophyceae;o_Suessiales;f_Symbiodiniaceae;g_Symbiodinium	K07300*	Ca2+:H+ antiporter	Brite Hierarchies; Protein families: signaling and cellular processes; Transporters	COG0387*	Ca2+/H+ antiporter	Inorganic ion transport and metabolism	PF01699 [Sodium/calcium exchanger protein]	0.156	0	0	0	2.392	0.086
megahit_534685_231-1646	megahit_534685	CDS	Prodigal	1416	472	58.83	chaA, CAX	k_Eukaryota;n_Sar;n_Alveolata;c_Dinophyceae;o_Suessiales;f_Symbiodiniaceae;g_Symbiodinium;s_Symbiodinium natans	K07300*	Ca2+:H+ antiporter	Brite Hierarchies; Protein families: signaling and cellular processes; Transporters	COG0387*	Ca2+/H+ antiporter	Inorganic ion transport and metabolism	PF01699 [Sodium/calcium exchanger protein]	0.045	0.018	0.089	14.119	0	4.598
megahit_106652_135-1256	megahit_106652	CDS	Prodigal	1122	374	56.6	chaA, CAX	k_Eukaryota;n_Sar;n_Alveolata;c_Dinophyceae;o_Suessiales;f_Symbiodiniaceae;g_Symbiodinium	K07300*	Ca2+:H+ antiporter	Brite Hierarchies; Protein families: signaling and cellular processes; Transporters	COG0387*	Ca2+/H+ antiporter	Inorganic ion transport and metabolism	PF01699 [Sodium/calcium exchanger protein]	0.057	0.045	0.037	28.162	0.017	16.029
megahit_304217_514-1695	megahit_304217	CDS	Prodigal	1182	394	55.67	chaA, CAX	k_Eukaryota;n_Sar;n_Alveolata;c_Dinophyceae;o_Suessiales;f_Symbiodiniaceae;g_Symbiodinium	K07300*	Ca2+:H+ antiporter	Brite Hierarchies; Protein families: signaling and cellular processes; Transporters	COG0387*	Ca2+/H+ antiporter	Inorganic ion transport and metabolism	PF01699 [Sodium/calcium exchanger protein]	0	0.021	0.107	9.473	0	7.971
megahit_486034_47-1450	megahit_486034	CDS	Prodigal	1404	468	55.84	chaA, CAX	k_Eukaryota;n_Sar;n_Alveolata;c_Dinophyceae;o_Suessiales;f_Symbiodiniaceae;g_Symbiodinium	K07300*	Ca2+:H+ antiporter	Brite Hierarchies; Protein families: signaling and cellular processes; Transporters	COG0387*	Ca2+/H+ antiporter	Inorganic ion transport and metabolism	PF01699 [Sodium/calcium exchanger protein]	0	0.018	0.09	9.769	0	3.239
megahit_313487_70-1380	megahit_313487	CDS	Prodigal	1311	437	55.76	chaA, CAX	k_Eukaryota;n_Sar;n_Alveolata;c_Dinophyceae;o_Suessiales;f_Symbiodiniaceae;g_Symbiodinium	K07300*	Ca2+:H+ antiporter	Brite Hierarchies; Protein families: signaling and cellular processes; Transporters	COG0387*	Ca2+/H+ antiporter	Inorganic ion transport and metabolism	PF01699 [Sodium/calcium exchanger protein]	0	0	0.096	6.408	0	5.391
megahit_141166_2-1399	megahit_141166	CDS	Prodigal	1398	466	56.58	chaA, CAX	k_Eukaryota;n_Sar;n_Alveolata;c_Dinophyceae;o_Suessiales;f_Symbiodiniaceae;g_Symbiodinium	K07300*	Ca2+:H+ antiporter	Brite Hierarchies; Protein families: signaling and cellular processes; Transporters	COG0387*	Ca2+/H+ antiporter	Inorganic ion transport and metabolism	PF01699 [Sodium/calcium exchanger protein]	0	0.036	0.03	0	6.002	0
megahit_266326_123-1427	megahit_266326	CDS	Prodigal	1305	435	54.33	chaA, CAX	k_Eukaryota;n_Sar;n_Alveolata;c_Dinophyceae;o_Suessiales;f_Symbiodiniaceae;g_Symbiodinium	K07300*	Ca2+:H+ antiporter	Brite Hierarchies; Protein families: signaling and cellular processes; Transporters	COG0387*	Ca2+/H+ antiporter	Inorganic ion transport and metabolism	PF01699 [Sodium/calcium exchanger protein]	0	0	0.064	18.705	0.02	5.579
megahit_15892_4137-5477	megahit_15892	CDS	Prodigal	1341	447	55.18	chaA, CAX	k_Eukaryota;n_Sar;n_Alveolata;c_Dinophyceae;o_Suessiales;f_Symbiodiniaceae;g_Symbiodinium	K07300*	Ca2+:H+ antiporter	Brite Hierarchies; Protein families: signaling and cellular processes; Transporters	COG0387*	Ca2+/H+ antiporter	Inorganic ion transport and metabolism	PF01699 [Sodium/calcium exchanger protein]	0	0	0.063	4.276	0	4.248
megahit_523250_213-1883	megahit_523250	CDS	Prodigal	1671	557	57.15	chaA, CAX	k_Eukaryota;n_Sar;n_Alveolata;c_Dinophyceae;o_Suessiales;f_Symbiodiniaceae;g_Symbiodinium	K07300*	Ca2+:H+ antiporter	Brite Hierarchies; Protein families: signaling and cellular processes; Transporters	COG0387*	Ca2+/H+ antiporter	Inorganic ion transport and metabolism	PF01699 [Sodium/calcium exchanger protein]	0.038	0	0.013	4.653	0.008	4.108
megahit_117966_3-1283	megahit_117966	CDS	Prodigal	1281	427	54.18	chaA, CAX	k_Eukaryota;n_Sar;n_Alveolata;c_Dinophyceae;o_Suessiales;f_Symbiodiniaceae;g_Symbiodinium	K07300*	Ca2+:H+ antiporter	Brite Hierarchies; Protein families: signaling and cellular processes; Transporters	COG0387*	Ca2+/H+ antiporter	Inorganic ion transport and metabolism	PF01699 [Sodium/calcium exchanger protein]	0.05	0	0	0	2.221	0
megahit_117966_1453-1533	megahit_117966	CDS	Prodigal	81	27	48.15	chaA, CAX	k_Eukaryota;n_Sar;n_Alveolata;c_Dinophyceae;o_Suessiales;f_Symbiodiniaceae;g_Symbiodinium;s_Symbiodinium natans	K07300*	Ca2+:H+ antiporter	Brite Hierarchies; Protein families: signaling and cellular processes; Transporters	COG0387*	Ca2+/H+ antiporter	Inorganic ion transport and metabolism		0	0	0	0	0.241	0.218
megahit_2489_1234-1383	megahit_2489	CDS	Prodigal	150	50	60	chaA, CAX	k_Eukaryota;n_Sar;n_Alveolata;c_Dinophyceae;o_Suessiales;f_Symbiodiniaceae;g_Symbiodinium	K07300*	Ca2+:H+ antiporter	Brite Hierarchies; Protein families: signaling and cellular processes; Transporters	COG0387*	Ca2+/H+ antiporter	Inorganic ion transport and metabolism		0	0	0	10.074	0	6.074
megahit_308684_84-1250	megahit_308684	CDS	Prodigal	1167	389	56.38	chaA, CAX	k_Eukaryota;n_Sar;n_Alveolata;c_Dinophyceae;o_Suessiales;f_Symbiodiniaceae;g_Symbiodinium	K07300*	Ca2+:H+ antiporter	Brite Hierarchies; Protein families: signaling and cellular processes; Transporters	COG0387*	Ca2+/H+ antiporter	Inorganic ion transport and metabolism	PF01699 [Sodium/calcium exchanger protein]	0	0	0	3.763	0	2.115
megahit_232779_215-1405	megahit_232779	CDS	Prodigal	1191	397	54.24	chaA, CAX	k_Eukaryota;n_Sar;n_Alveolata;c_Dinophyceae;o_Suessiales;f_Symbiodiniaceae;g_Symbiodinium	K07300*	Ca2+:H+ antiporter	Brite Hierarchies; Protein families: signaling and cellular processes; Transporters	COG0387*	Ca2+/H+ antiporter	Inorganic ion transport and metabolism	PF01699 [Sodium/calcium exchanger protein]	0	0	0	0	4.422	0
megahit_121356_2-781	megahit_121356	CDS	Prodigal	780	260	55.38	chaA, CAX	k_Eukaryota;n_Sar;n_Alveolata;c_Dinophyceae;o_Suessiales;f_Symbiodiniaceae;g_Symbiodinium	K07300*	Ca2+:H+ antiporter	Brite Hierarchies; Protein families: signaling and cellular processes; Transporters	COG0387*	Ca2+/H+ antiporter	Inorganic ion transport and metabolism	PF01699 [Sodium/calcium exchanger protein]	0	0	0	0	2.354	0
megahit_417750_2-346	megahit_417750	CDS	Prodigal	345	115	55.07	chaA, CAX	k_Eukaryota;n_Sar;n_Alveolata;c_Dinophyceae;o_Suessiales;f_Symbiodiniaceae;g_Symbiodinium	K07300*	Ca2+:H+ antiporter	Brite Hierarchies; Protein families: signaling and cellular processes; Transporters	COG0387*	Ca2+/H+ antiporter	Inorganic ion transport and metabolism		0	0	0	0	1.17	0
megahit_199295_1858-2865	megahit_199295	CDS	Prodigal	1008	336	52.28	ATP2A	k_Eukaryota;n_Sar;n_Alveolata;c_Dinophyceae;o_Suessiales;f_Symbiodiniaceae;g_Symbiodinium	K05853*	Ca2+ transporting ATPase, sarcoplasmic/endoplasmic reticulum [EC:3.6.3.8]	Environmental Information Processing; Signal transduction; Calcium signaling pathway | Environmental Information Processing; Signal transduction; cGMP-PKG signaling pathway | Organismal Systems; Digestive system; Pancreatic secretion | Human Diseases; Neurodegenerative diseases; Alzheimer disease	COG0474*	Cation transport ATPase	Inorganic ion transport and metabolism	PF00689 [Cation transporting ATPase, C-terminus];PF00702 [haloacid dehalogenase-like hydrolase]	0.127	0.05	0.021	0.038	5.141	0.035
megahit_582995_55-3198	megahit_582995	CDS	Prodigal	3144	1048	55.12	ATP2A	k_Eukaryota;n_Sar;n_Alveolata;c_Dinophyceae;o_Suessiales;f_Symbiodiniaceae;g_Symbiodinium	K05853*	Ca2+ transporting ATPase, sarcoplasmic/endoplasmic reticulum [EC:3.6.3.8]	Environmental Information Processing; Signal transduction; Calcium signaling pathway | Environmental Information Processing; Signal transduction; cGMP-PKG signaling pathway | Organismal Systems; Digestive system; Pancreatic secretion | Human Diseases; Neurodegenerative diseases; Alzheimer disease	COG0474*	Cation transport ATPase	Inorganic ion transport and metabolism	PF00122 [E1-E2 ATPase];PF00689 [Cation transporting ATPase, C-terminus];PF00690 [Cation transporter/ATPase, N-terminus];PF00702 [haloacid dehalogenase-like hydrolase];PF13246 [Cation transport ATPase (P-type)]	0.02	0.024	0.053	7.571	0.008	7.805
megahit_306737_99-3248	megahit_306737	CDS	Prodigal	3150	1050	58.86	ATP2A	k_Eukaryota;n_Sar;n_Alveolata;c_Dinophyceae;o_Suessiales;f_Symbiodiniaceae;g_Symbiodinium	K05853*	Ca2+ transporting ATPase, sarcoplasmic/endoplasmic reticulum [EC:3.6.3.8]	Environmental Information Processing; Signal transduction; Calcium signaling pathway | Environmental Information Processing; Signal transduction; cGMP-PKG signaling pathway | Organismal Systems; Digestive system; Pancreatic secretion | Human Diseases; Neurodegenerative diseases; Alzheimer disease	COG0474	Cation transport ATPase	Inorganic ion transport and metabolism	PF00122 [E1-E2 ATPase];PF00689 [Cation transporting ATPase, C-terminus];PF00690 [Cation transporter/ATPase, N-terminus];PF00702 [haloacid dehalogenase-like hydrolase];PF13246 [Cation transport ATPase (P-type)]	0	0	0.013	2.741	0.012	3.457
megahit_462668_63-1298	megahit_462668	CDS	Prodigal	1236	412	52.51	TC.BASS	k_Eukaryota;n_Sar;n_Alveolata;c_Dinophyceae;o_Suessiales;f_Symbiodiniaceae;g_Symbiodinium	K03453*	bile acid:Na+ symporter, BASS family	Not Included in Pathway or Brite; Unclassified: signaling and cellular processes; Transport	COG0385*	Predicted Na+-dependent transporter	General function prediction only	PF01758 [Sodium Bile acid symporter family];PF13593 [SBF-like CPA transporter family (DUF4137)]	0.052	0.01	0	8.245	0.005	3.006
megahit_383676_1-948	megahit_383676	CDS	Prodigal	948	316	52.85	TC.BCT	k_Eukaryota;n_Sar;n_Alveolata;c_Dinophyceae;o_Suessiales;f_Symbiodiniaceae	K03451*	betaine/carnitine transporter, BCCT family	Not Included in Pathway or Brite; Unclassified: signaling and cellular processes; Transport	COG1292*	Choline-glycine betaine transporter	Cell envelope biogenesis, outer membrane	PF02028 [BCCT, betaine/carnitine/choline family transporter]	0	0.04	0.089	23.774	0.027	13.176
megahit_503174_1-393	megahit_503174	CDS	Prodigal	393	131	53.44	TC.BCT	k_Eukaryota;n_Sar;n_Alveolata;c_Dinophyceae;o_Suessiales	K03451*	betaine/carnitine transporter, BCCT family	Not Included in Pathway or Brite; Unclassified: signaling and cellular processes; Transport	COG1292*	Choline-glycine betaine transporter	Cell envelope biogenesis, outer membrane	PF02028 [BCCT, betaine/carnitine/choline family transporter]	0	0	0	3.188	0	2.251
megahit_255502_793-1218	megahit_255502	CDS	Prodigal	426	142	51.64	TC.BCT	k_Eukaryota;n_Sar;n_Alveolata;c_Dinophyceae;o_Suessiales	K03451	betaine/carnitine transporter, BCCT family	Not Included in Pathway or Brite; Unclassified: signaling and cellular processes; Transport	COG1292*	Choline-glycine betaine transporter	Cell envelope biogenesis, outer membrane	PF02028 [BCCT, betaine/carnitine/choline family transporter]	0	0	0	0.227	0	0.498
megahit_181787_67-2109	megahit_181787	CDS	Prodigal	2043	681	51.64	ABCG2, CD338	k_Eukaryota;n_Sar;n_Alveolata;c_Dinophyceae;o_Suessiales	K05681*	ATP-binding cassette, subfamily G (WHITE), member 2	Environmental Information Processing; Membrane transport; ABC transporters | Organismal Systems; Digestive system; Bile secretion | Human Diseases; Drug resistance: Antineoplastic; Antifolate resistance | Brite Hierarchies; Protein families: signaling and cellular processes; Transporters | Brite Hierarchies; Protein families: signaling and cellular processes; Exosome | Brite Hierarchies; Protein …	COG1131*	ABC-type multidrug transport system, ATPase component		PF00005 [ABC transporter];PF01061 [ABC-2 type transporter];PF19055 []	0.188	0.037	0.144	0.006	6.529	0.035
megahit_172539_3560-3862	megahit_172539	CDS	Prodigal	303	101	55.78	ABCG2, CD338	k_Eukaryota;n_Sar;n_Alveolata;c_Dinophyceae;o_Suessiales;f_Symbiodiniaceae;g_Symbiodinium	K05681*	ATP-binding cassette, subfamily G (WHITE), member 2	Environmental Information Processing; Membrane transport; ABC transporters | Organismal Systems; Digestive system; Bile secretion | Human Diseases; Drug resistance: Antineoplastic; Antifolate resistance | Brite Hierarchies; Protein families: signaling and cellular processes; Transporters | Brite Hierarchies; Protein families: signaling and cellular processes; Exosome | Brite Hierarchies; Protein …	COG0842;COG1131				0.212	0	0.069	0	1.633	0
megahit_447808_677-4474	megahit_447808	CDS	Prodigal	3798	1266	55.58	ABCG2, CD338	k_Eukaryota;n_Sar;n_Alveolata;c_Dinophyceae;o_Suessiales	K05681*	ATP-binding cassette, subfamily G (WHITE), member 2	Environmental Information Processing; Membrane transport; ABC transporters | Organismal Systems; Digestive system; Bile secretion | Human Diseases; Drug resistance: Antineoplastic; Antifolate resistance | Brite Hierarchies; Protein families: signaling and cellular processes; Transporters | Brite Hierarchies; Protein families: signaling and cellular processes; Exosome | Brite Hierarchies; Protein …	COG1131*	ABC-type multidrug transport system, ATPase component		PF00005 [ABC transporter];PF19055 []	0.186	0.05	0.022	9.044	0.003	6.925
megahit_218173_24-2687	megahit_218173	CDS	Prodigal	2664	888	51.99	ABCG2, CD338	k_Eukaryota;n_Sar;n_Alveolata;c_Dinophyceae;o_Suessiales;f_Symbiodiniaceae	K05681*	ATP-binding cassette, subfamily G (WHITE), member 2	Environmental Information Processing; Membrane transport; ABC transporters | Organismal Systems; Digestive system; Bile secretion | Human Diseases; Drug resistance: Antineoplastic; Antifolate resistance | Brite Hierarchies; Protein families: signaling and cellular processes; Transporters | Brite Hierarchies; Protein families: signaling and cellular processes; Exosome | Brite Hierarchies; Protein …	COG1131*	ABC-type multidrug transport system, ATPase component		PF00005 [ABC transporter];PF19055 []	0.12	0.028	0.047	0	3.582	0
megahit_416897_71-2179	megahit_416897	CDS	Prodigal	2109	703	52.06	ABCG2, CD338	k_Eukaryota;n_Sar;n_Alveolata;c_Dinophyceae;o_Suessiales;f_Suessiaceae;g_Polarella	K05681*	ATP-binding cassette, subfamily G (WHITE), member 2	Environmental Information Processing; Membrane transport; ABC transporters | Organismal Systems; Digestive system; Bile secretion | Human Diseases; Drug resistance: Antineoplastic; Antifolate resistance | Brite Hierarchies; Protein families: signaling and cellular processes; Transporters | Brite Hierarchies; Protein families: signaling and cellular processes; Exosome | Brite Hierarchies; Protein …	COG1131*	ABC-type multidrug transport system, ATPase component		PF00005 [ABC transporter];PF01061 [ABC-2 type transporter];PF19055 []	0.061	0.036	0.08	0	2.297	0
megahit_90481_2290-4554	megahit_90481	CDS	Prodigal	2265	755	52.54	ABCG2, CD338	k_Eukaryota;n_Sar;n_Alveolata;c_Dinophyceae;o_Suessiales;f_Symbiodiniaceae	K05681*	ATP-binding cassette, subfamily G (WHITE), member 2	Environmental Information Processing; Membrane transport; ABC transporters | Organismal Systems; Digestive system; Bile secretion | Human Diseases; Drug resistance: Antineoplastic; Antifolate resistance | Brite Hierarchies; Protein families: signaling and cellular processes; Transporters | Brite Hierarchies; Protein families: signaling and cellular processes; Exosome | Brite Hierarchies; Protein …	COG1131*	ABC-type multidrug transport system, ATPase component		PF00005 [ABC transporter];PF19055 []	0.028	0.055	0.083	13.027	0	7.311
megahit_404468_3-2345	megahit_404468	CDS	Prodigal	2343	781	53.69	ABCG2, CD338	k_Eukaryota;n_Sar;n_Alveolata;c_Dinophyceae;o_Suessiales;f_Symbiodiniaceae	K05681*	ATP-binding cassette, subfamily G (WHITE), member 2	Environmental Information Processing; Membrane transport; ABC transporters | Organismal Systems; Digestive system; Bile secretion | Human Diseases; Drug resistance: Antineoplastic; Antifolate resistance | Brite Hierarchies; Protein families: signaling and cellular processes; Transporters | Brite Hierarchies; Protein families: signaling and cellular processes; Exosome | Brite Hierarchies; Protein …	COG1131*	ABC-type multidrug transport system, ATPase component		PF00005 [ABC transporter];PF19055 []	0.082	0.054	0.018	0	2.737	0.008
megahit_312536_103-2373	megahit_312536	CDS	Prodigal	2271	757	53.15	ABCG2, CD338	k_Eukaryota;n_Sar;n_Alveolata;c_Dinophyceae;o_Suessiales;f_Symbiodiniaceae	K05681*	ATP-binding cassette, subfamily G (WHITE), member 2	Environmental Information Processing; Membrane transport; ABC transporters | Organismal Systems; Digestive system; Bile secretion | Human Diseases; Drug resistance: Antineoplastic; Antifolate resistance | Brite Hierarchies; Protein families: signaling and cellular processes; Transporters | Brite Hierarchies; Protein families: signaling and cellular processes; Exosome | Brite Hierarchies; Protein …	COG1131*	ABC-type multidrug transport system, ATPase component		PF00005 [ABC transporter];PF19055 []	0.056	0.022	0.074	5.883	0.006	4.538
megahit_469602_2-667	megahit_469602	CDS	Prodigal	666	222	52.4	ABCG2, CD338	k_Eukaryota;n_Sar;n_Alveolata;c_Dinophyceae;o_Suessiales	K05681*	ATP-binding cassette, subfamily G (WHITE), member 2	Environmental Information Processing; Membrane transport; ABC transporters | Organismal Systems; Digestive system; Bile secretion | Human Diseases; Drug resistance: Antineoplastic; Antifolate resistance | Brite Hierarchies; Protein families: signaling and cellular processes; Transporters | Brite Hierarchies; Protein families: signaling and cellular processes; Exosome | Brite Hierarchies; Protein …	COG1131	ABC-type multidrug transport system, ATPase component		PF19055 []	0	0.038	0.063	1.736	0	2.364
megahit_231848_1-1821	megahit_231848	CDS	Prodigal	1821	607	51.89	ABCG2, CD338	k_Eukaryota;n_Sar;n_Alveolata;c_Dinophyceae;o_Suessiales;f_Symbiodiniaceae;g_Symbiodinium	K05681*	ATP-binding cassette, subfamily G (WHITE), member 2	Environmental Information Processing; Membrane transport; ABC transporters | Organismal Systems; Digestive system; Bile secretion | Human Diseases; Drug resistance: Antineoplastic; Antifolate resistance | Brite Hierarchies; Protein families: signaling and cellular processes; Transporters | Brite Hierarchies; Protein families: signaling and cellular processes; Exosome | Brite Hierarchies; Protein …	COG1131	ABC-type multidrug transport system, ATPase component		PF19055 []	0	0	0.092	5.876	0	3.828
megahit_359772_1-2421	megahit_359772	CDS	Prodigal	2421	807	52.25	ABCG2, CD338	k_Eukaryota;n_Sar;n_Alveolata;c_Dinophyceae;o_Suessiales	K05681*	ATP-binding cassette, subfamily G (WHITE), member 2	Environmental Information Processing; Membrane transport; ABC transporters | Organismal Systems; Digestive system; Bile secretion | Human Diseases; Drug resistance: Antineoplastic; Antifolate resistance | Brite Hierarchies; Protein families: signaling and cellular processes; Transporters | Brite Hierarchies; Protein families: signaling and cellular processes; Exosome | Brite Hierarchies; Protein …	COG1131*	ABC-type multidrug transport system, ATPase component		PF00005 [ABC transporter];PF19055 []	0.026	0.016	0.026	0	1.32	0.007
megahit_380614_71-2029	megahit_380614	CDS	Prodigal	1959	653	55.08	ABCG2, CD338	k_Eukaryota;n_Sar;n_Alveolata;c_Dinophyceae;o_Suessiales	K05681*	ATP-binding cassette, subfamily G (WHITE), member 2	Environmental Information Processing; Membrane transport; ABC transporters | Organismal Systems; Digestive system; Bile secretion | Human Diseases; Drug resistance: Antineoplastic; Antifolate resistance | Brite Hierarchies; Protein families: signaling and cellular processes; Transporters | Brite Hierarchies; Protein families: signaling and cellular processes; Exosome | Brite Hierarchies; Protein …	COG1131*	ABC-type multidrug transport system, ATPase component		PF00005 [ABC transporter];PF01061 [ABC-2 type transporter]	0	0	0.064	0.013	1.269	0
megahit_84224_1-4911	megahit_84224	CDS	Prodigal	4911	1637	54.65	ABCG2, CD338	k_Eukaryota;n_Sar;n_Alveolata;c_Dinophyceae;o_Suessiales;f_Symbiodiniaceae;g_Symbiodinium	K05681*	ATP-binding cassette, subfamily G (WHITE), member 2	Environmental Information Processing; Membrane transport; ABC transporters | Organismal Systems; Digestive system; Bile secretion | Human Diseases; Drug resistance: Antineoplastic; Antifolate resistance | Brite Hierarchies; Protein families: signaling and cellular processes; Transporters | Brite Hierarchies; Protein families: signaling and cellular processes; Exosome | Brite Hierarchies; Protein …	COG1131*	ABC-type multidrug transport system, ATPase component		PF00005 [ABC transporter];PF01061 [ABC-2 type transporter]	0.026	0.015	0.017	3.298	0	3.804
megahit_473341_244-3873	megahit_473341	CDS	Prodigal	3630	1210	57.58	ABCG2, CD338	k_Eukaryota;n_Sar;n_Alveolata;c_Dinophyceae;o_Suessiales;f_Symbiodiniaceae;g_Symbiodinium	K05681*	ATP-binding cassette, subfamily G (WHITE), member 2	Environmental Information Processing; Membrane transport; ABC transporters | Organismal Systems; Digestive system; Bile secretion | Human Diseases; Drug resistance: Antineoplastic; Antifolate resistance | Brite Hierarchies; Protein families: signaling and cellular processes; Transporters | Brite Hierarchies; Protein families: signaling and cellular processes; Exosome | Brite Hierarchies; Protein …	COG1131*	ABC-type multidrug transport system, ATPase component		PF00005 [ABC transporter];PF19055 []	0.035	0.014	0	0	2.236	0
megahit_247769_37-2163	megahit_247769	CDS	Prodigal	2127	709	52.09	ABCG2, CD338	k_Eukaryota;n_Sar;n_Alveolata;c_Dinophyceae;o_Suessiales;f_Suessiaceae;g_Polarella	K05681*	ATP-binding cassette, subfamily G (WHITE), member 2	Environmental Information Processing; Membrane transport; ABC transporters | Organismal Systems; Digestive system; Bile secretion | Human Diseases; Drug resistance: Antineoplastic; Antifolate resistance | Brite Hierarchies; Protein families: signaling and cellular processes; Transporters | Brite Hierarchies; Protein families: signaling and cellular processes; Exosome | Brite Hierarchies; Protein …	COG1131*	ABC-type multidrug transport system, ATPase component		PF00005 [ABC transporter];PF01061 [ABC-2 type transporter]	0	0.024	0.02	2.921	0.006	1.526
megahit_31000_36-3416	megahit_31000	CDS	Prodigal	3381	1127	56.05	ABCG2, CD338	k_Eukaryota;n_Sar;n_Alveolata;c_Dinophyceae;o_Suessiales;f_Symbiodiniaceae;g_Symbiodinium	K05681*	ATP-binding cassette, subfamily G (WHITE), member 2	Environmental Information Processing; Membrane transport; ABC transporters | Organismal Systems; Digestive system; Bile secretion | Human Diseases; Drug resistance: Antineoplastic; Antifolate resistance | Brite Hierarchies; Protein families: signaling and cellular processes; Transporters | Brite Hierarchies; Protein families: signaling and cellular processes; Exosome | Brite Hierarchies; Protein …	COG1131*	ABC-type multidrug transport system, ATPase component		PF00005 [ABC transporter];PF19055 []	0.038	0	0	3.346	0	2.271
megahit_17597_86-3751	megahit_17597	CDS	Prodigal	3666	1222	58.84	ABCG2, CD338	k_Eukaryota;n_Sar;n_Alveolata;c_Dinophyceae;o_Suessiales;f_Symbiodiniaceae;g_Symbiodinium	K05681*	ATP-binding cassette, subfamily G (WHITE), member 2	Environmental Information Processing; Membrane transport; ABC transporters | Organismal Systems; Digestive system; Bile secretion | Human Diseases; Drug resistance: Antineoplastic; Antifolate resistance | Brite Hierarchies; Protein families: signaling and cellular processes; Transporters | Brite Hierarchies; Protein families: signaling and cellular processes; Exosome | Brite Hierarchies; Protein …	COG1131*	ABC-type multidrug transport system, ATPase component		PF00005 [ABC transporter];PF19055 []	0	0.021	0.011	1.467	0	2.227
megahit_172539_492-1907	megahit_172539	CDS	Prodigal	1416	472	52.82	ABCG2, CD338	k_Eukaryota;n_Sar;n_Alveolata;c_Dinophyceae;o_Suessiales;f_Symbiodiniaceae;g_Symbiodinium	K05681*	ATP-binding cassette, subfamily G (WHITE), member 2	Environmental Information Processing; Membrane transport; ABC transporters | Organismal Systems; Digestive system; Bile secretion | Human Diseases; Drug resistance: Antineoplastic; Antifolate resistance | Brite Hierarchies; Protein families: signaling and cellular processes; Transporters | Brite Hierarchies; Protein families: signaling and cellular processes; Exosome | Brite Hierarchies; Protein …	COG1131*	ABC-type multidrug transport system, ATPase component		PF00005 [ABC transporter]	0	0	0.03	0	0.377	0.012
megahit_390126_2-2014	megahit_390126	CDS	Prodigal	2013	671	58.57	ABCG2, CD338	k_Eukaryota;n_Sar;n_Alveolata;c_Dinophyceae;o_Suessiales;f_Symbiodiniaceae;g_Symbiodinium	K05681*	ATP-binding cassette, subfamily G (WHITE), member 2	Environmental Information Processing; Membrane transport; ABC transporters | Organismal Systems; Digestive system; Bile secretion | Human Diseases; Drug resistance: Antineoplastic; Antifolate resistance | Brite Hierarchies; Protein families: signaling and cellular processes; Transporters | Brite Hierarchies; Protein families: signaling and cellular processes; Exosome | Brite Hierarchies; Protein …	COG4586*	ABC-type uncharacterized transport system, ATPase component	General function prediction only	PF00005 [ABC transporter];PF01061 [ABC-2 type transporter]	0	0	0.021	2.711	0	1.718
megahit_311410_1-2139	megahit_311410	CDS	Prodigal	2139	713	54.89	ABCG2, CD338	k_Eukaryota;n_Sar;n_Alveolata;c_Dinophyceae;o_Suessiales;f_Symbiodiniaceae;g_Symbiodinium	K05681*	ATP-binding cassette, subfamily G (WHITE), member 2	Environmental Information Processing; Membrane transport; ABC transporters | Organismal Systems; Digestive system; Bile secretion | Human Diseases; Drug resistance: Antineoplastic; Antifolate resistance | Brite Hierarchies; Protein families: signaling and cellular processes; Transporters | Brite Hierarchies; Protein families: signaling and cellular processes; Exosome | Brite Hierarchies; Protein …	COG1131*	ABC-type multidrug transport system, ATPase component		PF00005 [ABC transporter];PF19055 []	0	0	0.02	0	0.545	0
megahit_345199_1-2646	megahit_345199	CDS	Prodigal	2646	882	53.02	ABCG2, CD338	k_Eukaryota;n_Sar;n_Alveolata;c_Dinophyceae;o_Suessiales;f_Symbiodiniaceae	K05681*	ATP-binding cassette, subfamily G (WHITE), member 2	Environmental Information Processing; Membrane transport; ABC transporters | Organismal Systems; Digestive system; Bile secretion | Human Diseases; Drug resistance: Antineoplastic; Antifolate resistance | Brite Hierarchies; Protein families: signaling and cellular processes; Transporters | Brite Hierarchies; Protein families: signaling and cellular processes; Exosome | Brite Hierarchies; Protein …	COG1131*	ABC-type multidrug transport system, ATPase component		PF00005 [ABC transporter];PF19055 []	0	0.019	0	2.953	0	2.986
megahit_482122_52-2535	megahit_482122	CDS	Prodigal	2484	828	56.84	ABCG2, CD338	k_Eukaryota;n_Sar;n_Alveolata;c_Dinophyceae;o_Suessiales;f_Symbiodiniaceae;g_Symbiodinium	K05681*	ATP-binding cassette, subfamily G (WHITE), member 2	Environmental Information Processing; Membrane transport; ABC transporters | Organismal Systems; Digestive system; Bile secretion | Human Diseases; Drug resistance: Antineoplastic; Antifolate resistance | Brite Hierarchies; Protein families: signaling and cellular processes; Transporters | Brite Hierarchies; Protein families: signaling and cellular processes; Exosome | Brite Hierarchies; Protein …	COG1131*	ABC-type multidrug transport system, ATPase component		PF00005 [ABC transporter];PF19055 []	0	0	0.017	3.634	0	2.236
megahit_580145_2-613	megahit_580145	CDS	Prodigal	612	204	54.9	ABCG2, CD338	k_Eukaryota;n_Sar;n_Alveolata;c_Dinophyceae;o_Suessiales;f_Symbiodiniaceae;g_Symbiodinium	K05681*	ATP-binding cassette, subfamily G (WHITE), member 2	Environmental Information Processing; Membrane transport; ABC transporters | Organismal Systems; Digestive system; Bile secretion | Human Diseases; Drug resistance: Antineoplastic; Antifolate resistance | Brite Hierarchies; Protein families: signaling and cellular processes; Transporters | Brite Hierarchies; Protein families: signaling and cellular processes; Exosome | Brite Hierarchies; Protein …	COG1131*	ABC-type multidrug transport system, ATPase component		PF00005 [ABC transporter]	0	0	0	3.799	0	4.712
megahit_308692_65-700	megahit_308692	CDS	Prodigal	636	212	55.35	ABCG2, CD338	k_Eukaryota;n_Sar;n_Alveolata;c_Dinophyceae;o_Suessiales;f_Symbiodiniaceae;g_Symbiodinium	K05681*	ATP-binding cassette, subfamily G (WHITE), member 2	Environmental Information Processing; Membrane transport; ABC transporters | Organismal Systems; Digestive system; Bile secretion | Human Diseases; Drug resistance: Antineoplastic; Antifolate resistance | Brite Hierarchies; Protein families: signaling and cellular processes; Transporters | Brite Hierarchies; Protein families: signaling and cellular processes; Exosome | Brite Hierarchies; Protein …	COG1131*	ABC-type multidrug transport system, ATPase component		PF00005 [ABC transporter]	0	0	0	2.792	0	2.977
megahit_580155_2-388	megahit_580155	CDS	Prodigal	387	129	54.78	ABCG2, CD338	k_Eukaryota;n_Sar;n_Alveolata;c_Dinophyceae;o_Suessiales;f_Symbiodiniaceae;g_Symbiodinium	K05681*	ATP-binding cassette, subfamily G (WHITE), member 2	Environmental Information Processing; Membrane transport; ABC transporters | Organismal Systems; Digestive system; Bile secretion | Human Diseases; Drug resistance: Antineoplastic; Antifolate resistance | Brite Hierarchies; Protein families: signaling and cellular processes; Transporters | Brite Hierarchies; Protein families: signaling and cellular processes; Exosome | Brite Hierarchies; Protein …	COG1131*	ABC-type multidrug transport system, ATPase component			0	0	0	1.535	0	1.532
megahit_349681_2-223	megahit_349681	CDS	Prodigal	222	74	55.86	ABCG2, CD338	k_Eukaryota;n_Sar;n_Alveolata;c_Dinophyceae;o_Suessiales;f_Symbiodiniaceae;g_Symbiodinium	K05681	ATP-binding cassette, subfamily G (WHITE), member 2	Environmental Information Processing; Membrane transport; ABC transporters | Organismal Systems; Digestive system; Bile secretion | Human Diseases; Drug resistance: Antineoplastic; Antifolate resistance | Brite Hierarchies; Protein families: signaling and cellular processes; Transporters | Brite Hierarchies; Protein families: signaling and cellular processes; Exosome | Brite Hierarchies; Protein …	COG1131*	ABC-type multidrug transport system, ATPase component			0	0	0	0.116	0	0.359
megahit_98185_76-2469	megahit_98185	CDS	Prodigal	2394	798	55.3	ABCG2, CD338	k_Eukaryota;n_Sar;n_Alveolata;c_Dinophyceae;o_Suessiales;f_Symbiodiniaceae	K05681*	ATP-binding cassette, subfamily G (WHITE), member 2	Environmental Information Processing; Membrane transport; ABC transporters | Organismal Systems; Digestive system; Bile secretion | Human Diseases; Drug resistance: Antineoplastic; Antifolate resistance | Brite Hierarchies; Protein families: signaling and cellular processes; Transporters | Brite Hierarchies; Protein families: signaling and cellular processes; Exosome | Brite Hierarchies; Protein …	COG1131*	ABC-type multidrug transport system, ATPase component		PF00005 [ABC transporter];PF19055 []	0	0	0	0	2.464	0
megahit_223741_160-2409	megahit_223741	CDS	Prodigal	2250	750	52.49	ABCG2, CD338	k_Eukaryota;n_Sar;n_Alveolata;c_Dinophyceae;o_Suessiales;f_Symbiodiniaceae	K05681*	ATP-binding cassette, subfamily G (WHITE), member 2	Environmental Information Processing; Membrane transport; ABC transporters | Organismal Systems; Digestive system; Bile secretion | Human Diseases; Drug resistance: Antineoplastic; Antifolate resistance | Brite Hierarchies; Protein families: signaling and cellular processes; Transporters | Brite Hierarchies; Protein families: signaling and cellular processes; Exosome | Brite Hierarchies; Protein …	COG1131*	ABC-type multidrug transport system, ATPase component		PF00005 [ABC transporter];PF19055 []	0	0	0	0.786	0	1.195
megahit_469671_2-667	megahit_469671	CDS	Prodigal	666	222	51.5	ABCG2, CD338	k_Eukaryota;n_Sar;n_Alveolata;c_Dinophyceae;o_Suessiales	K05681*	ATP-binding cassette, subfamily G (WHITE), member 2	Environmental Information Processing; Membrane transport; ABC transporters | Organismal Systems; Digestive system; Bile secretion | Human Diseases; Drug resistance: Antineoplastic; Antifolate resistance | Brite Hierarchies; Protein families: signaling and cellular processes; Transporters | Brite Hierarchies; Protein families: signaling and cellular processes; Exosome | Brite Hierarchies; Protein …	COG1131	ABC-type multidrug transport system, ATPase component		PF19055 []	0	0	0	4.732	0	4.875
megahit_532731_1-1899	megahit_532731	CDS	Prodigal	1899	633	52.24	WHT	k_Eukaryota;n_Sar;n_Alveolata;c_Dinophyceae;o_Suessiales;f_Symbiodiniaceae;g_Symbiodinium	K21396*	ATP-binding cassette, subfamily G (WHITE), eye pigment precursor transporter	Brite Hierarchies; Protein families: signaling and cellular processes; Transporters	COG1131*	ABC-type multidrug transport system, ATPase component		PF00005 [ABC transporter];PF01061 [ABC-2 type transporter]	0.101	0.04	0.188	0.014	9.568	0.005
megahit_579674_51-1835	megahit_579674	CDS	Prodigal	1785	595	50.64	WHT	k_Eukaryota;n_Sar;n_Alveolata;c_Dinophyceae;o_Suessiales;f_Symbiodiniaceae;g_Symbiodinium	K21396*	ATP-binding cassette, subfamily G (WHITE), eye pigment precursor transporter	Brite Hierarchies; Protein families: signaling and cellular processes; Transporters	COG1131*	ABC-type multidrug transport system, ATPase component		PF00005 [ABC transporter];PF01061 [ABC-2 type transporter]	0.072	0.028	0.024	10.488	0.015	8.385
megahit_156880_30-1979	megahit_156880	CDS	Prodigal	1950	650	55.95	WHT	k_Eukaryota;n_Sar;n_Alveolata;c_Dinophyceae;o_Suessiales;f_Symbiodiniaceae;g_Symbiodinium	K21396*	ATP-binding cassette, subfamily G (WHITE), eye pigment precursor transporter	Brite Hierarchies; Protein families: signaling and cellular processes; Transporters	COG1131*	ABC-type multidrug transport system, ATPase component		PF00005 [ABC transporter];PF01061 [ABC-2 type transporter]	0.033	0.013	0.043	0	1.843	0
megahit_90705_388-4188	megahit_90705	CDS	Prodigal	3801	1267	53.88	WHT	k_Eukaryota;n_Sar;n_Alveolata;c_Dinophyceae;o_Suessiales;f_Symbiodiniaceae;g_Symbiodinium	K21396*	ATP-binding cassette, subfamily G (WHITE), eye pigment precursor transporter	Brite Hierarchies; Protein families: signaling and cellular processes; Transporters	COG1131*	ABC-type multidrug transport system, ATPase component		PF00005 [ABC transporter];PF01061 [ABC-2 type transporter];PF19055 []	0.034	0	0.028	3.758	0	2.523
megahit_410614_60-3572	megahit_410614	CDS	Prodigal	3513	1171	56.36	WHT	k_Eukaryota;n_Sar;n_Alveolata;c_Dinophyceae;o_Suessiales;f_Symbiodiniaceae;g_Symbiodinium	K21396*	ATP-binding cassette, subfamily G (WHITE), eye pigment precursor transporter	Brite Hierarchies; Protein families: signaling and cellular processes; Transporters	COG1131*	ABC-type multidrug transport system, ATPase component		PF00005 [ABC transporter];PF01061 [ABC-2 type transporter];PF19055 []	0.037	0.014	0	0.004	4.399	0.015
megahit_60626_3-209	megahit_60626	CDS	Prodigal	207	69	56.52	WHT	k_Eukaryota;n_Sar;n_Alveolata;c_Dinophyceae;o_Suessiales;f_Symbiodiniaceae;g_Symbiodinium	K21396	ATP-binding cassette, subfamily G (WHITE), eye pigment precursor transporter	Brite Hierarchies; Protein families: signaling and cellular processes; Transporters	COG1131	ABC-type multidrug transport system, ATPase component			0	0	0	0	1.384	0
megahit_217423_76-378	megahit_217423	CDS	Prodigal	303	101	50.5	ABCF3	k_Eukaryota;n_Sar;n_Alveolata;c_Dinophyceae;o_Suessiales;f_Symbiodiniaceae;g_Symbiodinium	K06158*	ATP-binding cassette, subfamily F, member 3	Brite Hierarchies; Protein families: genetic information processing; Translation factors	COG0488*	ATPase components of ABC transporters with duplicated ATPase domains	General function prediction only		0	0	0	0	1.934	0
megahit_56897_2-538	megahit_56897	CDS	Prodigal	537	179	51.96	ABCF3	k_Eukaryota;n_Sar;n_Alveolata;c_Dinophyceae;o_Suessiales;f_Symbiodiniaceae;g_Symbiodinium	K06158*	ATP-binding cassette, subfamily F, member 3	Brite Hierarchies; Protein families: genetic information processing; Translation factors	COG0488*	ATPase components of ABC transporters with duplicated ATPase domains	General function prediction only	PF00005 [ABC transporter]	0	0	0	0	1.043	0
megahit_56864_2-331	megahit_56864	CDS	Prodigal	330	110	51.52	ABCF3	k_Eukaryota;n_Sar;n_Alveolata;c_Dinophyceae;o_Suessiales;f_Symbiodiniaceae	K06158	ATP-binding cassette, subfamily F, member 3	Brite Hierarchies; Protein families: genetic information processing; Translation factors	COG0488*	ATPase components of ABC transporters with duplicated ATPase domains	General function prediction only		0	0	0	0	1.282	0
megahit_572840_161-1984	megahit_572840	CDS	Prodigal	1824	608	49.29	ABCF2	k_Eukaryota;n_Sar;n_Alveolata;c_Dinophyceae;o_Suessiales;f_Symbiodiniaceae;g_Symbiodinium	K06185*	ATP-binding cassette, subfamily F, member 2	Brite Hierarchies; Protein families: genetic information processing; Ribosome biogenesis	COG0488*	ATPase components of ABC transporters with duplicated ATPase domains	General function prediction only	PF00005 [ABC transporter];PF12848 [ABC transporter];PF13304 [AAA domain, putative AbiEii toxin, Type IV TA system]	0.176	0.041	0.023	0.276	0.014	15.195
megahit_590948_144-2075	megahit_590948	CDS	Prodigal	1932	644	55.02	ABCF2	k_Eukaryota;n_Sar;n_Alveolata;c_Dinophyceae;o_Suessiales;f_Symbiodiniaceae;g_Symbiodinium	K06185*	ATP-binding cassette, subfamily F, member 2	Brite Hierarchies; Protein families: genetic information processing; Ribosome biogenesis	COG0488*	ATPase components of ABC transporters with duplicated ATPase domains	General function prediction only	PF00005 [ABC transporter];PF12848 [ABC transporter];PF13304 [AAA domain, putative AbiEii toxin, Type IV TA system]	0.066	0.052	0.043	0	3.029	0.009
megahit_425360_167-2551	megahit_425360	CDS	Prodigal	2385	795	55.05	ABCF2	k_Eukaryota;n_Sar;n_Alveolata;c_Dinophyceae;o_Suessiales;f_Symbiodiniaceae;g_Symbiodinium	K06185*	ATP-binding cassette, subfamily F, member 2	Brite Hierarchies; Protein families: genetic information processing; Ribosome biogenesis	COG0488*	ATPase components of ABC transporters with duplicated ATPase domains	General function prediction only	PF00005 [ABC transporter];PF02463 [RecF/RecN/SMC N terminal domain];PF13304 [AAA domain, putative AbiEii toxin, Type IV TA system]	0.067	0	0.035	0	2.26	0
megahit_311711_176-1999	megahit_311711	CDS	Prodigal	1824	608	48.57	ABCF2	k_Eukaryota;n_Sar;n_Alveolata;c_Dinophyceae;o_Suessiales;f_Symbiodiniaceae;g_Symbiodinium	K06185*	ATP-binding cassette, subfamily F, member 2	Brite Hierarchies; Protein families: genetic information processing; Ribosome biogenesis	COG0488*	ATPase components of ABC transporters with duplicated ATPase domains	General function prediction only	PF00005 [ABC transporter];PF12848 [ABC transporter];PF13304 [AAA domain, putative AbiEii toxin, Type IV TA system]	0	0.055	0.046	0	3.744	0.048
megahit_503701_1-3852	megahit_503701	CDS	Prodigal	3852	1284	50.7	ABCF2	k_Eukaryota;n_Sar;n_Alveolata;c_Dinophyceae;o_Suessiales;f_Symbiodiniaceae;g_Symbiodinium	K06185*	ATP-binding cassette, subfamily F, member 2	Brite Hierarchies; Protein families: genetic information processing; Ribosome biogenesis	COG0488*	ATPase components of ABC transporters with duplicated ATPase domains	General function prediction only	PF00005 [ABC transporter]	0.05	0.007	0.044	0	1.724	0
megahit_276243_85-4428	megahit_276243	CDS	Prodigal	4344	1448	55.73	ABCF2	k_Eukaryota;n_Sar;n_Alveolata;c_Dinophyceae;o_Suessiales;f_Symbiodiniaceae;g_Symbiodinium	K06185*	ATP-binding cassette, subfamily F, member 2	Brite Hierarchies; Protein families: genetic information processing; Ribosome biogenesis	COG0488*	ATPase components of ABC transporters with duplicated ATPase domains	General function prediction only	PF00005 [ABC transporter]	0	0.012	0.019	2.01	0.003	2.11
megahit_124474_1-2409	megahit_124474	CDS	Prodigal	2409	803	64.09	ABCF2	k_Eukaryota;n_Sar;n_Alveolata;c_Dinophyceae;o_Suessiales;f_Symbiodiniaceae;g_Symbiodinium	K06185*	ATP-binding cassette, subfamily F, member 2	Brite Hierarchies; Protein families: genetic information processing; Ribosome biogenesis	COG0488*	ATPase components of ABC transporters with duplicated ATPase domains	General function prediction only	PF00005 [ABC transporter];PF13304 [AAA domain, putative AbiEii toxin, Type IV TA system]	0	0.01	0	1.619	0.011	1.671
megahit_4875_3-1760	megahit_4875	CDS	Prodigal	1758	586	60.01	ABCF2	k_Eukaryota;n_Sar;n_Alveolata;c_Dinophyceae;o_Suessiales;f_Symbiodiniaceae;g_Symbiodinium	K06185*	ATP-binding cassette, subfamily F, member 2	Brite Hierarchies; Protein families: genetic information processing; Ribosome biogenesis	COG0488*	ATPase components of ABC transporters with duplicated ATPase domains	General function prediction only	PF00005 [ABC transporter];PF12848 [ABC transporter];PF13304 [AAA domain, putative AbiEii toxin, Type IV TA system]	0	0	0	8.427	0.007	3.225
megahit_60425_322-618	megahit_60425	CDS	Prodigal	297	99	52.53	ABCF2	k_Eukaryota;n_Sar;n_Alveolata;c_Dinophyceae;o_Suessiales;f_Symbiodiniaceae;g_Symbiodinium	K06185*	ATP-binding cassette, subfamily F, member 2	Brite Hierarchies; Protein families: genetic information processing; Ribosome biogenesis	COG0488*	ATPase components of ABC transporters with duplicated ATPase domains	General function prediction only		0	0	0	0.804	0	0
megahit_236884_3-389	megahit_236884	CDS	Prodigal	387	129	57.88	ABCF2	k_Eukaryota;n_Sar;n_Alveolata;c_Dinophyceae;o_Suessiales	K06185	ATP-binding cassette, subfamily F, member 2	Brite Hierarchies; Protein families: genetic information processing; Ribosome biogenesis	COG0488*	ATPase components of ABC transporters with duplicated ATPase domains	General function prediction only		0	0	0	3.054	0	2.926
megahit_429169_30-2309	megahit_429169	CDS	Prodigal	2280	760	56.45	ABCF1	k_Eukaryota;n_Sar;n_Alveolata;c_Dinophyceae;o_Suessiales	K06184*	ATP-binding cassette, subfamily F, member 1	Brite Hierarchies; Protein families: genetic information processing; Translation factors	COG0488*	ATPase components of ABC transporters with duplicated ATPase domains	General function prediction only	PF00005 [ABC transporter];PF13304 [AAA domain, putative AbiEii toxin, Type IV TA system]	0.028	0.033	0	0	1.727	0
megahit_64678_1-3264	megahit_64678	CDS	Prodigal	3264	1088	52.33	ABCF1	k_Eukaryota;n_Sar;n_Alveolata;c_Dinophyceae;o_Suessiales;f_Symbiodiniaceae;g_Symbiodinium	K06184*	ATP-binding cassette, subfamily F, member 1	Brite Hierarchies; Protein families: genetic information processing; Translation factors	COG0488*	ATPase components of ABC transporters with duplicated ATPase domains	General function prediction only	PF00005 [ABC transporter];PF02463 [RecF/RecN/SMC N terminal domain];PF12848 [ABC transporter];PF13304 [AAA domain, putative AbiEii toxin, Type IV TA system]	0.02	0	0.013	0	1.807	0
megahit_113989_2-2251	megahit_113989	CDS	Prodigal	2250	750	61.38	ABCF1	k_Eukaryota;n_Sar;n_Alveolata;c_Dinophyceae;o_Suessiales	K06184*	ATP-binding cassette, subfamily F, member 1	Brite Hierarchies; Protein families: genetic information processing; Translation factors	COG0488*	ATPase components of ABC transporters with duplicated ATPase domains	General function prediction only	PF00005 [ABC transporter];PF13304 [AAA domain, putative AbiEii toxin, Type IV TA system]	0	0	0	0.973	0	0.653
megahit_378028_253-2538	megahit_378028	CDS	Prodigal	2286	762	51.44	ABCE1, Rli1	k_Eukaryota;n_Sar;n_Alveolata;c_Dinophyceae;o_Suessiales;f_Symbiodiniaceae;g_Symbiodinium	K06174*	ATP-binding cassette, sub-family E, member 1	Brite Hierarchies; Protein families: genetic information processing; Ribosome biogenesis	COG1245*	Predicted ATPase, RNase L inhibitor (RLI) homolog	General function prediction only	PF00005 [ABC transporter];PF02470 [MlaD protein]	0.912	0.225	0.175	17.35	0.011	13.2
megahit_190698_215-1909	megahit_190698	CDS	Prodigal	1695	565	52.27	ABCE1, Rli1	k_Eukaryota;n_Sar;n_Alveolata;c_Dinophyceae;o_Suessiales;f_Symbiodiniaceae;g_Symbiodinium	K06174*	ATP-binding cassette, sub-family E, member 1	Brite Hierarchies; Protein families: genetic information processing; Ribosome biogenesis	COG1245*	Predicted ATPase, RNase L inhibitor (RLI) homolog	General function prediction only	PF00005 [ABC transporter];PF13304 [AAA domain, putative AbiEii toxin, Type IV TA system]	0.076	0.022	0.074	0.046	8.557	0
megahit_373694_230-4111	megahit_373694	CDS	Prodigal	3882	1294	52.06	ABCC2	k_Eukaryota;n_Sar;n_Alveolata;c_Dinophyceae;o_Suessiales;f_Symbiodiniaceae;g_Symbiodinium	K05666*	ATP-binding cassette, subfamily C (CFTR/MRP), member 2	Environmental Information Processing; Membrane transport; ABC transporters | Organismal Systems; Digestive system; Bile secretion | Human Diseases; Drug resistance: Antineoplastic; Platinum drug resistance | Human Diseases; Drug resistance: Antineoplastic; Antifolate resistance | Brite Hierarchies; Protein families: signaling and cellular processes; Transporters	COG1132*	ABC-type multidrug transport system, ATPase and permease components		PF00005 [ABC transporter];PF00664 [ABC transporter transmembrane region]	0.132	0.032	0.13	7.456	0.02	8.919
megahit_8078_1-4107	megahit_8078	CDS	Prodigal	4107	1369	50.33	ABCC2	k_Eukaryota;n_Sar;n_Alveolata;c_Dinophyceae;o_Suessiales	K05666*	ATP-binding cassette, subfamily C (CFTR/MRP), member 2	Environmental Information Processing; Membrane transport; ABC transporters | Organismal Systems; Digestive system; Bile secretion | Human Diseases; Drug resistance: Antineoplastic; Platinum drug resistance | Human Diseases; Drug resistance: Antineoplastic; Antifolate resistance | Brite Hierarchies; Protein families: signaling and cellular processes; Transporters	COG1132*	ABC-type multidrug transport system, ATPase and permease components		PF00005 [ABC transporter];PF00664 [ABC transporter transmembrane region]	0.094	0.006	0.036	0	2.85	0
megahit_412917_145-4932	megahit_412917	CDS	Prodigal	4788	1596	53.68	ABCC2	k_Eukaryota;n_Sar;n_Alveolata;c_Dinophyceae;o_Suessiales;f_Symbiodiniaceae;g_Symbiodinium	K05666*	ATP-binding cassette, subfamily C (CFTR/MRP), member 2	Environmental Information Processing; Membrane transport; ABC transporters | Organismal Systems; Digestive system; Bile secretion | Human Diseases; Drug resistance: Antineoplastic; Platinum drug resistance | Human Diseases; Drug resistance: Antineoplastic; Antifolate resistance | Brite Hierarchies; Protein families: signaling and cellular processes; Transporters	COG1132*	ABC-type multidrug transport system, ATPase and permease components		PF00005 [ABC transporter];PF00664 [ABC transporter transmembrane region]	0.033	0.016	0.018	0	2.08	0
megahit_174899_34-4023	megahit_174899	CDS	Prodigal	3990	1330	56.84	ABCC2	k_Eukaryota;n_Sar;n_Alveolata;c_Dinophyceae;o_Suessiales	K05666	ATP-binding cassette, subfamily C (CFTR/MRP), member 2	Environmental Information Processing; Membrane transport; ABC transporters | Organismal Systems; Digestive system; Bile secretion | Human Diseases; Drug resistance: Antineoplastic; Platinum drug resistance | Human Diseases; Drug resistance: Antineoplastic; Antifolate resistance | Brite Hierarchies; Protein families: signaling and cellular processes; Transporters	COG1132*	ABC-type multidrug transport system, ATPase and permease components		PF00005 [ABC transporter];PF00664 [ABC transporter transmembrane region]	0.016	0.006	0.042	0	1.344	0
megahit_10801_319-4710	megahit_10801	CDS	Prodigal	4392	1464	55.53	ABCC2	k_Eukaryota;n_Sar;n_Alveolata;c_Dinophyceae;o_Suessiales;f_Symbiodiniaceae;g_Symbiodinium	K05666*	ATP-binding cassette, subfamily C (CFTR/MRP), member 2	Environmental Information Processing; Membrane transport; ABC transporters | Organismal Systems; Digestive system; Bile secretion | Human Diseases; Drug resistance: Antineoplastic; Platinum drug resistance | Human Diseases; Drug resistance: Antineoplastic; Antifolate resistance | Brite Hierarchies; Protein families: signaling and cellular processes; Transporters	COG1132*	ABC-type multidrug transport system, ATPase and permease components		PF00005 [ABC transporter];PF00664 [ABC transporter transmembrane region]	0.029	0.006	0.019	0	2.791	0
megahit_430045_114-4877	megahit_430045	CDS	Prodigal	4764	1588	53.51	ABCC2	k_Eukaryota;n_Sar;n_Alveolata;c_Dinophyceae;o_Suessiales	K05666*	ATP-binding cassette, subfamily C (CFTR/MRP), member 2	Environmental Information Processing; Membrane transport; ABC transporters | Organismal Systems; Digestive system; Bile secretion | Human Diseases; Drug resistance: Antineoplastic; Platinum drug resistance | Human Diseases; Drug resistance: Antineoplastic; Antifolate resistance | Brite Hierarchies; Protein families: signaling and cellular processes; Transporters	COG1132*	ABC-type multidrug transport system, ATPase and permease components		PF00005 [ABC transporter];PF00664 [ABC transporter transmembrane region]	0.013	0.021	0.018	0.003	3.184	0.011
megahit_236467_1135-3027	megahit_236467	CDS	Prodigal	1893	631	55.41	ABCC2	k_Eukaryota;n_Sar;n_Alveolata;c_Dinophyceae;o_Suessiales	K05666*	ATP-binding cassette, subfamily C (CFTR/MRP), member 2	Environmental Information Processing; Membrane transport; ABC transporters | Organismal Systems; Digestive system; Bile secretion | Human Diseases; Drug resistance: Antineoplastic; Platinum drug resistance | Human Diseases; Drug resistance: Antineoplastic; Antifolate resistance | Brite Hierarchies; Protein families: signaling and cellular processes; Transporters	COG1132*	ABC-type multidrug transport system, ATPase and permease components		PF00005 [ABC transporter];PF00664 [ABC transporter transmembrane region]	0.034	0.013	0	0	1.633	0
megahit_232808_125-4654	megahit_232808	CDS	Prodigal	4530	1510	57.68	ABCC2	k_Eukaryota;n_Sar;n_Alveolata;c_Dinophyceae;o_Suessiales;f_Symbiodiniaceae;g_Symbiodinium	K05666*	ATP-binding cassette, subfamily C (CFTR/MRP), member 2	Environmental Information Processing; Membrane transport; ABC transporters | Organismal Systems; Digestive system; Bile secretion | Human Diseases; Drug resistance: Antineoplastic; Platinum drug resistance | Human Diseases; Drug resistance: Antineoplastic; Antifolate resistance | Brite Hierarchies; Protein families: signaling and cellular processes; Transporters	COG1132*	ABC-type multidrug transport system, ATPase and permease components		PF00005 [ABC transporter];PF00664 [ABC transporter transmembrane region]	0.028	0.017	0	3.699	0.003	2.455
megahit_425010_2-3796	megahit_425010	CDS	Prodigal	3795	1265	55.78	ABCC2	k_Eukaryota;n_Sar;n_Alveolata;c_Dinophyceae;o_Suessiales	K05666*	ATP-binding cassette, subfamily C (CFTR/MRP), member 2	Environmental Information Processing; Membrane transport; ABC transporters | Organismal Systems; Digestive system; Bile secretion | Human Diseases; Drug resistance: Antineoplastic; Platinum drug resistance | Human Diseases; Drug resistance: Antineoplastic; Antifolate resistance | Brite Hierarchies; Protein families: signaling and cellular processes; Transporters	COG1132*	ABC-type multidrug transport system, ATPase and permease components		PF00005 [ABC transporter];PF00664 [ABC transporter transmembrane region]	0.034	0.007	0	2.638	0.003	2.219
megahit_200793_82-4878	megahit_200793	CDS	Prodigal	4797	1599	52.3	ABCC2	k_Eukaryota;n_Sar;n_Alveolata;c_Dinophyceae;o_Suessiales;f_Symbiodiniaceae;g_Symbiodinium	K05666*	ATP-binding cassette, subfamily C (CFTR/MRP), member 2	Environmental Information Processing; Membrane transport; ABC transporters | Organismal Systems; Digestive system; Bile secretion | Human Diseases; Drug resistance: Antineoplastic; Platinum drug resistance | Human Diseases; Drug resistance: Antineoplastic; Antifolate resistance | Brite Hierarchies; Protein families: signaling and cellular processes; Transporters	COG1132*	ABC-type multidrug transport system, ATPase and permease components		PF00005 [ABC transporter];PF00664 [ABC transporter transmembrane region]	0	0.01	0.026	3.558	0.003	4.035
megahit_452755_107-4852	megahit_452755	CDS	Prodigal	4746	1582	57.14	ABCC2	k_Eukaryota;n_Sar;n_Alveolata;c_Dinophyceae;o_Suessiales	K05666*	ATP-binding cassette, subfamily C (CFTR/MRP), member 2	Environmental Information Processing; Membrane transport; ABC transporters | Organismal Systems; Digestive system; Bile secretion | Human Diseases; Drug resistance: Antineoplastic; Platinum drug resistance | Human Diseases; Drug resistance: Antineoplastic; Antifolate resistance | Brite Hierarchies; Protein families: signaling and cellular processes; Transporters	COG1132*	ABC-type multidrug transport system, ATPase and permease components		PF00005 [ABC transporter];PF00664 [ABC transporter transmembrane region]	0	0.011	0.009	3.701	0	3.65
megahit_461191_258-4220	megahit_461191	CDS	Prodigal	3963	1321	54.05	ABCC2	k_Eukaryota;n_Sar;n_Alveolata;c_Dinophyceae;o_Suessiales;f_Symbiodiniaceae;g_Symbiodinium	K05666*	ATP-binding cassette, subfamily C (CFTR/MRP), member 2	Environmental Information Processing; Membrane transport; ABC transporters | Organismal Systems; Digestive system; Bile secretion | Human Diseases; Drug resistance: Antineoplastic; Platinum drug resistance | Human Diseases; Drug resistance: Antineoplastic; Antifolate resistance | Brite Hierarchies; Protein families: signaling and cellular processes; Transporters	COG1132*	ABC-type multidrug transport system, ATPase and permease components		PF00005 [ABC transporter];PF00664 [ABC transporter transmembrane region]	0	0.013	0	0	1.15	0.009
megahit_109416_3-4052	megahit_109416	CDS	Prodigal	4050	1350	59.11	ABCC2	k_Eukaryota;n_Sar;n_Alveolata;c_Dinophyceae;o_Suessiales;f_Symbiodiniaceae;g_Symbiodinium	K05666*	ATP-binding cassette, subfamily C (CFTR/MRP), member 2	Environmental Information Processing; Membrane transport; ABC transporters | Organismal Systems; Digestive system; Bile secretion | Human Diseases; Drug resistance: Antineoplastic; Platinum drug resistance | Human Diseases; Drug resistance: Antineoplastic; Antifolate resistance | Brite Hierarchies; Protein families: signaling and cellular processes; Transporters	COG1132*	ABC-type multidrug transport system, ATPase and permease components		PF00005 [ABC transporter];PF00664 [ABC transporter transmembrane region]	0	0	0	0.735	0	0.913
megahit_51336_2656-5439	megahit_51336	CDS	Prodigal	2784	928	46.44	ABCC12	k_Eukaryota;n_Sar;n_Alveolata;c_Dinophyceae;o_Suessiales;f_Symbiodiniaceae;g_Symbiodinium	K05672*	ATP-binding cassette, subfamily C (CFTR/MRP), member 12	Environmental Information Processing; Membrane transport; ABC transporters | Brite Hierarchies; Protein families: signaling and cellular processes; Transporters	COG1132*	ABC-type multidrug transport system, ATPase and permease components		PF00664 [ABC transporter transmembrane region]	0.069	0.018	0.121	18.141	0.023	12.945
megahit_264748_1-4473	megahit_264748	CDS	Prodigal	4473	1491	53.83	ABCC12	k_Eukaryota;n_Sar;n_Alveolata;c_Dinophyceae;o_Suessiales;f_Symbiodiniaceae;g_Symbiodinium	K05672*	ATP-binding cassette, subfamily C (CFTR/MRP), member 12	Environmental Information Processing; Membrane transport; ABC transporters | Brite Hierarchies; Protein families: signaling and cellular processes; Transporters	COG1132*	ABC-type multidrug transport system, ATPase and permease components		PF00005 [ABC transporter];PF00664 [ABC transporter transmembrane region];PF02463 [RecF/RecN/SMC N terminal domain]	0.072	0.011	0.056	0.009	4.478	0.008
megahit_408255_202-4311	megahit_408255	CDS	Prodigal	4110	1370	54.4	ABCC12	k_Eukaryota;n_Sar;n_Alveolata;c_Dinophyceae;o_Suessiales	K05672*	ATP-binding cassette, subfamily C (CFTR/MRP), member 12	Environmental Information Processing; Membrane transport; ABC transporters | Brite Hierarchies; Protein families: signaling and cellular processes; Transporters	COG1132*	ABC-type multidrug transport system, ATPase and permease components		PF00005 [ABC transporter];PF00664 [ABC transporter transmembrane region]	0	0	0	1.211	0.003	0.848
megahit_538508_42-4043	megahit_538508	CDS	Prodigal	4002	1334	52.65	ABCC1	k_Eukaryota;n_Sar;n_Alveolata;c_Dinophyceae;o_Suessiales	K05665	ATP-binding cassette, subfamily C (CFTR/MRP), member 1 [EC:7.6.2.3]	Environmental Information Processing; Membrane transport; ABC transporters | Environmental Information Processing; Signal transduction; Sphingolipid signaling pathway | Organismal Systems; Digestive system; Vitamin digestion and absorption | Human Diseases; Cancers: Overview; MicroRNAs in cancer | Human Diseases; Drug resistance: Antineoplastic; Antifolate resistance | Brite Hierarchies; Protein …	COG1132*	ABC-type multidrug transport system, ATPase and permease components		PF00005 [ABC transporter];PF00664 [ABC transporter transmembrane region]	0	0.013	0	2.59	0	1.441
megahit_283764_1-207	megahit_283764	CDS	Prodigal	207	69	52.66	ABCC1	k_Eukaryota;n_Sar;n_Alveolata;c_Dinophyceae;o_Suessiales;f_Symbiodiniaceae;g_Symbiodinium	K05665	ATP-binding cassette, subfamily C (CFTR/MRP), member 1 [EC:7.6.2.3]	Environmental Information Processing; Membrane transport; ABC transporters | Environmental Information Processing; Signal transduction; Sphingolipid signaling pathway | Organismal Systems; Digestive system; Vitamin digestion and absorption | Human Diseases; Cancers: Overview; MicroRNAs in cancer | Human Diseases; Drug resistance: Antineoplastic; Antifolate resistance | Brite Hierarchies; Protein …	COG1132*	ABC-type multidrug transport system, ATPase and permease components			0	0	0	1.934	0	1.197
megahit_342090_2-412	megahit_342090	CDS	Prodigal	411	137	58.88	ABCC1	k_Eukaryota;n_Sar;n_Alveolata;c_Dinophyceae;o_Suessiales;f_Symbiodiniaceae;g_Symbiodinium	K05665	ATP-binding cassette, subfamily C (CFTR/MRP), member 1 [EC:7.6.2.3]	Environmental Information Processing; Membrane transport; ABC transporters | Environmental Information Processing; Signal transduction; Sphingolipid signaling pathway | Organismal Systems; Digestive system; Vitamin digestion and absorption | Human Diseases; Cancers: Overview; MicroRNAs in cancer | Human Diseases; Drug resistance: Antineoplastic; Antifolate resistance | Brite Hierarchies; Protein …	COG1132*	ABC-type multidrug transport system, ATPase and permease components		PF00005 [ABC transporter]	0	0	0	0	0.158	0
megahit_416882_92-2827	megahit_416882	CDS	Prodigal	2736	912	53.51	msbA	k_Eukaryota;n_Sar;n_Alveolata;c_Dinophyceae;o_Suessiales;f_Symbiodiniaceae;g_Symbiodinium	K11085*	ATP-binding cassette, subfamily B, bacterial MsbA [EC:3.6.3.-]	Environmental Information Processing; Membrane transport; ABC transporters | Brite Hierarchies; Protein families: signaling and cellular processes; Transporters	COG1132*	ABC-type multidrug transport system, ATPase and permease components		PF00005 [ABC transporter];PF00664 [ABC transporter transmembrane region]	0.023	0.018	0.015	2.601	0	3.806
megahit_582753_1-1983	megahit_582753	CDS	Prodigal	1983	661	52.5	msbA	k_Eukaryota;n_Sar;n_Alveolata;c_Dinophyceae;o_Suessiales;f_Symbiodiniaceae;g_Symbiodinium	K11085*	ATP-binding cassette, subfamily B, bacterial MsbA [EC:3.6.3.-]	Environmental Information Processing; Membrane transport; ABC transporters | Brite Hierarchies; Protein families: signaling and cellular processes; Transporters	COG1132*	ABC-type multidrug transport system, ATPase and permease components		PF00005 [ABC transporter];PF00664 [ABC transporter transmembrane region]	0.032	0	0	0	1.136	0
megahit_543485_3-1988	megahit_543485	CDS	Prodigal	1986	662	57	msbA	k_Eukaryota;n_Sar;n_Alveolata;c_Dinophyceae;o_Suessiales;f_Symbiodiniaceae;g_Symbiodinium	K11085*	ATP-binding cassette, subfamily B, bacterial MsbA [EC:3.6.3.-]	Environmental Information Processing; Membrane transport; ABC transporters | Brite Hierarchies; Protein families: signaling and cellular processes; Transporters	COG1132*	ABC-type multidrug transport system, ATPase and permease components		PF00005 [ABC transporter];PF00664 [ABC transporter transmembrane region]	0	0	0.021	0.868	0	0.33
megahit_557356_1-1014	megahit_557356	CDS	Prodigal	1014	338	57.99	ABCB-BAC	k_Eukaryota;n_Sar;n_Alveolata;c_Dinophyceae;o_Suessiales;f_Symbiodiniaceae;g_Symbiodinium	K06147	ATP-binding cassette, subfamily B, bacterial	Brite Hierarchies; Protein families: signaling and cellular processes; Transporters	COG1132*	ABC-type multidrug transport system, ATPase and permease components		PF00005 [ABC transporter]	0.063	0	0	0	0.385	0.052
megahit_591751_1-3216	megahit_591751	CDS	Prodigal	3216	1072	57.06	ABCB-BAC	k_Eukaryota;n_Sar;n_Alveolata;c_Dinophyceae;o_Suessiales;f_Symbiodiniaceae;g_Symbiodinium	K06147*	ATP-binding cassette, subfamily B, bacterial	Brite Hierarchies; Protein families: signaling and cellular processes; Transporters	COG1132*	ABC-type multidrug transport system, ATPase and permease components		PF00005 [ABC transporter];PF00664 [ABC transporter transmembrane region]	0	0	0.026	0.185	0.012	0.803
megahit_358473_82-2124	megahit_358473	CDS	Prodigal	2043	681	55.95	ABCB-BAC	k_Eukaryota;n_Sar;n_Alveolata;c_Dinophyceae;o_Suessiales;f_Symbiodiniaceae;g_Symbiodinium	K06147	ATP-binding cassette, subfamily B, bacterial	Brite Hierarchies; Protein families: signaling and cellular processes; Transporters	ENOG410XPIZ*	(ABC) transporter	Function unknown	PF00005 [ABC transporter]	0	0	0.021	1.884	0	1.208
megahit_213544_3-3116	megahit_213544	CDS	Prodigal	3114	1038	54.01	ABCB-BAC	k_Eukaryota;n_Sar;n_Alveolata;c_Dinophyceae;o_Suessiales;f_Symbiodiniaceae;g_Symbiodinium	K06147*	ATP-binding cassette, subfamily B, bacterial	Brite Hierarchies; Protein families: signaling and cellular processes; Transporters	COG1132*	ABC-type multidrug transport system, ATPase and permease components		PF00005 [ABC transporter]	0	0.016	0	0.012	1.34	0.006
megahit_526531_2-1735	megahit_526531	CDS	Prodigal	1734	578	62	ABCB-BAC	k_Eukaryota;n_Sar;n_Alveolata;c_Dinophyceae;o_Suessiales;f_Symbiodiniaceae;g_Symbiodinium	K06147*	ATP-binding cassette, subfamily B, bacterial	Brite Hierarchies; Protein families: signaling and cellular processes; Transporters	ENOG410XPIZ*	(ABC) transporter	Function unknown	PF00005 [ABC transporter]	0	0.014	0	0	1.363	0
megahit_284869_1-1935	megahit_284869	CDS	Prodigal	1935	645	58.4	ABCB-BAC	k_Eukaryota;n_Sar;n_Alveolata;c_Dinophyceae;o_Suessiales;f_Symbiodiniaceae;g_Symbiodinium	K06147	ATP-binding cassette, subfamily B, bacterial	Brite Hierarchies; Protein families: signaling and cellular processes; Transporters	COG5265	ABC-type transport system involved in Fe-S cluster assembly, permease and ATPase components	Posttranslational modification, protein turnover, chaperones	PF00005 [ABC transporter];PF00664 [ABC transporter transmembrane region]	0	0.013	0	0	1.625	0
megahit_341854_2-142	megahit_341854	CDS	Prodigal	141	47	63.12	ABCB-BAC	k_Eukaryota;n_Sar;n_Alveolata;c_Dinophyceae;o_Suessiales;f_Symbiodiniaceae;g_Symbiodinium	K06147	ATP-binding cassette, subfamily B, bacterial	Brite Hierarchies; Protein families: signaling and cellular processes; Transporters	ENOG410XPIZ*	(ABC) transporter	Function unknown		0	0	0	0	4.294	0
megahit_346454_61-537	megahit_346454	CDS	Prodigal	477	159	61.84	ABCB-BAC	k_Eukaryota;n_Sar;n_Alveolata;c_Dinophyceae;o_Suessiales;f_Symbiodiniaceae;g_Symbiodinium	K06147	ATP-binding cassette, subfamily B, bacterial	Brite Hierarchies; Protein families: signaling and cellular processes; Transporters	ENOG410XPIZ*	(ABC) transporter	Function unknown		0	0	0	0	3.412	0
megahit_468303_2-1969	megahit_468303	CDS	Prodigal	1968	656	58.49	ABCB-BAC	k_Eukaryota;n_Sar;n_Alveolata;c_Dinophyceae;o_Suessiales;f_Symbiodiniaceae;g_Symbiodinium	K06147*	ATP-binding cassette, subfamily B, bacterial	Brite Hierarchies; Protein families: signaling and cellular processes; Transporters	COG5265	ABC-type transport system involved in Fe-S cluster assembly, permease and ATPase components	Posttranslational modification, protein turnover, chaperones	PF00005 [ABC transporter];PF00664 [ABC transporter transmembrane region]	0	0	0	1.775	0.007	1.061
megahit_365950_50-2056	megahit_365950	CDS	Prodigal	2007	669	57.25	ABCB-BAC	k_Eukaryota;n_Sar;n_Alveolata;c_Dinophyceae;o_Suessiales;f_Symbiodiniaceae;g_Symbiodinium	K06147*	ATP-binding cassette, subfamily B, bacterial	Brite Hierarchies; Protein families: signaling and cellular processes; Transporters	COG1132	ABC-type multidrug transport system, ATPase and permease components		PF00005 [ABC transporter];PF00664 [ABC transporter transmembrane region]	0	0	0	0.245	0	1.305
megahit_367886_2-682	megahit_367886	CDS	Prodigal	681	227	51.98	ABCB9, TAPL	k_Eukaryota;n_Sar;n_Alveolata;c_Dinophyceae;o_Suessiales;f_Symbiodiniaceae;g_Symbiodinium	K05656	ATP-binding cassette, subfamily B (MDR/TAP), member 9	Environmental Information Processing; Membrane transport; ABC transporters | Cellular Processes; Transport and catabolism; Lysosome | Brite Hierarchies; Protein families: signaling and cellular processes; Transporters	COG1132*	ABC-type multidrug transport system, ATPase and permease components		PF00005 [ABC transporter]	0	0	0	0.199	0	0.117
megahit_196297_377-3013	megahit_196297	CDS	Prodigal	2637	879	57.98	ABCB8	k_Eukaryota;n_Sar;n_Alveolata;c_Dinophyceae;o_Suessiales;f_Symbiodiniaceae;g_Symbiodinium	K05655*	ATP-binding cassette, subfamily B (MDR/TAP), member 8	Environmental Information Processing; Membrane transport; ABC transporters | Brite Hierarchies; Protein families: signaling and cellular processes; Transporters	COG1132*	ABC-type multidrug transport system, ATPase and permease components		PF00005 [ABC transporter];PF00664 [ABC transporter transmembrane region];PF02463 [RecF/RecN/SMC N terminal domain]	0.073	0.005	0.032	0.015	4.915	0
megahit_73222_91-2622	megahit_73222	CDS	Prodigal	2532	844	52.73	ABCB7	k_Eukaryota;n_Sar;n_Alveolata;c_Dinophyceae;o_Suessiales;f_Symbiodiniaceae;g_Symbiodinium	K05662*	ATP-binding cassette, subfamily B (MDR/TAP), member 7	Environmental Information Processing; Membrane transport; ABC transporters | Brite Hierarchies; Protein families: signaling and cellular processes; Transporters	COG1132*	ABC-type multidrug transport system, ATPase and permease components		PF00005 [ABC transporter]	0	0.02	0.033	1.257	0	1.432
megahit_327168_83-2710	megahit_327168	CDS	Prodigal	2628	876	52.74	ABCB7	k_Eukaryota;n_Sar;n_Alveolata;c_Dinophyceae;o_Suessiales;f_Symbiodiniaceae;g_Symbiodinium	K05662*	ATP-binding cassette, subfamily B (MDR/TAP), member 7	Environmental Information Processing; Membrane transport; ABC transporters | Brite Hierarchies; Protein families: signaling and cellular processes; Transporters	COG1132*	ABC-type multidrug transport system, ATPase and permease components		PF00005 [ABC transporter]	0.024	0	0.016	0	2.717	0
megahit_321058_109-2523	megahit_321058	CDS	Prodigal	2415	805	50.6	ABCB6	k_Eukaryota;n_Sar;n_Alveolata;c_Dinophyceae;o_Suessiales;f_Symbiodiniaceae;g_Symbiodinium	K05661	ATP-binding cassette, subfamily B (MDR/TAP), member 6	Environmental Information Processing; Membrane transport; ABC transporters | Brite Hierarchies; Protein families: signaling and cellular processes; Transporters	COG5265*	ABC-type transport system involved in Fe-S cluster assembly, permease and ATPase components	Posttranslational modification, protein turnover, chaperones	PF00005 [ABC transporter];PF00664 [ABC transporter transmembrane region]	0.053	0.01	0.035	4.912	0.005	3.311
megahit_554714_154-2655	megahit_554714	CDS	Prodigal	2502	834	54.76	ABCB6	k_Eukaryota;n_Sar;n_Alveolata;c_Dinophyceae;o_Suessiales;f_Symbiodiniaceae;g_Symbiodinium	K05661	ATP-binding cassette, subfamily B (MDR/TAP), member 6	Environmental Information Processing; Membrane transport; ABC transporters | Brite Hierarchies; Protein families: signaling and cellular processes; Transporters	COG5265*	ABC-type transport system involved in Fe-S cluster assembly, permease and ATPase components	Posttranslational modification, protein turnover, chaperones	PF00005 [ABC transporter];PF00664 [ABC transporter transmembrane region]	0	0.01	0.034	0	1.683	0
megahit_578374_32-3184	megahit_578374	CDS	Prodigal	3153	1051	56.96	ABCB4	k_Eukaryota;n_Sar;n_Alveolata;c_Dinophyceae;o_Suessiales;f_Symbiodiniaceae;g_Symbiodinium	K05659	ATP-binding cassette, subfamily B (MDR/TAP), member 4 [EC:7.6.2.2]	Environmental Information Processing; Membrane transport; ABC transporters | Organismal Systems; Digestive system; Bile secretion | Brite Hierarchies; Protein families: signaling and cellular processes; Transporters	COG1132*	ABC-type multidrug transport system, ATPase and permease components		PF00005 [ABC transporter];PF00664 [ABC transporter transmembrane region]	0	0	0	0	1.109	0
megahit_216606_339-4256	megahit_216606	CDS	Prodigal	3918	1306	51.86	ABCB10	k_Eukaryota;n_Sar;n_Alveolata;c_Dinophyceae;o_Suessiales	K05657*	ATP-binding cassette, subfamily B (MDR/TAP), member 10	Environmental Information Processing; Membrane transport; ABC transporters | Brite Hierarchies; Protein families: signaling and cellular processes; Transporters	COG1132*	ABC-type multidrug transport system, ATPase and permease components		PF00005 [ABC transporter];PF00664 [ABC transporter transmembrane region];PF02463 [RecF/RecN/SMC N terminal domain]	0.09	0.013	0.118	0.003	2.755	0
megahit_309313_77-2857	megahit_309313	CDS	Prodigal	2781	927	55.66	ABCB10	k_Eukaryota;n_Sar;n_Alveolata;c_Dinophyceae;o_Suessiales;f_Suessiaceae;g_Polarella	K05657*	ATP-binding cassette, subfamily B (MDR/TAP), member 10	Environmental Information Processing; Membrane transport; ABC transporters | Brite Hierarchies; Protein families: signaling and cellular processes; Transporters	COG1132*	ABC-type multidrug transport system, ATPase and permease components		PF00005 [ABC transporter];PF00664 [ABC transporter transmembrane region]	0.035	0.009	0.06	0	1.997	0
megahit_535198_132-890	megahit_535198	CDS	Prodigal	759	253	56.39	ABCB10	k_Eukaryota;n_Sar;n_Alveolata;c_Dinophyceae;o_Suessiales;f_Symbiodiniaceae;g_Symbiodinium	K05657	ATP-binding cassette, subfamily B (MDR/TAP), member 10	Environmental Information Processing; Membrane transport; ABC transporters | Brite Hierarchies; Protein families: signaling and cellular processes; Transporters	COG1132*	ABC-type multidrug transport system, ATPase and permease components		PF00005 [ABC transporter]	0.084	0	0	0	0.352	0.07
megahit_502135_436-3219	megahit_502135	CDS	Prodigal	2784	928	56.36	ABCB10	k_Eukaryota;n_Sar;n_Alveolata;c_Dinophyceae;o_Suessiales;f_Symbiodiniaceae;g_Symbiodinium	K05657	ATP-binding cassette, subfamily B (MDR/TAP), member 10	Environmental Information Processing; Membrane transport; ABC transporters | Brite Hierarchies; Protein families: signaling and cellular processes; Transporters	COG1132*	ABC-type multidrug transport system, ATPase and permease components		PF00005 [ABC transporter];PF00664 [ABC transporter transmembrane region]	0	0.005	0.03	2.872	0	2.227
megahit_51902_61-3243	megahit_51902	CDS	Prodigal	3183	1061	60.29	ABCB10	k_Eukaryota;n_Sar;n_Alveolata;c_Dinophyceae;o_Suessiales	K05657*	ATP-binding cassette, subfamily B (MDR/TAP), member 10	Environmental Information Processing; Membrane transport; ABC transporters | Brite Hierarchies; Protein families: signaling and cellular processes; Transporters	COG1132*	ABC-type multidrug transport system, ATPase and permease components		PF00005 [ABC transporter];PF00664 [ABC transporter transmembrane region];PF02582 [Uncharacterised ACR, YagE family COG1723]	0	0.016	0.013	2.22	0	1.17
megahit_397817_1133-4027	megahit_397817	CDS	Prodigal	2895	965	58.79	ABCB10	k_Eukaryota;n_Sar;n_Alveolata;c_Dinophyceae;o_Suessiales;f_Symbiodiniaceae;g_Symbiodinium	K05657*	ATP-binding cassette, subfamily B (MDR/TAP), member 10	Environmental Information Processing; Membrane transport; ABC transporters | Brite Hierarchies; Protein families: signaling and cellular processes; Transporters	COG1132*	ABC-type multidrug transport system, ATPase and permease components		PF00005 [ABC transporter];PF00664 [ABC transporter transmembrane region]	0	0	0.007	0.446	0.009	1.781
megahit_330524_3466-3999	megahit_330524	CDS	Prodigal	534	178	53.93	ABCB1, CD243	k_Eukaryota;n_Sar;n_Alveolata;c_Dinophyceae;o_Suessiales;f_Symbiodiniaceae;g_Symbiodinium	K05658	ATP-binding cassette, subfamily B (MDR/TAP), member 1 [EC:7.6.2.2]	Environmental Information Processing; Membrane transport; ABC transporters | Organismal Systems; Digestive system; Bile secretion | Human Diseases; Cancers: Overview; MicroRNAs in cancer | Human Diseases; Cancers: Specific types; Gastric cancer | Brite Hierarchies; Protein families: signaling and cellular processes; Transporters | Brite Hierarchies; Protein families: signaling and cellular proces…	COG1132*	ABC-type multidrug transport system, ATPase and permease components		PF00005 [ABC transporter]	0.3	0.141	0	0	12.532	0
megahit_449943_1-4716	megahit_449943	CDS	Prodigal	4716	1572	52.86	ABCB1, CD243	k_Eukaryota;n_Sar;n_Alveolata;c_Dinophyceae;o_Suessiales;f_Symbiodiniaceae;g_Symbiodinium	K05658*	ATP-binding cassette, subfamily B (MDR/TAP), member 1 [EC:7.6.2.2]	Environmental Information Processing; Membrane transport; ABC transporters | Organismal Systems; Digestive system; Bile secretion | Human Diseases; Cancers: Overview; MicroRNAs in cancer | Human Diseases; Cancers: Specific types; Gastric cancer | Brite Hierarchies; Protein families: signaling and cellular processes; Transporters | Brite Hierarchies; Protein families: signaling and cellular proces…	COG1132*	ABC-type multidrug transport system, ATPase and permease components		PF00005 [ABC transporter];PF00664 [ABC transporter transmembrane region]	0.034	0.021	0.085	5.414	0.006	5.687
megahit_433937_3-3950	megahit_433937	CDS	Prodigal	3948	1316	56.74	ABCB1, CD243	k_Eukaryota;n_Sar;n_Alveolata;c_Dinophyceae;o_Suessiales;f_Symbiodiniaceae;g_Symbiodinium	K05658	ATP-binding cassette, subfamily B (MDR/TAP), member 1 [EC:7.6.2.2]	Environmental Information Processing; Membrane transport; ABC transporters | Organismal Systems; Digestive system; Bile secretion | Human Diseases; Cancers: Overview; MicroRNAs in cancer | Human Diseases; Cancers: Specific types; Gastric cancer | Brite Hierarchies; Protein families: signaling and cellular processes; Transporters | Brite Hierarchies; Protein families: signaling and cellular proces…	COG1132*	ABC-type multidrug transport system, ATPase and permease components		PF00005 [ABC transporter];PF00664 [ABC transporter transmembrane region]	0.016	0.051	0.053	6.602	0.003	8.4
megahit_209259_887-4864	megahit_209259	CDS	Prodigal	3978	1326	58.72	ABCB1, CD243	k_Eukaryota;n_Sar;n_Alveolata;c_Dinophyceae;o_Suessiales	K05658	ATP-binding cassette, subfamily B (MDR/TAP), member 1 [EC:7.6.2.2]	Environmental Information Processing; Membrane transport; ABC transporters | Organismal Systems; Digestive system; Bile secretion | Human Diseases; Cancers: Overview; MicroRNAs in cancer | Human Diseases; Cancers: Specific types; Gastric cancer | Brite Hierarchies; Protein families: signaling and cellular processes; Transporters | Brite Hierarchies; Protein families: signaling and cellular proces…	COG1132	ABC-type multidrug transport system, ATPase and permease components		PF00005 [ABC transporter];PF00664 [ABC transporter transmembrane region];PF02463 [RecF/RecN/SMC N terminal domain]	0.064	0.038	0.016	7.677	0.003	9.576
megahit_350151_108-3074	megahit_350151	CDS	Prodigal	2967	989	56.96	ABCB1, CD243	k_Eukaryota;n_Sar;n_Alveolata;c_Dinophyceae;o_Suessiales;f_Symbiodiniaceae;g_Symbiodinium	K05658	ATP-binding cassette, subfamily B (MDR/TAP), member 1 [EC:7.6.2.2]	Environmental Information Processing; Membrane transport; ABC transporters | Organismal Systems; Digestive system; Bile secretion | Human Diseases; Cancers: Overview; MicroRNAs in cancer | Human Diseases; Cancers: Specific types; Gastric cancer | Brite Hierarchies; Protein families: signaling and cellular processes; Transporters | Brite Hierarchies; Protein families: signaling and cellular proces…	COG1132*	ABC-type multidrug transport system, ATPase and permease components		PF00005 [ABC transporter];PF00664 [ABC transporter transmembrane region];PF02463 [RecF/RecN/SMC N terminal domain]	0.043	0.034	0.028	0.03	3.008	0.012
megahit_259094_53-2815	megahit_259094	CDS	Prodigal	2763	921	50.63	ABCB1, CD243	k_Eukaryota;n_Sar;n_Alveolata;c_Dinophyceae;o_Suessiales;f_Symbiodiniaceae;g_Symbiodinium	K05658	ATP-binding cassette, subfamily B (MDR/TAP), member 1 [EC:7.6.2.2]	Environmental Information Processing; Membrane transport; ABC transporters | Organismal Systems; Digestive system; Bile secretion | Human Diseases; Cancers: Overview; MicroRNAs in cancer | Human Diseases; Cancers: Specific types; Gastric cancer | Brite Hierarchies; Protein families: signaling and cellular processes; Transporters | Brite Hierarchies; Protein families: signaling and cellular proces…	COG1132*	ABC-type multidrug transport system, ATPase and permease components		PF00005 [ABC transporter];PF00664 [ABC transporter transmembrane region]	0.058	0.009	0.03	0	2.783	0
megahit_118282_88-4746	megahit_118282	CDS	Prodigal	4659	1553	52.48	ABCB1, CD243	k_Eukaryota;n_Sar;n_Alveolata;c_Dinophyceae;o_Suessiales;f_Symbiodiniaceae;g_Symbiodinium	K05658*	ATP-binding cassette, subfamily B (MDR/TAP), member 1 [EC:7.6.2.2]	Environmental Information Processing; Membrane transport; ABC transporters | Organismal Systems; Digestive system; Bile secretion | Human Diseases; Cancers: Overview; MicroRNAs in cancer | Human Diseases; Cancers: Specific types; Gastric cancer | Brite Hierarchies; Protein families: signaling and cellular processes; Transporters | Brite Hierarchies; Protein families: signaling and cellular proces…	COG1132*	ABC-type multidrug transport system, ATPase and permease components		PF00005 [ABC transporter];PF00664 [ABC transporter transmembrane region]	0.028	0.011	0.045	0	2.549	0.002
megahit_194572_23-3322	megahit_194572	CDS	Prodigal	3300	1100	60.24	ABCB1, CD243	k_Eukaryota;n_Sar;n_Alveolata;c_Dinophyceae;o_Suessiales;f_Symbiodiniaceae	K05658*	ATP-binding cassette, subfamily B (MDR/TAP), member 1 [EC:7.6.2.2]	Environmental Information Processing; Membrane transport; ABC transporters | Organismal Systems; Digestive system; Bile secretion | Human Diseases; Cancers: Overview; MicroRNAs in cancer | Human Diseases; Cancers: Specific types; Gastric cancer | Brite Hierarchies; Protein families: signaling and cellular processes; Transporters | Brite Hierarchies; Protein families: signaling and cellular proces…	COG1132*	ABC-type multidrug transport system, ATPase and permease components		PF00005 [ABC transporter];PF00664 [ABC transporter transmembrane region];PF02582 [Uncharacterised ACR, YagE family COG1723]	0.058	0.011	0.013	0.006	1.225	0.003
megahit_497538_86-2053	megahit_497538	CDS	Prodigal	1968	656	57.77	ABCB1, CD243	k_Eukaryota;n_Sar;n_Alveolata;c_Dinophyceae;o_Suessiales;f_Symbiodiniaceae;g_Symbiodinium	K05658*	ATP-binding cassette, subfamily B (MDR/TAP), member 1 [EC:7.6.2.2]	Environmental Information Processing; Membrane transport; ABC transporters | Organismal Systems; Digestive system; Bile secretion | Human Diseases; Cancers: Overview; MicroRNAs in cancer | Human Diseases; Cancers: Specific types; Gastric cancer | Brite Hierarchies; Protein families: signaling and cellular processes; Transporters | Brite Hierarchies; Protein families: signaling and cellular proces…	COG1132*	ABC-type multidrug transport system, ATPase and permease components		PF00005 [ABC transporter];PF00664 [ABC transporter transmembrane region]	0.033	0	0.043	3.275	0	2.679
megahit_233610_1-3849	megahit_233610	CDS	Prodigal	3849	1283	54.72	ABCB1, CD243	k_Eukaryota;n_Sar;n_Alveolata;c_Dinophyceae;o_Suessiales	K05658*	ATP-binding cassette, subfamily B (MDR/TAP), member 1 [EC:7.6.2.2]	Environmental Information Processing; Membrane transport; ABC transporters | Organismal Systems; Digestive system; Bile secretion | Human Diseases; Cancers: Overview; MicroRNAs in cancer | Human Diseases; Cancers: Specific types; Gastric cancer | Brite Hierarchies; Protein families: signaling and cellular processes; Transporters | Brite Hierarchies; Protein families: signaling and cellular proces…	COG1132*	ABC-type multidrug transport system, ATPase and permease components		PF00005 [ABC transporter];PF00664 [ABC transporter transmembrane region]	0.017	0.013	0.044	0.07	0	4.406
megahit_104928_26-2059	megahit_104928	CDS	Prodigal	2034	678	56.74	ABCB1, CD243	k_Eukaryota;n_Sar;n_Alveolata;c_Dinophyceae;o_Suessiales	K05658	ATP-binding cassette, subfamily B (MDR/TAP), member 1 [EC:7.6.2.2]	Environmental Information Processing; Membrane transport; ABC transporters | Organismal Systems; Digestive system; Bile secretion | Human Diseases; Cancers: Overview; MicroRNAs in cancer | Human Diseases; Cancers: Specific types; Gastric cancer | Brite Hierarchies; Protein families: signaling and cellular processes; Transporters | Brite Hierarchies; Protein families: signaling and cellular proces…	COG1132*	ABC-type multidrug transport system, ATPase and permease components		PF00005 [ABC transporter];PF00664 [ABC transporter transmembrane region]	0.032	0	0.041	0	1.063	0
megahit_574780_3-2828	megahit_574780	CDS	Prodigal	2826	942	57.15	ABCB1, CD243	k_Eukaryota;n_Sar;n_Alveolata;c_Dinophyceae;o_Suessiales;f_Suessiaceae;g_Polarella	K05658	ATP-binding cassette, subfamily B (MDR/TAP), member 1 [EC:7.6.2.2]	Environmental Information Processing; Membrane transport; ABC transporters | Organismal Systems; Digestive system; Bile secretion | Human Diseases; Cancers: Overview; MicroRNAs in cancer | Human Diseases; Cancers: Specific types; Gastric cancer | Brite Hierarchies; Protein families: signaling and cellular processes; Transporters | Brite Hierarchies; Protein families: signaling and cellular proces…	COG1132*	ABC-type multidrug transport system, ATPase and permease components		PF00005 [ABC transporter];PF00664 [ABC transporter transmembrane region]	0	0.027	0.045	3.249	0	3.252
megahit_89748_72-3155	megahit_89748	CDS	Prodigal	3084	1028	60.21	ABCB1, CD243	k_Eukaryota;n_Sar;n_Alveolata;c_Dinophyceae;o_Suessiales;f_Suessiaceae;g_Polarella	K05658*	ATP-binding cassette, subfamily B (MDR/TAP), member 1 [EC:7.6.2.2]	Environmental Information Processing; Membrane transport; ABC transporters | Organismal Systems; Digestive system; Bile secretion | Human Diseases; Cancers: Overview; MicroRNAs in cancer | Human Diseases; Cancers: Specific types; Gastric cancer | Brite Hierarchies; Protein families: signaling and cellular processes; Transporters | Brite Hierarchies; Protein families: signaling and cellular proces…	COG1132*	ABC-type multidrug transport system, ATPase and permease components		PF00005 [ABC transporter];PF00664 [ABC transporter transmembrane region]	0	0.033	0.027	4.567	0	4.28
megahit_161323_137-3817	megahit_161323	CDS	Prodigal	3681	1227	59.55	ABCB1, CD243	k_Eukaryota;n_Sar;n_Alveolata;c_Dinophyceae;o_Suessiales	K05658	ATP-binding cassette, subfamily B (MDR/TAP), member 1 [EC:7.6.2.2]	Environmental Information Processing; Membrane transport; ABC transporters | Organismal Systems; Digestive system; Bile secretion | Human Diseases; Cancers: Overview; MicroRNAs in cancer | Human Diseases; Cancers: Specific types; Gastric cancer | Brite Hierarchies; Protein families: signaling and cellular processes; Transporters | Brite Hierarchies; Protein families: signaling and cellular proces…	COG1132*	ABC-type multidrug transport system, ATPase and permease components		PF00005 [ABC transporter];PF00664 [ABC transporter transmembrane region]	0.035	0.007	0.011	0	2.563	0
megahit_199624_1-3978	megahit_199624	CDS	Prodigal	3978	1326	55.81	ABCB1, CD243	k_Eukaryota;n_Sar;n_Alveolata;c_Dinophyceae;o_Suessiales;f_Symbiodiniaceae;g_Symbiodinium	K05658*	ATP-binding cassette, subfamily B (MDR/TAP), member 1 [EC:7.6.2.2]	Environmental Information Processing; Membrane transport; ABC transporters | Organismal Systems; Digestive system; Bile secretion | Human Diseases; Cancers: Overview; MicroRNAs in cancer | Human Diseases; Cancers: Specific types; Gastric cancer | Brite Hierarchies; Protein families: signaling and cellular processes; Transporters | Brite Hierarchies; Protein families: signaling and cellular proces…	COG1132*	ABC-type multidrug transport system, ATPase and permease components		PF00005 [ABC transporter];PF00664 [ABC transporter transmembrane region]	0.016	0	0.032	4.586	0	4.401
megahit_168984_33-2813	megahit_168984	CDS	Prodigal	2781	927	51.02	ABCB1, CD243	k_Eukaryota;n_Sar;n_Alveolata;c_Dinophyceae;o_Suessiales;f_Symbiodiniaceae	K05658*	ATP-binding cassette, subfamily B (MDR/TAP), member 1 [EC:7.6.2.2]	Environmental Information Processing; Membrane transport; ABC transporters | Organismal Systems; Digestive system; Bile secretion | Human Diseases; Cancers: Overview; MicroRNAs in cancer | Human Diseases; Cancers: Specific types; Gastric cancer | Brite Hierarchies; Protein families: signaling and cellular processes; Transporters | Brite Hierarchies; Protein families: signaling and cellular proces…	COG1132*	ABC-type multidrug transport system, ATPase and permease components		PF00005 [ABC transporter];PF00664 [ABC transporter transmembrane region]	0.023	0.009	0.015	0	2.184	0
megahit_415830_3-2381	megahit_415830	CDS	Prodigal	2379	793	56.45	ABCB1, CD243	k_Eukaryota;n_Sar;n_Alveolata;c_Dinophyceae;o_Suessiales;f_Symbiodiniaceae;g_Symbiodinium	K05658	ATP-binding cassette, subfamily B (MDR/TAP), member 1 [EC:7.6.2.2]	Environmental Information Processing; Membrane transport; ABC transporters | Organismal Systems; Digestive system; Bile secretion | Human Diseases; Cancers: Overview; MicroRNAs in cancer | Human Diseases; Cancers: Specific types; Gastric cancer | Brite Hierarchies; Protein families: signaling and cellular processes; Transporters | Brite Hierarchies; Protein families: signaling and cellular proces…	COG1132*	ABC-type multidrug transport system, ATPase and permease components		PF00005 [ABC transporter];PF00664 [ABC transporter transmembrane region]	0.027	0.011	0	0	1.108	0
megahit_99008_57-2033	megahit_99008	CDS	Prodigal	1977	659	53.11	ABCB1, CD243	k_Eukaryota;n_Sar;n_Alveolata;c_Dinophyceae;o_Suessiales	K05658	ATP-binding cassette, subfamily B (MDR/TAP), member 1 [EC:7.6.2.2]	Environmental Information Processing; Membrane transport; ABC transporters | Organismal Systems; Digestive system; Bile secretion | Human Diseases; Cancers: Overview; MicroRNAs in cancer | Human Diseases; Cancers: Specific types; Gastric cancer | Brite Hierarchies; Protein families: signaling and cellular processes; Transporters | Brite Hierarchies; Protein families: signaling and cellular proces…	COG1132*	ABC-type multidrug transport system, ATPase and permease components		PF00005 [ABC transporter];PF00664 [ABC transporter transmembrane region]	0.032	0	0	0.013	1.735	0
megahit_483654_2-2086	megahit_483654	CDS	Prodigal	2085	695	52.66	ABCB1, CD243	k_Eukaryota;n_Sar;n_Alveolata;c_Dinophyceae;o_Suessiales	K05658*	ATP-binding cassette, subfamily B (MDR/TAP), member 1 [EC:7.6.2.2]	Environmental Information Processing; Membrane transport; ABC transporters | Organismal Systems; Digestive system; Bile secretion | Human Diseases; Cancers: Overview; MicroRNAs in cancer | Human Diseases; Cancers: Specific types; Gastric cancer | Brite Hierarchies; Protein families: signaling and cellular processes; Transporters | Brite Hierarchies; Protein families: signaling and cellular proces…	COG1132*	ABC-type multidrug transport system, ATPase and permease components		PF00005 [ABC transporter];PF00664 [ABC transporter transmembrane region]	0.031	0	0	3.038	0	1.926
megahit_262980_3-2030	megahit_262980	CDS	Prodigal	2028	676	57.3	ABCB1, CD243	k_Eukaryota;n_Sar;n_Alveolata;c_Dinophyceae;o_Suessiales	K05658	ATP-binding cassette, subfamily B (MDR/TAP), member 1 [EC:7.6.2.2]	Environmental Information Processing; Membrane transport; ABC transporters | Organismal Systems; Digestive system; Bile secretion | Human Diseases; Cancers: Overview; MicroRNAs in cancer | Human Diseases; Cancers: Specific types; Gastric cancer | Brite Hierarchies; Protein families: signaling and cellular processes; Transporters | Brite Hierarchies; Protein families: signaling and cellular proces…	COG1132*	ABC-type multidrug transport system, ATPase and permease components		PF00005 [ABC transporter];PF00664 [ABC transporter transmembrane region]	0	0	0.021	4.089	0	1.61
megahit_46831_7-3153	megahit_46831	CDS	Prodigal	3147	1049	54.15	ABCB1, CD243	k_Eukaryota;n_Sar;n_Alveolata;c_Dinophyceae;o_Suessiales;f_Symbiodiniaceae;g_Symbiodinium	K05658	ATP-binding cassette, subfamily B (MDR/TAP), member 1 [EC:7.6.2.2]	Environmental Information Processing; Membrane transport; ABC transporters | Organismal Systems; Digestive system; Bile secretion | Human Diseases; Cancers: Overview; MicroRNAs in cancer | Human Diseases; Cancers: Specific types; Gastric cancer | Brite Hierarchies; Protein families: signaling and cellular processes; Transporters | Brite Hierarchies; Protein families: signaling and cellular proces…	COG1132*	ABC-type multidrug transport system, ATPase and permease components		PF00005 [ABC transporter];PF00664 [ABC transporter transmembrane region]	0	0.008	0.013	3.497	0	1.453
megahit_152432_3-1940	megahit_152432	CDS	Prodigal	1938	646	58.98	ABCB1, CD243	k_Eukaryota;n_Sar;n_Alveolata;c_Dinophyceae;o_Suessiales;f_Symbiodiniaceae;g_Symbiodinium	K05658*	ATP-binding cassette, subfamily B (MDR/TAP), member 1 [EC:7.6.2.2]	Environmental Information Processing; Membrane transport; ABC transporters | Organismal Systems; Digestive system; Bile secretion | Human Diseases; Cancers: Overview; MicroRNAs in cancer | Human Diseases; Cancers: Specific types; Gastric cancer | Brite Hierarchies; Protein families: signaling and cellular processes; Transporters | Brite Hierarchies; Protein families: signaling and cellular proces…	COG1132*	ABC-type multidrug transport system, ATPase and permease components		PF00005 [ABC transporter];PF00664 [ABC transporter transmembrane region]	0	0.013	0	0	1.313	0
megahit_339261_15-3149	megahit_339261	CDS	Prodigal	3135	1045	59.74	ABCB1, CD243	k_Eukaryota;n_Sar;n_Alveolata;c_Dinophyceae;o_Suessiales;f_Symbiodiniaceae;g_Symbiodinium	K05658	ATP-binding cassette, subfamily B (MDR/TAP), member 1 [EC:7.6.2.2]	Environmental Information Processing; Membrane transport; ABC transporters | Organismal Systems; Digestive system; Bile secretion | Human Diseases; Cancers: Overview; MicroRNAs in cancer | Human Diseases; Cancers: Specific types; Gastric cancer | Brite Hierarchies; Protein families: signaling and cellular processes; Transporters | Brite Hierarchies; Protein families: signaling and cellular proces…	COG1132*	ABC-type multidrug transport system, ATPase and permease components		PF00005 [ABC transporter];PF00664 [ABC transporter transmembrane region]	0	0.008	0	2.88	0	0.807
megahit_561119_2-1915	megahit_561119	CDS	Prodigal	1914	638	56.11	ABCB1, CD243	k_Eukaryota;n_Sar;n_Alveolata;c_Dinophyceae;o_Suessiales;f_Symbiodiniaceae;g_Symbiodinium	K05658*	ATP-binding cassette, subfamily B (MDR/TAP), member 1 [EC:7.6.2.2]	Environmental Information Processing; Membrane transport; ABC transporters | Organismal Systems; Digestive system; Bile secretion | Human Diseases; Cancers: Overview; MicroRNAs in cancer | Human Diseases; Cancers: Specific types; Gastric cancer | Brite Hierarchies; Protein families: signaling and cellular processes; Transporters | Brite Hierarchies; Protein families: signaling and cellular proces…	COG1132*	ABC-type multidrug transport system, ATPase and permease components		PF00005 [ABC transporter];PF00664 [ABC transporter transmembrane region]	0	0	0	1.927	0.007	1.22
megahit_326240_48-2270	megahit_326240	CDS	Prodigal	2223	741	57.58	ABCB1, CD243	k_Eukaryota;n_Sar;n_Alveolata;c_Dinophyceae;o_Suessiales;f_Symbiodiniaceae;g_Symbiodinium	K05658*	ATP-binding cassette, subfamily B (MDR/TAP), member 1 [EC:7.6.2.2]	Environmental Information Processing; Membrane transport; ABC transporters | Organismal Systems; Digestive system; Bile secretion | Human Diseases; Cancers: Overview; MicroRNAs in cancer | Human Diseases; Cancers: Specific types; Gastric cancer | Brite Hierarchies; Protein families: signaling and cellular processes; Transporters | Brite Hierarchies; Protein families: signaling and cellular proces…	COG1132*	ABC-type multidrug transport system, ATPase and permease components		PF00005 [ABC transporter];PF00664 [ABC transporter transmembrane region]	0	0	0	1.014	0	1.468
megahit_330524_89-2110	megahit_330524	CDS	Prodigal	2022	674	57.37	ABCB1, CD243	k_Eukaryota;n_Sar;n_Alveolata;c_Dinophyceae;o_Suessiales;f_Symbiodiniaceae;g_Symbiodinium	K05658	ATP-binding cassette, subfamily B (MDR/TAP), member 1 [EC:7.6.2.2]	Environmental Information Processing; Membrane transport; ABC transporters | Organismal Systems; Digestive system; Bile secretion | Human Diseases; Cancers: Overview; MicroRNAs in cancer | Human Diseases; Cancers: Specific types; Gastric cancer | Brite Hierarchies; Protein families: signaling and cellular processes; Transporters | Brite Hierarchies; Protein families: signaling and cellular proces…	COG1132*	ABC-type multidrug transport system, ATPase and permease components		PF00005 [ABC transporter];PF00664 [ABC transporter transmembrane region]	0	0	0	0.006	2.054	0
megahit_546362_3-1181	megahit_546362	CDS	Prodigal	1179	393	56.06	ABCB1, CD243	k_Eukaryota;n_Sar;n_Alveolata;c_Dinophyceae;o_Suessiales;f_Symbiodiniaceae;g_Symbiodinium	K05658	ATP-binding cassette, subfamily B (MDR/TAP), member 1 [EC:7.6.2.2]	Environmental Information Processing; Membrane transport; ABC transporters | Organismal Systems; Digestive system; Bile secretion | Human Diseases; Cancers: Overview; MicroRNAs in cancer | Human Diseases; Cancers: Specific types; Gastric cancer | Brite Hierarchies; Protein families: signaling and cellular processes; Transporters | Brite Hierarchies; Protein families: signaling and cellular proces…	COG1132	ABC-type multidrug transport system, ATPase and permease components		PF00005 [ABC transporter]	0	0	0	0	0.563	0
megahit_273435_2-808	megahit_273435	CDS	Prodigal	807	269	55.64	ABCB1, CD243	k_Eukaryota;n_Sar;n_Alveolata;c_Dinophyceae;o_Suessiales;f_Symbiodiniaceae;g_Symbiodinium	K05658	ATP-binding cassette, subfamily B (MDR/TAP), member 1 [EC:7.6.2.2]	Environmental Information Processing; Membrane transport; ABC transporters | Organismal Systems; Digestive system; Bile secretion | Human Diseases; Cancers: Overview; MicroRNAs in cancer | Human Diseases; Cancers: Specific types; Gastric cancer | Brite Hierarchies; Protein families: signaling and cellular processes; Transporters | Brite Hierarchies; Protein families: signaling and cellular proces…	COG1132*	ABC-type multidrug transport system, ATPase and permease components		PF00005 [ABC transporter]	0	0	0	0	0.355	0
megahit_221704_424-4290	megahit_221704	CDS	Prodigal	3867	1289	60.38	ABCB1, CD243	k_Eukaryota;n_Sar;n_Alveolata;c_Dinophyceae;o_Suessiales	K05658	ATP-binding cassette, subfamily B (MDR/TAP), member 1 [EC:7.6.2.2]	Environmental Information Processing; Membrane transport; ABC transporters | Organismal Systems; Digestive system; Bile secretion | Human Diseases; Cancers: Overview; MicroRNAs in cancer | Human Diseases; Cancers: Specific types; Gastric cancer | Brite Hierarchies; Protein families: signaling and cellular processes; Transporters | Brite Hierarchies; Protein families: signaling and cellular proces…	COG1132*	ABC-type multidrug transport system, ATPase and permease components		PF00005 [ABC transporter];PF00664 [ABC transporter transmembrane region]	0	0	0	1.839	0	1.654
megahit_54344_114-4148	megahit_54344	CDS	Prodigal	4035	1345	55.54	ABCA3	k_Eukaryota;n_Sar;n_Alveolata;c_Dinophyceae;o_Suessiales	K05643*	ATP-binding cassette, subfamily A (ABC1), member 3	Environmental Information Processing; Membrane transport; ABC transporters | Brite Hierarchies; Protein families: signaling and cellular processes; Transporters	COG1131*	ABC-type multidrug transport system, ATPase component		PF00005 [ABC transporter];PF12698 [ABC-2 family transporter protein];PF13304 [AAA domain, putative AbiEii toxin, Type IV TA system]	0.191	0	0	0	1.563	0.009
megahit_326027_2-511	megahit_326027	CDS	Prodigal	510	170	54.12	ABCA3	k_Eukaryota;n_Sar;n_Alveolata;c_Dinophyceae;o_Suessiales	K05643	ATP-binding cassette, subfamily A (ABC1), member 3	Environmental Information Processing; Membrane transport; ABC transporters | Brite Hierarchies; Protein families: signaling and cellular processes; Transporters	COG1131*	ABC-type multidrug transport system, ATPase component			0.126	0	0	0	0.166	0
megahit_580314_269-7675	megahit_580314	CDS	Prodigal	7407	2469	52.95	ABCA3	k_Eukaryota;n_Sar;n_Alveolata;c_Dinophyceae;o_Suessiales;f_Suessiaceae	K05643*	ATP-binding cassette, subfamily A (ABC1), member 3	Environmental Information Processing; Membrane transport; ABC transporters | Brite Hierarchies; Protein families: signaling and cellular processes; Transporters	ENOG410XRGI*		Inorganic ion transport and metabolism	PF00005 [ABC transporter];PF12698 [ABC-2 family transporter protein];PF13304 [AAA domain, putative AbiEii toxin, Type IV TA system]	0.026	0.007	0.017	0.318	0	1.471
megahit_161953_1-5658	megahit_161953	CDS	Prodigal	5658	1886	58.25	ABCA3	k_Eukaryota;n_Sar;n_Alveolata;c_Dinophyceae;o_Suessiales;f_Symbiodiniaceae;g_Symbiodinium	K05643*	ATP-binding cassette, subfamily A (ABC1), member 3	Environmental Information Processing; Membrane transport; ABC transporters | Brite Hierarchies; Protein families: signaling and cellular processes; Transporters	COG1131*	ABC-type multidrug transport system, ATPase component		PF00005 [ABC transporter];PF12698 [ABC-2 family transporter protein];PF13304 [AAA domain, putative AbiEii toxin, Type IV TA system]	0.023	0.004	0.007	0	1.51	0.003
megahit_565024_1-2058	megahit_565024	CDS	Prodigal	2058	686	55.59	ABCA3	k_Eukaryota;n_Sar;n_Alveolata;c_Dinophyceae;o_Suessiales;f_Suessiaceae;g_Polarella	K05643*	ATP-binding cassette, subfamily A (ABC1), member 3	Environmental Information Processing; Membrane transport; ABC transporters | Brite Hierarchies; Protein families: signaling and cellular processes; Transporters	ENOG410XXUP*	(ABC) transporter	Function unknown	PF00005 [ABC transporter];PF12698 [ABC-2 family transporter protein]	0	0	0.02	0	0.272	0
megahit_550916_3-227	megahit_550916	CDS	Prodigal	225	75	56.89	ABCA3	k_Eukaryota;n_Sar;n_Alveolata;c_Dinophyceae;o_Suessiales;f_Symbiodiniaceae;g_Symbiodinium;n_unclassified Symbiodinium;s_Symbiodinium sp.	K05643	ATP-binding cassette, subfamily A (ABC1), member 3	Environmental Information Processing; Membrane transport; ABC transporters | Brite Hierarchies; Protein families: signaling and cellular processes; Transporters	COG1131	ABC-type multidrug transport system, ATPase component			0	0	0	0.144	0	0.197
megahit_540103_3-449	megahit_540103	CDS	Prodigal	447	149	54.81	ABCA3	k_Eukaryota;n_Sar;n_Alveolata;c_Dinophyceae;o_Suessiales;f_Suessiaceae;g_Polarella	K05643	ATP-binding cassette, subfamily A (ABC1), member 3	Environmental Information Processing; Membrane transport; ABC transporters | Brite Hierarchies; Protein families: signaling and cellular processes; Transporters	COG1131	ABC-type multidrug transport system, ATPase component		PF00005 [ABC transporter]	0	0	0	0	0.16	0
megahit_255437_168-4277	megahit_255437	CDS	Prodigal	4110	1370	55.84	ABCA3	k_Eukaryota;n_Sar;n_Alveolata;c_Dinophyceae;o_Suessiales	K05643*	ATP-binding cassette, subfamily A (ABC1), member 3	Environmental Information Processing; Membrane transport; ABC transporters | Brite Hierarchies; Protein families: signaling and cellular processes; Transporters	ENOG410XQJC*	(ABC) transporter	Function unknown	PF00005 [ABC transporter];PF12698 [ABC-2 family transporter protein];PF13304 [AAA domain, putative AbiEii toxin, Type IV TA system]	0	0	0	1.752	0.003	1.733
megahit_342640_505-1491	megahit_342640	CDS	Prodigal	987	329	52.38	AQP8	k_Eukaryota;n_Sar;n_Alveolata;c_Dinophyceae;o_Suessiales;f_Symbiodiniaceae;g_Symbiodinium	K09869*	aquaporin-8	Organismal Systems; Digestive system; Bile secretion | Brite Hierarchies; Protein families: signaling and cellular processes; Transporters				PF00230 [Major intrinsic protein]	1.332	0.802	1.49	0	79.22	0
megahit_148462_250-1215	megahit_148462	CDS	Prodigal	966	322	55.59	AQP8	k_Eukaryota;n_Sar;n_Alveolata;c_Dinophyceae;o_Suessiales;f_Symbiodiniaceae;g_Symbiodinium	K09869*	aquaporin-8	Organismal Systems; Digestive system; Bile secretion | Brite Hierarchies; Protein families: signaling and cellular processes; Transporters				PF00230 [Major intrinsic protein]	0.598	0.247	0.261	82.011	0.027	46.658
megahit_367977_323-1258	megahit_367977	CDS	Prodigal	936	312	52.99	AQP8	k_Eukaryota;n_Sar;n_Alveolata;c_Dinophyceae;o_Suessiales;f_Symbiodiniaceae;g_Symbiodinium	K09869*	aquaporin-8	Organismal Systems; Digestive system; Bile secretion | Brite Hierarchies; Protein families: signaling and cellular processes; Transporters				PF00230 [Major intrinsic protein]	0.411	0.268	0.404	63.687	0.028	39.411
megahit_40936_84-1091	megahit_40936	CDS	Prodigal	1008	336	57.84	AQP8	k_Eukaryota;n_Sar;n_Alveolata;c_Dinophyceae;o_Suessiales	K09869*	aquaporin-8	Organismal Systems; Digestive system; Bile secretion | Brite Hierarchies; Protein families: signaling and cellular processes; Transporters				PF00230 [Major intrinsic protein]	0.286	0.05	0.229	50.649	0.013	23.467
megahit_540737_1355-1459	megahit_540737	CDS	Prodigal	105	35	56.19	AQP1	k_Eukaryota;n_Sar;n_Alveolata;c_Dinophyceae;o_Suessiales;f_Symbiodiniaceae;g_Symbiodinium	K09864*	aquaporin-1	Organismal Systems; Endocrine system; Renin secretion | Organismal Systems; Digestive system; Bile secretion | Organismal Systems; Excretory system; Proximal tubule bicarbonate reclamation | Brite Hierarchies; Protein families: signaling and cellular processes; Transporters | Brite Hierarchies; Protein families: signaling and cellular processes; Exosome					0	0.12	0.2	0	2.914	0
megahit_588202_378-851	megahit_588202	CDS	Prodigal	474	158	55.7	apaG	k_Eukaryota;n_Sar;n_Alveolata;c_Dinophyceae;o_Suessiales;f_Symbiodiniaceae	K06195*	ApaG protein	Not Included in Pathway or Brite; Unclassified: signaling and cellular processes; Others	COG2967*	Uncharacterized protein affecting Mg2+/Co2+ transport	Inorganic ion transport and metabolism	PF04379 [ApaG domain ]	0	0	0	0	0.398	0
megahit_86090_413-1882	megahit_86090	CDS	Prodigal	1470	490	57.82	amt, AMT, MEP	k_Eukaryota;n_Sar;n_Alveolata;c_Dinophyceae;o_Suessiales;f_Symbiodiniaceae;g_Symbiodinium	K03320*	ammonium transporter, Amt family	Brite Hierarchies; Protein families: signaling and cellular processes; Transporters	COG0004*	Ammonia permease	Inorganic ion transport and metabolism	PF00909 [Ammonium Transporter Family]	2.072	0.573	1.858	12.665	0.022	20.124
megahit_72071_242-1033	megahit_72071	CDS	Prodigal	792	264	55.93	amt, AMT, MEP	k_Eukaryota;n_Sar;n_Alveolata;c_Dinophyceae;o_Suessiales;f_Symbiodiniaceae;g_Symbiodinium	K03320*	ammonium transporter, Amt family	Brite Hierarchies; Protein families: signaling and cellular processes; Transporters	ENOG410XNMH*	Histidine kinase	Signal transduction mechanisms	PF00909 [Ammonium Transporter Family]	1.417	0.872	1.857	359.487	0.181	220.183
megahit_403295_217-984	megahit_403295	CDS	Prodigal	768	256	55.47	amt, AMT, MEP	k_Eukaryota;n_Sar;n_Alveolata;c_Dinophyceae;o_Suessiales;f_Symbiodiniaceae;g_Symbiodinium	K03320*	ammonium transporter, Amt family	Brite Hierarchies; Protein families: signaling and cellular processes; Transporters	ENOG410XNMH*	Histidine kinase	Signal transduction mechanisms	PF00909 [Ammonium Transporter Family]	0.96	0.523	1.532	217.14	0.034	194.409
megahit_226178_313-696	megahit_226178	CDS	Prodigal	384	128	52.86	amt, AMT, MEP	k_Eukaryota;n_Sar;n_Alveolata;c_Dinophyceae;o_Suessiales;f_Symbiodiniaceae;g_Symbiodinium	K03320*	ammonium transporter, Amt family	Brite Hierarchies; Protein families: signaling and cellular processes; Transporters	ENOG410XNMH*	Histidine kinase	Signal transduction mechanisms	PF00909 [Ammonium Transporter Family]	0.585	0.327	0.657	79.426	0.034	41.789
megahit_55502_3-1088	megahit_55502	CDS	Prodigal	1086	362	56.08	amt, AMT, MEP	k_Eukaryota;n_Sar;n_Alveolata;c_Dinophyceae;o_Suessiales;f_Symbiodiniaceae;g_Symbiodinium	K03320*	ammonium transporter, Amt family	Brite Hierarchies; Protein families: signaling and cellular processes; Transporters	ENOG410XNMH*	Histidine kinase	Signal transduction mechanisms	PF00909 [Ammonium Transporter Family]	0.679	0.405	0.484	0.048	70.829	0.081
megahit_403295_3-170	megahit_403295	CDS	Prodigal	168	56	51.79	amt, AMT, MEP	k_Eukaryota;n_Sar;n_Alveolata;c_Dinophyceae;o_Suessiales;f_Symbiodiniaceae;g_Symbiodinium	K03320*	ammonium transporter, Amt family	Brite Hierarchies; Protein families: signaling and cellular processes; Transporters	COG0004	Ammonia permease	Inorganic ion transport and metabolism		0.191	0.224	1.125	77.531	0.077	73.824
megahit_305003_3-398	megahit_305003	CDS	Prodigal	396	132	54.55	amt, AMT, MEP	k_Eukaryota;n_Sar;n_Alveolata;c_Dinophyceae;o_Suessiales;f_Symbiodiniaceae;g_Symbiodinium	K03320*	ammonium transporter, Amt family	Brite Hierarchies; Protein families: signaling and cellular processes; Transporters	ENOG410XNMH*	Histidine kinase	Signal transduction mechanisms	PF00909 [Ammonium Transporter Family]	0.324	0.222	0.424	95.903	0.033	77.315
megahit_357593_2-397	megahit_357593	CDS	Prodigal	396	132	54.29	amt, AMT, MEP	k_Eukaryota;n_Sar;n_Alveolata;c_Dinophyceae;o_Suessiales;f_Symbiodiniaceae;g_Symbiodinium	K03320*	ammonium transporter, Amt family	Brite Hierarchies; Protein families: signaling and cellular processes; Transporters	ENOG410XNMH*	Histidine kinase	Signal transduction mechanisms	PF00909 [Ammonium Transporter Family]	0.486	0.127	0.318	9.214	0	27.901
megahit_17423_3-230	megahit_17423	CDS	Prodigal	228	76	55.7	amt, AMT, MEP	k_Eukaryota;n_Sar;n_Alveolata;c_Dinophyceae;o_Suessiales;f_Symbiodiniaceae;g_Symbiodinium	K03320*	ammonium transporter, Amt family	Brite Hierarchies; Protein families: signaling and cellular processes; Transporters	ENOG410XNMH*	Histidine kinase	Signal transduction mechanisms	PF00909 [Ammonium Transporter Family]	0.703	0.11	0	0	15.932	0
megahit_346151_62-1681	megahit_346151	CDS	Prodigal	1620	540	54.38	amt, AMT, MEP	k_Eukaryota;n_Sar;n_Alveolata;c_Dinophyceae;o_Suessiales;f_Symbiodiniaceae;g_Symbiodinium	K03320*	ammonium transporter, Amt family	Brite Hierarchies; Protein families: signaling and cellular processes; Transporters	COG0004*	Ammonia permease	Inorganic ion transport and metabolism	PF00909 [Ammonium Transporter Family]	0.297	0.233	0.22	0.04	25.232	0.131
megahit_438675_1-870	megahit_438675	CDS	Prodigal	870	290	58.28	amt, AMT, MEP	k_Eukaryota;n_Sar;n_Alveolata;c_Dinophyceae;o_Suessiales;f_Symbiodiniaceae;g_Symbiodinium	K03320*	ammonium transporter, Amt family	Brite Hierarchies; Protein families: signaling and cellular processes; Transporters	ENOG410XNMH*	Histidine kinase	Signal transduction mechanisms	PF00909 [Ammonium Transporter Family]	0.405	0.101	0.169	0.193	24.221	0.244
megahit_462734_410-1234	megahit_462734	CDS	Prodigal	825	275	61.45	amt, AMT, MEP	k_Eukaryota;n_Sar;n_Alveolata;c_Dinophyceae;o_Suessiales;f_Symbiodiniaceae;g_Symbiodinium	K03320*	ammonium transporter, Amt family	Brite Hierarchies; Protein families: signaling and cellular processes; Transporters	ENOG410XNMH*	Histidine kinase	Signal transduction mechanisms	PF00909 [Ammonium Transporter Family]	0.389	0.152	0.127	55.333	0	23.622
megahit_337652_296-1582	megahit_337652	CDS	Prodigal	1287	429	54.86	amt, AMT, MEP	k_Eukaryota;n_Sar;n_Alveolata;c_Dinophyceae;o_Suessiales;f_Symbiodiniaceae;g_Symbiodinium	K03320*	ammonium transporter, Amt family	Brite Hierarchies; Protein families: signaling and cellular processes; Transporters	ENOG410XNMH*	Histidine kinase	Signal transduction mechanisms	PF00909 [Ammonium Transporter Family]	0.249	0.039	0.326	24.491	0.01	15.603
megahit_280012_273-635	megahit_280012	CDS	Prodigal	363	121	51.24	amt, AMT, MEP	k_Eukaryota;n_Sar;n_Alveolata;c_Dinophyceae;o_Suessiales;f_Symbiodiniaceae;g_Symbiodinium	K03320*	ammonium transporter, Amt family	Brite Hierarchies; Protein families: signaling and cellular processes; Transporters	ENOG410XNMH*	Histidine kinase	Signal transduction mechanisms	PF00909 [Ammonium Transporter Family]	0.265	0.173	0.116	48.068	0.036	39.065
megahit_455031_3-281	megahit_455031	CDS	Prodigal	279	93	57.35	amt, AMT, MEP	k_Eukaryota;n_Sar;n_Alveolata;c_Dinophyceae;o_Suessiales;f_Symbiodiniaceae;g_Symbiodinium	K03320*	ammonium transporter, Amt family	Brite Hierarchies; Protein families: signaling and cellular processes; Transporters	ENOG410XNMH	Histidine kinase	Signal transduction mechanisms	PF00909 [Ammonium Transporter Family]	0.46	0.09	0	5.555	0	9.258
megahit_247060_3-776	megahit_247060	CDS	Prodigal	774	258	59.43	amt, AMT, MEP	k_Eukaryota;n_Sar;n_Alveolata;c_Dinophyceae;o_Suessiales;f_Symbiodiniaceae;g_Symbiodinium	K03320*	ammonium transporter, Amt family	Brite Hierarchies; Protein families: signaling and cellular processes; Transporters	ENOG410XNMH	Histidine kinase	Signal transduction mechanisms	PF00909 [Ammonium Transporter Family]	0.249	0.13	0.081	28.376	0	17.327
megahit_32601_1-444	megahit_32601	CDS	Prodigal	444	148	58.33	amt, AMT, MEP	k_Eukaryota;n_Sar;n_Alveolata;c_Dinophyceae;o_Suessiales;f_Symbiodiniaceae;g_Symbiodinium	K03320*	ammonium transporter, Amt family	Brite Hierarchies; Protein families: signaling and cellular processes; Transporters	ENOG410XNMH*	Histidine kinase	Signal transduction mechanisms	PF00909 [Ammonium Transporter Family]	0.144	0.057	0.237	22.18	0	14.963
megahit_45079_165-758	megahit_45079	CDS	Prodigal	594	198	60.27	amt, AMT, MEP	k_Eukaryota;n_Sar;n_Alveolata;c_Dinophyceae;o_Suessiales;f_Symbiodiniaceae;g_Symbiodinium	K03320*	ammonium transporter, Amt family	Brite Hierarchies; Protein families: signaling and cellular processes; Transporters	ENOG410XNMH*	Histidine kinase	Signal transduction mechanisms	PF00909 [Ammonium Transporter Family]	0.054	0.085	0.283	55.738	0	31.17
megahit_375637_180-383	megahit_375637	CDS	Prodigal	204	68	50.98	amt, AMT, MEP	k_Eukaryota;n_Sar;n_Alveolata;c_Dinophyceae;o_Suessiales;f_Symbiodiniaceae;g_Symbiodinium	K03320*	ammonium transporter, Amt family	Brite Hierarchies; Protein families: signaling and cellular processes; Transporters	COG0004	Ammonia permease	Inorganic ion transport and metabolism		0	0	0.412	0	2.298	0
megahit_104397_179-493	megahit_104397	CDS	Prodigal	315	105	59.37	amt, AMT, MEP	k_Eukaryota;n_Sar;n_Alveolata;c_Dinophyceae;o_Suessiales;f_Symbiodiniaceae	K03320*	ammonium transporter, Amt family	Brite Hierarchies; Protein families: signaling and cellular processes; Transporters					0.102	0.04	0.267	22.182	0	12.665
megahit_209259_3-710	megahit_209259	CDS	Prodigal	708	236	56.36	amt, AMT, MEP	k_Eukaryota;n_Sar;n_Alveolata;c_Dinophyceae;o_Suessiales;f_Symbiodiniaceae;g_Symbiodinium	K03320*	ammonium transporter, Amt family	Brite Hierarchies; Protein families: signaling and cellular processes; Transporters	ENOG410XNMH*	Histidine kinase	Signal transduction mechanisms	PF00909 [Ammonium Transporter Family]	0.181	0.106	0.119	55.073	0	28.988
megahit_237453_2-268	megahit_237453	CDS	Prodigal	267	89	67.04	amt, AMT, MEP	k_Eukaryota;n_Sar;n_Alveolata;c_Dinophyceae;o_Suessiales;f_Symbiodiniaceae;g_Symbiodinium	K03320*	ammonium transporter, Amt family	Brite Hierarchies; Protein families: signaling and cellular processes; Transporters	ENOG410XNMH	Histidine kinase	Signal transduction mechanisms	PF00909 [Ammonium Transporter Family]	0.24	0	0.157	5.418	0	4.672
megahit_235317_3-1271	megahit_235317	CDS	Prodigal	1269	423	54.14	amt, AMT, MEP	k_Eukaryota;n_Sar;n_Alveolata;c_Dinophyceae;o_Suessiales;f_Symbiodiniaceae;g_Symbiodinium	K03320*	ammonium transporter, Amt family	Brite Hierarchies; Protein families: signaling and cellular processes; Transporters	COG0004*	Ammonia permease	Inorganic ion transport and metabolism	PF00909 [Ammonium Transporter Family]	0.101	0.079	0.215	26.151	0.031	16.089
megahit_368661_3-281	megahit_368661	CDS	Prodigal	279	93	54.84	amt, AMT, MEP	k_Eukaryota;n_Sar;n_Alveolata;c_Dinophyceae;o_Suessiales;f_Symbiodiniaceae;g_Symbiodinium	K03320*	ammonium transporter, Amt family	Brite Hierarchies; Protein families: signaling and cellular processes; Transporters	ENOG410XNMH	Histidine kinase	Signal transduction mechanisms	PF00909 [Ammonium Transporter Family]	0.23	0	0.151	13.286	0.047	6.563
megahit_368504_2-1945	megahit_368504	CDS	Prodigal	1944	648	54.42	amt, AMT, MEP	k_Eukaryota;n_Sar;n_Alveolata;c_Dinophyceae;o_Suessiales;f_Symbiodiniaceae;g_Symbiodinium	K03320*	ammonium transporter, Amt family	Brite Hierarchies; Protein families: signaling and cellular processes; Transporters	ENOG410XNMH*	Histidine kinase	Signal transduction mechanisms	PF00909 [Ammonium Transporter Family];PF14124 [Domain of unknown function (DUF4291)]	0.082	0.084	0.205	27.023	0.04	14.298
megahit_231049_1-357	megahit_231049	CDS	Prodigal	357	119	58.26	amt, AMT, MEP	k_Eukaryota;n_Sar;n_Alveolata;c_Dinophyceae;o_Suessiales;f_Symbiodiniaceae;g_Symbiodinium	K03320*	ammonium transporter, Amt family	Brite Hierarchies; Protein families: signaling and cellular processes; Transporters	ENOG410XNMH	Histidine kinase	Signal transduction mechanisms	PF00909 [Ammonium Transporter Family]	0.18	0	0.177	29.34	0.073	18.089
megahit_56435_1048-1404	megahit_56435	CDS	Prodigal	357	119	55.18	amt, AMT, MEP	k_Eukaryota;n_Sar;n_Alveolata;c_Dinophyceae;o_Suessiales;f_Symbiodiniaceae;g_Symbiodinium	K03320*	ammonium transporter, Amt family	Brite Hierarchies; Protein families: signaling and cellular processes; Transporters	ENOG410XNMH	Histidine kinase	Signal transduction mechanisms	PF00909 [Ammonium Transporter Family]	0.18	0.035	0.118	0.072	9.446	0.198
megahit_112360_2-499	megahit_112360	CDS	Prodigal	498	166	57.03	amt, AMT, MEP	k_Eukaryota;n_Sar;n_Alveolata;c_Dinophyceae;o_Suessiales;f_Symbiodiniaceae;g_Symbiodinium	K03320*	ammonium transporter, Amt family	Brite Hierarchies; Protein families: signaling and cellular processes; Transporters	ENOG410XNMH*	Histidine kinase	Signal transduction mechanisms	PF00909 [Ammonium Transporter Family]	0.064	0.076	0.169	0	4.85	0
megahit_210755_282-1859	megahit_210755	CDS	Prodigal	1578	526	58.37	amt, AMT, MEP	k_Eukaryota;n_Sar;n_Alveolata;c_Dinophyceae;o_Suessiales;f_Symbiodiniaceae;g_Symbiodinium	K03320*	ammonium transporter, Amt family	Brite Hierarchies; Protein families: signaling and cellular processes; Transporters	COG0004*	Ammonia permease	Inorganic ion transport and metabolism	PF00909 [Ammonium Transporter Family]	0.244	0.032	0	0.057	13.853	0
megahit_4408_2-292	megahit_4408	CDS	Prodigal	291	97	53.26	amt, AMT, MEP	k_Eukaryota;n_Sar;n_Alveolata;c_Dinophyceae;o_Suessiales;f_Symbiodiniaceae;g_Symbiodinium	K03320*	ammonium transporter, Amt family	Brite Hierarchies; Protein families: signaling and cellular processes; Transporters	ENOG410XNMH*	Histidine kinase	Signal transduction mechanisms	PF00909 [Ammonium Transporter Family]	0.22	0	0	13.892	0.045	10.944
megahit_433631_524-715	megahit_433631	CDS	Prodigal	192	64	51.56	amt, AMT, MEP	k_Eukaryota;n_Sar;n_Alveolata;c_Dinophyceae;o_Suessiales;f_Symbiodiniaceae;g_Symbiodinium	K03320*	ammonium transporter, Amt family	Brite Hierarchies; Protein families: signaling and cellular processes; Transporters					0	0	0.219	23.611	0	15.849
megahit_77058_3-464	megahit_77058	CDS	Prodigal	462	154	51.95	amt, AMT, MEP	k_Eukaryota;n_Sar;n_Alveolata;c_Dinophyceae;o_Suessiales;f_Symbiodiniaceae;g_Symbiodinium	K03320*	ammonium transporter, Amt family	Brite Hierarchies; Protein families: signaling and cellular processes; Transporters	ENOG410XNMH*	Histidine kinase	Signal transduction mechanisms	PF00909 [Ammonium Transporter Family]	0.139	0.054	0	7.212	0	6.012
megahit_61767_3-1409	megahit_61767	CDS	Prodigal	1407	469	51.31	amt, AMT, MEP	k_Eukaryota;n_Sar;n_Alveolata;c_Dinophyceae;o_Suessiales;f_Symbiodiniaceae;g_Symbiodinium	K03320*	ammonium transporter, Amt family	Brite Hierarchies; Protein families: signaling and cellular processes; Transporters	ENOG410XNMH*	Histidine kinase	Signal transduction mechanisms	PF00909 [Ammonium Transporter Family]	0.137	0.018	0.03	5.613	0	3.15
megahit_460379_49-207	megahit_460379	CDS	Prodigal	159	53	50.94	amt, AMT, MEP	k_Eukaryota;n_Sar;n_Alveolata;c_Dinophyceae;o_Suessiales;f_Symbiodiniaceae;g_Symbiodinium	K03320*	ammonium transporter, Amt family	Brite Hierarchies; Protein families: signaling and cellular processes; Transporters	COG0004	Ammonia permease	Inorganic ion transport and metabolism		0	0.158	0	7.595	0.082	7.622
megahit_37297_1-546	megahit_37297	CDS	Prodigal	546	182	56.04	amt, AMT, MEP	k_Eukaryota;n_Sar;n_Alveolata;c_Dinophyceae;o_Suessiales;f_Symbiodiniaceae;g_Symbiodinium	K03320*	ammonium transporter, Amt family	Brite Hierarchies; Protein families: signaling and cellular processes; Transporters	ENOG410XNMH*	Histidine kinase	Signal transduction mechanisms	PF00909 [Ammonium Transporter Family]	0	0	0.154	29.071	0.024	18.972
megahit_255481_1-315	megahit_255481	CDS	Prodigal	315	105	60.63	amt, AMT, MEP	k_Eukaryota;n_Sar;n_Alveolata;c_Dinophyceae;o_Suessiales;f_Symbiodiniaceae;g_Symbiodinium	K03320*	ammonium transporter, Amt family	Brite Hierarchies; Protein families: signaling and cellular processes; Transporters	ENOG410XNMH*	Histidine kinase	Signal transduction mechanisms	PF00909 [Ammonium Transporter Family]	0	0	0.133	4.592	0	2.893
megahit_343911_2-322	megahit_343911	CDS	Prodigal	321	107	53.27	amt, AMT, MEP	k_Eukaryota;n_Sar;n_Alveolata;c_Dinophyceae;o_Suessiales;f_Symbiodiniaceae;g_Symbiodinium	K03320*	ammonium transporter, Amt family	Brite Hierarchies; Protein families: signaling and cellular processes; Transporters	ENOG410XNMH*	Histidine kinase	Signal transduction mechanisms	PF00909 [Ammonium Transporter Family]	0	0	0.131	4.164	0	3.858
megahit_155901_2-265	megahit_155901	CDS	Prodigal	264	88	54.55	amt, AMT, MEP	k_Eukaryota;n_Sar;n_Alveolata;c_Dinophyceae;o_Suessiales	K03320*	ammonium transporter, Amt family	Brite Hierarchies; Protein families: signaling and cellular processes; Transporters	ENOG410XNMH*	Histidine kinase	Signal transduction mechanisms		0	0.048	0.08	0	2.022	0
megahit_481055_45-308	megahit_481055	CDS	Prodigal	264	88	51.89	amt, AMT, MEP	k_Eukaryota;n_Sar;n_Alveolata;c_Dinophyceae;o_Suessiales;f_Symbiodiniaceae;g_Symbiodinium	K03320*	ammonium transporter, Amt family	Brite Hierarchies; Protein families: signaling and cellular processes; Transporters	ENOG410XNMH	Histidine kinase	Signal transduction mechanisms	PF00909 [Ammonium Transporter Family]	0.121	0	0	30.65	0.049	20.708
megahit_403141_2-250	megahit_403141	CDS	Prodigal	249	83	67.07	amt, AMT, MEP	k_Eukaryota;n_Sar;n_Alveolata;c_Dinophyceae;o_Suessiales;f_Symbiodiniaceae;g_Symbiodinium	K03320*	ammonium transporter, Amt family	Brite Hierarchies; Protein families: signaling and cellular processes; Transporters	ENOG410XNMH*	Histidine kinase	Signal transduction mechanisms	PF00909 [Ammonium Transporter Family]	0	0	0.084	6.38	0	4.441
megahit_201543_66-959	megahit_201543	CDS	Prodigal	894	298	56.82	amt, AMT, MEP	k_Eukaryota;n_Sar;n_Alveolata;c_Dinophyceae;o_Suessiales	K03320*	ammonium transporter, Amt family	Brite Hierarchies; Protein families: signaling and cellular processes; Transporters	COG0004	Ammonia permease	Inorganic ion transport and metabolism	PF00909 [Ammonium Transporter Family]	0.072	0	0	0	1.748	0.04
megahit_174499_53-1405	megahit_174499	CDS	Prodigal	1353	451	57.06	amt, AMT, MEP	k_Eukaryota;n_Sar;n_Alveolata;c_Dinophyceae;o_Suessiales;f_Symbiodiniaceae;g_Symbiodinium	K03320*	ammonium transporter, Amt family	Brite Hierarchies; Protein families: signaling and cellular processes; Transporters				PF00909 [Ammonium Transporter Family]	0	0	0.062	0.01	1.415	0.026
megahit_566700_27-1463	megahit_566700	CDS	Prodigal	1437	479	51.36	amt, AMT, MEP	k_Eukaryota;n_Sar;n_Alveolata;c_Dinophyceae;o_Suessiales;f_Symbiodiniaceae;g_Symbiodinium	K03320*	ammonium transporter, Amt family	Brite Hierarchies; Protein families: signaling and cellular processes; Transporters	COG0004*	Ammonia permease	Inorganic ion transport and metabolism	PF00909 [Ammonium Transporter Family]	0.045	0.017	0	0	1.219	0
megahit_329426_3-215	megahit_329426	CDS	Prodigal	213	71	51.64	amt, AMT, MEP	k_Eukaryota;n_Sar;n_Alveolata;c_Dinophyceae;o_Suessiales;f_Symbiodiniaceae;g_Symbiodinium	K03320*	ammonium transporter, Amt family	Brite Hierarchies; Protein families: signaling and cellular processes; Transporters	ENOG410XNMH	Histidine kinase	Signal transduction mechanisms	PF00909 [Ammonium Transporter Family]	0	0.059	0	1.728	0	2.284
megahit_400437_211-1680	megahit_400437	CDS	Prodigal	1470	490	56.26	amt, AMT, MEP	k_Eukaryota;n_Sar;n_Alveolata;c_Dinophyceae;o_Suessiales;f_Symbiodiniaceae;g_Symbiodinium	K03320*	ammonium transporter, Amt family	Brite Hierarchies; Protein families: signaling and cellular processes; Transporters	COG0004*	Ammonia permease	Inorganic ion transport and metabolism	PF00909 [Ammonium Transporter Family]	0	0	0.029	3.317	0	2.16
megahit_205868_4257-4484	megahit_205868	CDS	Prodigal	228	76	47.37	amt, AMT, MEP	k_Eukaryota;n_Sar;n_Alveolata;c_Dinophyceae;o_Suessiales;f_Symbiodiniaceae;g_Symbiodinium	K03320*	ammonium transporter, Amt family	Brite Hierarchies; Protein families: signaling and cellular processes; Transporters	ENOG410XNMH	Histidine kinase	Signal transduction mechanisms		0	0	0	11.471	0	3.298
megahit_37275_3-308	megahit_37275	CDS	Prodigal	306	102	60.13	amt, AMT, MEP	k_Eukaryota;n_Sar;n_Alveolata;c_Dinophyceae;o_Suessiales;f_Symbiodiniaceae;g_Symbiodinium	K03320*	ammonium transporter, Amt family	Brite Hierarchies; Protein families: signaling and cellular processes; Transporters	ENOG410XNMH*	Histidine kinase	Signal transduction mechanisms	PF00909 [Ammonium Transporter Family]	0	0	0	7.26	0	4.279
megahit_502433_17-268	megahit_502433	CDS	Prodigal	252	84	65.48	amt, AMT, MEP	k_Eukaryota;n_Sar;n_Alveolata;c_Dinophyceae;o_Suessiales;f_Symbiodiniaceae;g_Symbiodinium	K03320*	ammonium transporter, Amt family	Brite Hierarchies; Protein families: signaling and cellular processes; Transporters	ENOG410XNMH*	Histidine kinase	Signal transduction mechanisms	PF00909 [Ammonium Transporter Family]	0	0	0	0.179	0	5.09
megahit_210305_1139-1252	megahit_210305	CDS	Prodigal	114	38	58.77	amt, AMT, MEP	k_Eukaryota;n_Sar;n_Alveolata;c_Dinophyceae;o_Suessiales;f_Symbiodiniaceae;g_Symbiodinium	K03320*	ammonium transporter, Amt family	Brite Hierarchies; Protein families: signaling and cellular processes; Transporters	ENOG410XNMH*	Histidine kinase	Signal transduction mechanisms		0	0	0	1.756	0	3.337
megahit_515490_268-378	megahit_515490	CDS	Prodigal	111	37	65.77	amt, AMT, MEP	k_Eukaryota;n_Sar;n_Alveolata;c_Dinophyceae;o_Suessiales;f_Symbiodiniaceae;g_Symbiodinium	K03320*	ammonium transporter, Amt family	Brite Hierarchies; Protein families: signaling and cellular processes; Transporters	ENOG410XNMH*	Histidine kinase	Signal transduction mechanisms		0	0	0	0.233	0	2.949
megahit_556112_41-1387	megahit_556112	CDS	Prodigal	1347	449	58.35	amt, AMT, MEP	k_Eukaryota;n_Sar;n_Alveolata;c_Dinophyceae;o_Suessiales;f_Symbiodiniaceae;g_Symbiodinium	K03320*	ammonium transporter, Amt family	Brite Hierarchies; Protein families: signaling and cellular processes; Transporters	COG0004*	Ammonia permease	Inorganic ion transport and metabolism	PF00909 [Ammonium Transporter Family]	0	0	0	1.668	0	1.392
megahit_42452_3-260	megahit_42452	CDS	Prodigal	258	86	59.69	amt, AMT, MEP	k_Eukaryota;n_Sar;n_Alveolata;c_Dinophyceae;o_Suessiales;f_Symbiodiniaceae;g_Symbiodinium	K03320*	ammonium transporter, Amt family	Brite Hierarchies; Protein families: signaling and cellular processes; Transporters	ENOG410XNMH	Histidine kinase	Signal transduction mechanisms	PF00909 [Ammonium Transporter Family]	0	0	0	0.05	2.902	0
megahit_403192_89-607	megahit_403192	CDS	Prodigal	519	173	54.91	amt, AMT, MEP	k_Eukaryota;n_Sar;n_Alveolata;c_Dinophyceae;o_Suessiales;f_Symbiodiniaceae;g_Symbiodinium	K03320*	ammonium transporter, Amt family	Brite Hierarchies; Protein families: signaling and cellular processes; Transporters	ENOG410XNMH*	Histidine kinase	Signal transduction mechanisms	PF00909 [Ammonium Transporter Family]	0	0	0	1.506	0	1.312
megahit_485408_1-360	megahit_485408	CDS	Prodigal	360	120	59.72	amt, AMT, MEP	k_Eukaryota;n_Sar;n_Alveolata;c_Dinophyceae;o_Suessiales;f_Symbiodiniaceae;g_Symbiodinium	K03320*	ammonium transporter, Amt family	Brite Hierarchies; Protein families: signaling and cellular processes; Transporters	ENOG410XNMH*	Histidine kinase	Signal transduction mechanisms	PF00909 [Ammonium Transporter Family]	0	0	0	0.036	2.604	0
megahit_201543_988-1290	megahit_201543	CDS	Prodigal	303	101	55.78	amt, AMT, MEP	k_Eukaryota;n_Sar;n_Alveolata;c_Dinophyceae;o_Suessiales;f_Symbiodiniaceae;g_Symbiodinium	K03320*	ammonium transporter, Amt family	Brite Hierarchies; Protein families: signaling and cellular processes; Transporters	ENOG410XNMH*	Histidine kinase	Signal transduction mechanisms		0	0	0	0	2.578	0
megahit_438952_3-392	megahit_438952	CDS	Prodigal	390	130	54.62	amt, AMT, MEP	k_Eukaryota;n_Sar;n_Alveolata;c_Dinophyceae;o_Suessiales;f_Symbiodiniaceae;g_Symbiodinium	K03320*	ammonium transporter, Amt family	Brite Hierarchies; Protein families: signaling and cellular processes; Transporters	ENOG410XNMH*	Histidine kinase	Signal transduction mechanisms	PF00909 [Ammonium Transporter Family]	0	0	0	0	2.287	0.181
megahit_494350_441-764	megahit_494350	CDS	Prodigal	324	108	58.33	amt, AMT, MEP	k_Eukaryota;n_Sar;n_Alveolata;c_Dinophyceae;o_Suessiales;f_Symbiodiniaceae;g_Symbiodinium	K03320*	ammonium transporter, Amt family	Brite Hierarchies; Protein families: signaling and cellular processes; Transporters	ENOG410XNMH*	Histidine kinase	Signal transduction mechanisms	PF00909 [Ammonium Transporter Family]	0	0	0	0	1.648	0
megahit_543508_3-281	megahit_543508	CDS	Prodigal	279	93	55.2	amt, AMT, MEP	k_Eukaryota;n_Sar;n_Alveolata;c_Dinophyceae;o_Suessiales;f_Symbiodiniaceae;g_Symbiodinium	K03320*	ammonium transporter, Amt family	Brite Hierarchies; Protein families: signaling and cellular processes; Transporters	COG0004	Ammonia permease	Inorganic ion transport and metabolism	PF00909 [Ammonium Transporter Family]	0	0	0	0.602	0	0.571
megahit_279454_3-107	megahit_279454	CDS	Prodigal	105	35	54.29	amt, AMT, MEP	k_Eukaryota;n_Sar;n_Alveolata;c_Dinophyceae;o_Suessiales;f_Symbiodiniaceae;g_Symbiodinium	K03320*	ammonium transporter, Amt family	Brite Hierarchies; Protein families: signaling and cellular processes; Transporters	ENOG410XNMH	Histidine kinase	Signal transduction mechanisms		0	0	0	0.615	0	0.505
megahit_243162_3-200	megahit_243162	CDS	Prodigal	198	66	66.16	amt, AMT, MEP	k_Eukaryota;n_Sar;n_Alveolata;c_Dinophyceae;o_Suessiales;f_Symbiodiniaceae;g_Symbiodinium	K03320*	ammonium transporter, Amt family	Brite Hierarchies; Protein families: signaling and cellular processes; Transporters	ENOG410XNMH*	Histidine kinase	Signal transduction mechanisms	PF00909 [Ammonium Transporter Family]	0	0	0	0.554	0	0.447
megahit_544631_1-219	megahit_544631	CDS	Prodigal	219	73	59.36	amt, AMT, MEP	k_Eukaryota;n_Sar;n_Alveolata;c_Dinophyceae;o_Suessiales;f_Symbiodiniaceae;g_Symbiodinium	K03320*	ammonium transporter, Amt family	Brite Hierarchies; Protein families: signaling and cellular processes; Transporters	COG0004*	Ammonia permease	Inorganic ion transport and metabolism	PF00909 [Ammonium Transporter Family]	0	0	0	0	0.565	0
megahit_320856_1-246	megahit_320856	CDS	Prodigal	246	82	60.16	amt, AMT, MEP	k_Eukaryota;n_Sar;n_Alveolata;c_Dinophyceae;o_Suessiales;f_Symbiodiniaceae;g_Symbiodinium	K03320*	ammonium transporter, Amt family	Brite Hierarchies; Protein families: signaling and cellular processes; Transporters	ENOG410XNMH	Histidine kinase	Signal transduction mechanisms	PF00909 [Ammonium Transporter Family]	0	0	0	0	0.503	0
megahit_185104_1-282	megahit_185104	CDS	Prodigal	282	94	59.93	amt, AMT, MEP	k_Eukaryota;n_Sar;n_Alveolata;c_Dinophyceae;o_Suessiales;f_Symbiodiniaceae;g_Symbiodinium	K03320*	ammonium transporter, Amt family	Brite Hierarchies; Protein families: signaling and cellular processes; Transporters	ENOG410XNMH	Histidine kinase	Signal transduction mechanisms	PF00909 [Ammonium Transporter Family]	0	0	0	0	0.392	0
megahit_124187_1-201	megahit_124187	CDS	Prodigal	201	67	59.2	amt, AMT, MEP	k_Eukaryota;n_Sar;n_Alveolata;c_Dinophyceae;o_Suessiales;f_Symbiodiniaceae;g_Symbiodinium	K03320*	ammonium transporter, Amt family	Brite Hierarchies; Protein families: signaling and cellular processes; Transporters	COG0004*	Ammonia permease	Inorganic ion transport and metabolism	PF00909 [Ammonium Transporter Family]	0	0	0	0	0.324	0
megahit_544615_2-217	megahit_544615	CDS	Prodigal	216	72	58.8	amt, AMT, MEP	k_Eukaryota;n_Sar;n_Alveolata;c_Dinophyceae;o_Suessiales;f_Symbiodiniaceae;g_Symbiodinium	K03320*	ammonium transporter, Amt family	Brite Hierarchies; Protein families: signaling and cellular processes; Transporters	COG0004*	Ammonia permease	Inorganic ion transport and metabolism	PF00909 [Ammonium Transporter Family]	0	0	0	0	0.241	0
megahit_678_3-251	megahit_678	CDS	Prodigal	249	83	57.83	amt, AMT, MEP	k_Eukaryota;n_Sar;n_Alveolata;c_Dinophyceae;o_Suessiales;f_Symbiodiniaceae;g_Symbiodinium	K03320*	ammonium transporter, Amt family	Brite Hierarchies; Protein families: signaling and cellular processes; Transporters	COG0004*	Ammonia permease	Inorganic ion transport and metabolism	PF00909 [Ammonium Transporter Family]	0	0	0	0	0.157	0.071
megahit_471076_3-182	megahit_471076	CDS	Prodigal	180	60	57.22	amt, AMT, MEP	k_Eukaryota;n_Sar;n_Alveolata;c_Dinophyceae;o_Suessiales;f_Symbiodiniaceae;g_Symbiodinium	K03320*	ammonium transporter, Amt family	Brite Hierarchies; Protein families: signaling and cellular processes; Transporters	ENOG410XNMH*	Histidine kinase	Signal transduction mechanisms	PF00909 [Ammonium Transporter Family]	0	0	0	0	0	0.098
megahit_544632_1-219	megahit_544632	CDS	Prodigal	219	73	60.27	amt, AMT, MEP	k_Eukaryota;n_Sar;n_Alveolata;c_Dinophyceae;o_Suessiales;f_Symbiodiniaceae;g_Symbiodinium	K03320*	ammonium transporter, Amt family	Brite Hierarchies; Protein families: signaling and cellular processes; Transporters	COG0004*	Ammonia permease	Inorganic ion transport and metabolism	PF00909 [Ammonium Transporter Family]	0	0	0	0	0.03	0
megahit_469797_2-1138	megahit_469797	CDS	Prodigal	1137	379	54.71	SLC42A, RHAG, RHBG, RHCG, CD241	k_Eukaryota;n_Sar;n_Alveolata;c_Dinophyceae;o_Suessiales;f_Symbiodiniaceae	K06580*	ammonium transporter Rh	Brite Hierarchies; Protein families: signaling and cellular processes; Transporters | Brite Hierarchies; Protein families: signaling and cellular processes; CD molecules				PF00909 [Ammonium Transporter Family]	0	0	0.037	0	5.164	0
megahit_400559_2-385	megahit_400559	CDS	Prodigal	384	128	53.91	KDM1A, AOF2, LSD1	k_Eukaryota;n_Sar;n_Alveolata;c_Dinophyceae;o_Suessiales;f_Symbiodiniaceae;g_Symbiodinium	K11450	lysine-specific histone demethylase 1A [EC:1.-.-.-]	Organismal Systems; Environmental adaptation; Thermogenesis | Brite Hierarchies; Protein families: genetic information processing; Chromosome and associated proteins	ENOG410XQW0	Polyamine oxidase	Function unknown	PF01593 [Flavin containing amine oxidoreductase]	0	0	0	0.774	0	0.783
megahit_416535_319-2055	megahit_416535	CDS	Prodigal	1737	579	58.38	DDX3X, bel	k_Eukaryota;n_Sar;n_Alveolata;c_Dinophyceae;o_Suessiales	K11594*	ATP-dependent RNA helicase DDX3X [EC:3.6.4.13]	Organismal Systems; Immune system; RIG-I-like receptor signaling pathway | Human Diseases; Cancers: Overview; Viral carcinogenesis | Human Diseases; Infectious diseases: Viral; Hepatitis B | Brite Hierarchies; Protein families: genetic information processing; Messenger RNA biogenesis | Brite Hierarchies; Protein families: genetic information processing; Spliceosome | Brite Hierarchies; Protein fa…	ENOG410XNTI*	purine NTP-dependent helicase activity	Replication, recombination and repair	PF00270 [DEAD/DEAH box helicase];PF00271 [Helicase conserved C-terminal domain]	0.111	0.108	0.121	19.083	0.037	12.564
megahit_108079_90-2669	megahit_108079	CDS	Prodigal	2580	860	55.54	DDX3X, bel	k_Eukaryota;n_Sar;n_Alveolata;c_Dinophyceae;o_Suessiales	K11594*	ATP-dependent RNA helicase DDX3X [EC:3.6.4.13]	Organismal Systems; Immune system; RIG-I-like receptor signaling pathway | Human Diseases; Cancers: Overview; Viral carcinogenesis | Human Diseases; Infectious diseases: Viral; Hepatitis B | Brite Hierarchies; Protein families: genetic information processing; Messenger RNA biogenesis | Brite Hierarchies; Protein families: genetic information processing; Spliceosome | Brite Hierarchies; Protein fa…	ENOG410XNTI	purine NTP-dependent helicase activity	Replication, recombination and repair	PF00270 [DEAD/DEAH box helicase];PF00271 [Helicase conserved C-terminal domain]	0.162	0.049	0.073	0	5.735	0
megahit_102177_129-1736	megahit_102177	CDS	Prodigal	1608	536	55.6	DDX3X, bel	k_Eukaryota;n_Sar;n_Alveolata;c_Dinophyceae;o_Suessiales;f_Symbiodiniaceae;g_Symbiodinium	K11594	ATP-dependent RNA helicase DDX3X [EC:3.6.4.13]	Organismal Systems; Immune system; RIG-I-like receptor signaling pathway | Human Diseases; Cancers: Overview; Viral carcinogenesis | Human Diseases; Infectious diseases: Viral; Hepatitis B | Brite Hierarchies; Protein families: genetic information processing; Messenger RNA biogenesis | Brite Hierarchies; Protein families: genetic information processing; Spliceosome | Brite Hierarchies; Protein fa…	ENOG410XNVG	ATP-dependent R helicase involved in mR splicing. May destabilize the U1 5'-splice site duplex to permit an effective competition for the 5'-splice site by the U6 snR, resulting in the switch between U1 and U6 at the 5'-splice site. May also act to unwind the U4 U6 base-pairing interaction in the U4 U6 U5 snRNP, facilitating the first covalent step of splicing	R processing and modification	PF00270 [DEAD/DEAH box helicase];PF00271 [Helicase conserved C-terminal domain]	0.04	0.016	0.209	16.879	0.024	12.186
megahit_299036_1-1770	megahit_299036	CDS	Prodigal	1770	590	57.4	DDX3X, bel	k_Eukaryota;n_Sar;n_Alveolata;c_Dinophyceae;o_Suessiales;f_Symbiodiniaceae;g_Symbiodinium	K11594*	ATP-dependent RNA helicase DDX3X [EC:3.6.4.13]	Organismal Systems; Immune system; RIG-I-like receptor signaling pathway | Human Diseases; Cancers: Overview; Viral carcinogenesis | Human Diseases; Infectious diseases: Viral; Hepatitis B | Brite Hierarchies; Protein families: genetic information processing; Messenger RNA biogenesis | Brite Hierarchies; Protein families: genetic information processing; Spliceosome | Brite Hierarchies; Protein fa…	ENOG410XNTI*	purine NTP-dependent helicase activity	Replication, recombination and repair	PF00270 [DEAD/DEAH box helicase];PF00271 [Helicase conserved C-terminal domain]	0.072	0.014	0.166	0	5.822	0
megahit_26621_2-1753	megahit_26621	CDS	Prodigal	1752	584	55.19	DDX3X, bel	k_Eukaryota;n_Sar;n_Alveolata;c_Dinophyceae;o_Suessiales;f_Symbiodiniaceae;g_Symbiodinium	K11594	ATP-dependent RNA helicase DDX3X [EC:3.6.4.13]	Organismal Systems; Immune system; RIG-I-like receptor signaling pathway | Human Diseases; Cancers: Overview; Viral carcinogenesis | Human Diseases; Infectious diseases: Viral; Hepatitis B | Brite Hierarchies; Protein families: genetic information processing; Messenger RNA biogenesis | Brite Hierarchies; Protein families: genetic information processing; Spliceosome | Brite Hierarchies; Protein fa…	ENOG410XNTI*	purine NTP-dependent helicase activity	Replication, recombination and repair	PF00270 [DEAD/DEAH box helicase];PF00271 [Helicase conserved C-terminal domain]	0.146	0.043	0.048	0.052	9.263	0.03
megahit_167632_54-1865	megahit_167632	CDS	Prodigal	1812	604	58.33	DDX3X, bel	k_Eukaryota;n_Sar;n_Alveolata;c_Dinophyceae;o_Suessiales;f_Symbiodiniaceae;g_Symbiodinium	K11594*	ATP-dependent RNA helicase DDX3X [EC:3.6.4.13]	Organismal Systems; Immune system; RIG-I-like receptor signaling pathway | Human Diseases; Cancers: Overview; Viral carcinogenesis | Human Diseases; Infectious diseases: Viral; Hepatitis B | Brite Hierarchies; Protein families: genetic information processing; Messenger RNA biogenesis | Brite Hierarchies; Protein families: genetic information processing; Spliceosome | Brite Hierarchies; Protein fa…	ENOG410XNTI*	purine NTP-dependent helicase activity	Replication, recombination and repair	PF00270 [DEAD/DEAH box helicase];PF00271 [Helicase conserved C-terminal domain]	0.106	0.028	0.093	0.014	10.027	0
megahit_438480_473-2689	megahit_438480	CDS	Prodigal	2217	739	55.62	DDX3X, bel	k_Eukaryota;n_Sar;n_Alveolata;c_Dinophyceae;o_Suessiales;f_Symbiodiniaceae;g_Symbiodinium	K11594*	ATP-dependent RNA helicase DDX3X [EC:3.6.4.13]	Organismal Systems; Immune system; RIG-I-like receptor signaling pathway | Human Diseases; Cancers: Overview; Viral carcinogenesis | Human Diseases; Infectious diseases: Viral; Hepatitis B | Brite Hierarchies; Protein families: genetic information processing; Messenger RNA biogenesis | Brite Hierarchies; Protein families: genetic information processing; Spliceosome | Brite Hierarchies; Protein fa…	ENOG410XNTI	purine NTP-dependent helicase activity	Replication, recombination and repair	PF00270 [DEAD/DEAH box helicase];PF00271 [Helicase conserved C-terminal domain]	0.072	0.006	0.133	0	5.288	0
megahit_417586_72-1871	megahit_417586	CDS	Prodigal	1800	600	55.5	DDX3X, bel	k_Eukaryota;n_Sar;n_Alveolata;c_Dinophyceae;o_Suessiales;f_Symbiodiniaceae;g_Symbiodinium	K11594*	ATP-dependent RNA helicase DDX3X [EC:3.6.4.13]	Organismal Systems; Immune system; RIG-I-like receptor signaling pathway | Human Diseases; Cancers: Overview; Viral carcinogenesis | Human Diseases; Infectious diseases: Viral; Hepatitis B | Brite Hierarchies; Protein families: genetic information processing; Messenger RNA biogenesis | Brite Hierarchies; Protein families: genetic information processing; Spliceosome | Brite Hierarchies; Protein fa…	ENOG410XNTI*	purine NTP-dependent helicase activity	Replication, recombination and repair	PF00270 [DEAD/DEAH box helicase];PF00271 [Helicase conserved C-terminal domain]	0.036	0.028	0.117	18.824	0.007	11.392
megahit_495915_1-2169	megahit_495915	CDS	Prodigal	2169	723	54.68	DDX3X, bel	k_Eukaryota;n_Sar;n_Alveolata;c_Dinophyceae;o_Suessiales	K11594*	ATP-dependent RNA helicase DDX3X [EC:3.6.4.13]	Organismal Systems; Immune system; RIG-I-like receptor signaling pathway | Human Diseases; Cancers: Overview; Viral carcinogenesis | Human Diseases; Infectious diseases: Viral; Hepatitis B | Brite Hierarchies; Protein families: genetic information processing; Messenger RNA biogenesis | Brite Hierarchies; Protein families: genetic information processing; Spliceosome | Brite Hierarchies; Protein fa…	ENOG410XNTI	purine NTP-dependent helicase activity	Replication, recombination and repair	PF00270 [DEAD/DEAH box helicase];PF00271 [Helicase conserved C-terminal domain]	0.059	0.046	0.039	5.362	0	8.536
megahit_31517_1-2037	megahit_31517	CDS	Prodigal	2037	679	56.5	DDX3X, bel	k_Eukaryota;n_Sar;n_Alveolata;c_Dinophyceae;o_Suessiales;f_Symbiodiniaceae;g_Symbiodinium	K11594*	ATP-dependent RNA helicase DDX3X [EC:3.6.4.13]	Organismal Systems; Immune system; RIG-I-like receptor signaling pathway | Human Diseases; Cancers: Overview; Viral carcinogenesis | Human Diseases; Infectious diseases: Viral; Hepatitis B | Brite Hierarchies; Protein families: genetic information processing; Messenger RNA biogenesis | Brite Hierarchies; Protein families: genetic information processing; Spliceosome | Brite Hierarchies; Protein fa…	ENOG410XNTI	purine NTP-dependent helicase activity	Replication, recombination and repair	PF00270 [DEAD/DEAH box helicase];PF00271 [Helicase conserved C-terminal domain]	0	0.037	0.083	0	3.515	0.026
megahit_372258_61-2229	megahit_372258	CDS	Prodigal	2169	723	60.44	DDX3X, bel	k_Eukaryota;n_Sar;n_Alveolata;c_Dinophyceae;o_Suessiales;f_Symbiodiniaceae;g_Symbiodinium	K11594*	ATP-dependent RNA helicase DDX3X [EC:3.6.4.13]	Organismal Systems; Immune system; RIG-I-like receptor signaling pathway | Human Diseases; Cancers: Overview; Viral carcinogenesis | Human Diseases; Infectious diseases: Viral; Hepatitis B | Brite Hierarchies; Protein families: genetic information processing; Messenger RNA biogenesis | Brite Hierarchies; Protein families: genetic information processing; Spliceosome | Brite Hierarchies; Protein fa…	ENOG410XSQV*	ATP-dependent R helicase	Replication, recombination and repair	PF00270 [DEAD/DEAH box helicase]	0.059	0.035	0.019	1.429	0	4.547
megahit_79020_3-1853	megahit_79020	CDS	Prodigal	1851	617	55.38	DDX3X, bel	k_Eukaryota;n_Sar;n_Alveolata;c_Dinophyceae;o_Suessiales;f_Symbiodiniaceae;g_Symbiodinium	K11594*	ATP-dependent RNA helicase DDX3X [EC:3.6.4.13]	Organismal Systems; Immune system; RIG-I-like receptor signaling pathway | Human Diseases; Cancers: Overview; Viral carcinogenesis | Human Diseases; Infectious diseases: Viral; Hepatitis B | Brite Hierarchies; Protein families: genetic information processing; Messenger RNA biogenesis | Brite Hierarchies; Protein families: genetic information processing; Spliceosome | Brite Hierarchies; Protein fa…	ENOG410XNTI*	purine NTP-dependent helicase activity	Replication, recombination and repair	PF00270 [DEAD/DEAH box helicase];PF00271 [Helicase conserved C-terminal domain]	0.035	0.054	0	9.877	0.007	5.596
megahit_140496_71-2065	megahit_140496	CDS	Prodigal	1995	665	56.14	DDX3X, bel	k_Eukaryota;n_Sar;n_Alveolata;c_Dinophyceae;o_Suessiales;f_Symbiodiniaceae;g_Symbiodinium	K11594*	ATP-dependent RNA helicase DDX3X [EC:3.6.4.13]	Organismal Systems; Immune system; RIG-I-like receptor signaling pathway | Human Diseases; Cancers: Overview; Viral carcinogenesis | Human Diseases; Infectious diseases: Viral; Hepatitis B | Brite Hierarchies; Protein families: genetic information processing; Messenger RNA biogenesis | Brite Hierarchies; Protein families: genetic information processing; Spliceosome | Brite Hierarchies; Protein fa…	COG0513	Superfamily II DNA and RNA helicases	Translation, ribosomal structure and biogenesis|Transcription|DNA replication, recombination and repair	PF00270 [DEAD/DEAH box helicase];PF00271 [Helicase conserved C-terminal domain]	0.064	0	0.021	3.813	0	2.306
megahit_403831_1-1629	megahit_403831	CDS	Prodigal	1629	543	51.07	DDX3X, bel	k_Eukaryota;n_Sar;n_Alveolata;c_Dinophyceae;o_Suessiales;f_Symbiodiniaceae;g_Symbiodinium	K11594	ATP-dependent RNA helicase DDX3X [EC:3.6.4.13]	Organismal Systems; Immune system; RIG-I-like receptor signaling pathway | Human Diseases; Cancers: Overview; Viral carcinogenesis | Human Diseases; Infectious diseases: Viral; Hepatitis B | Brite Hierarchies; Protein families: genetic information processing; Messenger RNA biogenesis | Brite Hierarchies; Protein families: genetic information processing; Spliceosome | Brite Hierarchies; Protein fa…	ENOG410XQU7*	DEAD (Asp-Glu-Ala-Asp) box polypeptide	Replication, recombination and repair	PF00270 [DEAD/DEAH box helicase];PF00271 [Helicase conserved C-terminal domain]	0.039	0	0.013	0	2.953	0
megahit_458903_44-1687	megahit_458903	CDS	Prodigal	1644	548	49.21	DDX3X, bel	k_Eukaryota;n_Sar;n_Alveolata;c_Dinophyceae;o_Suessiales;f_Symbiodiniaceae;g_Symbiodinium	K11594	ATP-dependent RNA helicase DDX3X [EC:3.6.4.13]	Organismal Systems; Immune system; RIG-I-like receptor signaling pathway | Human Diseases; Cancers: Overview; Viral carcinogenesis | Human Diseases; Infectious diseases: Viral; Hepatitis B | Brite Hierarchies; Protein families: genetic information processing; Messenger RNA biogenesis | Brite Hierarchies; Protein families: genetic information processing; Spliceosome | Brite Hierarchies; Protein fa…	ENOG410XPYC*	ATP-binding R helicase involved in 40S ribosomal subunit biogenesis and is required for the normal formation of 18S rRs through pre-rR processing at A0, A1 and A2 sites. Required for vegetative growth (By similarity)	Translation, ribosomal structure and biogenesis	PF00270 [DEAD/DEAH box helicase];PF00271 [Helicase conserved C-terminal domain]	0.039	0	0	2.585	0	1.453
megahit_501799_2-1747	megahit_501799	CDS	Prodigal	1746	582	56.99	DDX3X, bel	k_Eukaryota;n_Sar;n_Alveolata;c_Dinophyceae;o_Suessiales;f_Symbiodiniaceae;g_Symbiodinium	K11594*	ATP-dependent RNA helicase DDX3X [EC:3.6.4.13]	Organismal Systems; Immune system; RIG-I-like receptor signaling pathway | Human Diseases; Cancers: Overview; Viral carcinogenesis | Human Diseases; Infectious diseases: Viral; Hepatitis B | Brite Hierarchies; Protein families: genetic information processing; Messenger RNA biogenesis | Brite Hierarchies; Protein families: genetic information processing; Spliceosome | Brite Hierarchies; Protein fa…	ENOG410XNTI*	purine NTP-dependent helicase activity	Replication, recombination and repair	PF00270 [DEAD/DEAH box helicase];PF00271 [Helicase conserved C-terminal domain]	0	0	0.024	1.121	0	0.679
megahit_434940_1-606	megahit_434940	CDS	Prodigal	606	202	66.01	DDX3X, bel	k_Eukaryota;n_Sar;n_Alveolata;c_Dinophyceae;o_Suessiales;f_Symbiodiniaceae;g_Symbiodinium	K11594*	ATP-dependent RNA helicase DDX3X [EC:3.6.4.13]	Organismal Systems; Immune system; RIG-I-like receptor signaling pathway | Human Diseases; Cancers: Overview; Viral carcinogenesis | Human Diseases; Infectious diseases: Viral; Hepatitis B | Brite Hierarchies; Protein families: genetic information processing; Messenger RNA biogenesis | Brite Hierarchies; Protein families: genetic information processing; Spliceosome | Brite Hierarchies; Protein fa…	ENOG410XNTI*	purine NTP-dependent helicase activity	Replication, recombination and repair	PF00271 [Helicase conserved C-terminal domain]	0	0	0	0	0.623	0
megahit_285161_3-311	megahit_285161	CDS	Prodigal	309	103	69.26	DDX3X, bel	k_Eukaryota;n_Sar;n_Alveolata;c_Dinophyceae;o_Suessiales;f_Symbiodiniaceae;g_Symbiodinium	K11594*	ATP-dependent RNA helicase DDX3X [EC:3.6.4.13]	Organismal Systems; Immune system; RIG-I-like receptor signaling pathway | Human Diseases; Cancers: Overview; Viral carcinogenesis | Human Diseases; Infectious diseases: Viral; Hepatitis B | Brite Hierarchies; Protein families: genetic information processing; Messenger RNA biogenesis | Brite Hierarchies; Protein families: genetic information processing; Spliceosome | Brite Hierarchies; Protein fa…	ENOG410XNTI*	purine NTP-dependent helicase activity	Replication, recombination and repair	PF00270 [DEAD/DEAH box helicase]	0	0	0	0	0.295	0
megahit_514925_397-963	megahit_514925	CDS	Prodigal	567	189	52.2	DDX3X, bel	k_Eukaryota;n_Sar;n_Alveolata;c_Dinophyceae;o_Suessiales	K11594	ATP-dependent RNA helicase DDX3X [EC:3.6.4.13]	Organismal Systems; Immune system; RIG-I-like receptor signaling pathway | Human Diseases; Cancers: Overview; Viral carcinogenesis | Human Diseases; Infectious diseases: Viral; Hepatitis B | Brite Hierarchies; Protein families: genetic information processing; Messenger RNA biogenesis | Brite Hierarchies; Protein families: genetic information processing; Spliceosome | Brite Hierarchies; Protein fa…	ENOG410XQQC	DEAD (Asp-Glu-Ala-Asp) box polypeptide 41	Replication, recombination and repair	PF00270 [DEAD/DEAH box helicase]	0	0	0	0.103	0	0.25
megahit_541993_3-878	megahit_541993	CDS	Prodigal	876	292	52.63	ICMT, STE14	k_Eukaryota;n_Sar;n_Alveolata;c_Dinophyceae;o_Suessiales	K00587*	protein-S-isoprenylcysteine O-methyltransferase [EC:2.1.1.100]	Metabolism; Metabolism of terpenoids and polyketides; Terpenoid backbone biosynthesis	COG2020*	Putative protein-S-isoprenylcysteine methyltransferase	Posttranslational modification, protein turnover, chaperones	PF04140 [Isoprenylcysteine carboxyl methyltransferase (ICMT) family ]	0	0	0.048	0	1.442	0
megahit_135585_252-1109	megahit_135585	CDS	Prodigal	858	286	50.93	ICMT, STE14	k_Eukaryota;n_Sar;n_Alveolata;c_Dinophyceae;o_Suessiales;f_Symbiodiniaceae	K00587*	protein-S-isoprenylcysteine O-methyltransferase [EC:2.1.1.100]	Metabolism; Metabolism of terpenoids and polyketides; Terpenoid backbone biosynthesis	COG2020*	Putative protein-S-isoprenylcysteine methyltransferase	Posttranslational modification, protein turnover, chaperones	PF04140 [Isoprenylcysteine carboxyl methyltransferase (ICMT) family ]	0	0	0	0.715	0	0.454
megahit_26463_7-135	megahit_26463	CDS	Prodigal	129	43	52.71	PCYOX1, FCLY	k_Eukaryota;n_Sar;n_Alveolata;c_Dinophyceae;o_Suessiales	K05906*	prenylcysteine oxidase / farnesylcysteine lyase [EC:1.8.3.5 1.8.3.6]	Metabolism; Metabolism of terpenoids and polyketides; Terpenoid backbone biosynthesis					0.249	0	0	0	3.835	0
megahit_184795_963-1067	megahit_184795	CDS	Prodigal	105	35	61.9	asm25	k_Eukaryota;n_Sar;n_Alveolata;c_Dinophyceae;o_Suessiales;f_Symbiodiniaceae;g_Symbiodinium	K16039*	N-glycosyltransferase [EC:2.4.1.-]	Metabolism; Metabolism of terpenoids and polyketides; Biosynthesis of ansamycins					0	0	0	0	1.178	0
megahit_151606_564-1895	megahit_151606	CDS	Prodigal	1332	444	52.48	ispH, lytB	k_Eukaryota;n_Sar;n_Alveolata;c_Dinophyceae;o_Suessiales;f_Symbiodiniaceae;g_Symbiodinium;s_Symbiodinium natans	K03527*	4-hydroxy-3-methylbut-2-en-1-yl diphosphate reductase [EC:1.17.7.4]	Metabolism; Metabolism of terpenoids and polyketides; Terpenoid backbone biosynthesis	COG0761*	Penicillin tolerance protein	Cell envelope biogenesis, outer membrane|Lipid metabolism	PF02401 [LytB protein]	0.193	0.075	0.126	29.103	0.01	19.306
megahit_185548_905-2239	megahit_185548	CDS	Prodigal	1335	445	55.06	ispH, lytB	k_Eukaryota;n_Sar;n_Alveolata;c_Dinophyceae;o_Suessiales;f_Symbiodiniaceae;g_Symbiodinium	K03527*	4-hydroxy-3-methylbut-2-en-1-yl diphosphate reductase [EC:1.17.7.4]	Metabolism; Metabolism of terpenoids and polyketides; Terpenoid backbone biosynthesis	COG0761*	Penicillin tolerance protein	Cell envelope biogenesis, outer membrane|Lipid metabolism	PF02401 [LytB protein]	0.048	0.047	0.094	0.058	8.017	0.013
megahit_180599_124-1365	megahit_180599	CDS	Prodigal	1242	414	56.52	ispE	k_Eukaryota;n_Sar;n_Alveolata;c_Dinophyceae;o_Suessiales;f_Symbiodiniaceae;g_Symbiodinium	K00919*	4-diphosphocytidyl-2-C-methyl-D-erythritol kinase [EC:2.7.1.148]	Metabolism; Metabolism of terpenoids and polyketides; Terpenoid backbone biosynthesis	COG1947*	4-diphosphocytidyl-2C-methyl-D-erythritol 2-phosphate synthase	Lipid metabolism		0.155	0	0	8.605	0.021	3.853
megahit_49698_210-1469	megahit_49698	CDS	Prodigal	1260	420	54.52	ispE	k_Eukaryota;n_Sar;n_Alveolata;c_Dinophyceae;o_Suessiales;f_Symbiodiniaceae;g_Symbiodinium	K00919*	4-diphosphocytidyl-2-C-methyl-D-erythritol kinase [EC:2.7.1.148]	Metabolism; Metabolism of terpenoids and polyketides; Terpenoid backbone biosynthesis	COG1947*	4-diphosphocytidyl-2C-methyl-D-erythritol 2-phosphate synthase	Lipid metabolism		0	0	0.033	0	5.854	0
megahit_523017_94-1053	megahit_523017	CDS	Prodigal	960	320	50.31	ispD	k_Eukaryota;n_Sar;n_Alveolata;c_Dinophyceae;o_Suessiales;f_Symbiodiniaceae;g_Symbiodinium	K00991*	2-C-methyl-D-erythritol 4-phosphate cytidylyltransferase [EC:2.7.7.60]	Metabolism; Metabolism of terpenoids and polyketides; Terpenoid backbone biosynthesis	COG1211*	4-diphosphocytidyl-2-methyl-D-erithritol synthase	Lipid metabolism	PF01128 [2-C-methyl-D-erythritol 4-phosphate cytidylyltransferase]	0	0.013	0.044	0	2.97	0
megahit_362229_3-1076	megahit_362229	CDS	Prodigal	1074	358	49.35	ispD	k_Eukaryota;n_Sar;n_Alveolata;c_Dinophyceae;o_Suessiales;f_Symbiodiniaceae;g_Symbiodinium	K00991*	2-C-methyl-D-erythritol 4-phosphate cytidylyltransferase [EC:2.7.7.60]	Metabolism; Metabolism of terpenoids and polyketides; Terpenoid backbone biosynthesis	COG1211*	4-diphosphocytidyl-2-methyl-D-erithritol synthase	Lipid metabolism	PF01128 [2-C-methyl-D-erythritol 4-phosphate cytidylyltransferase]	0	0	0	4.504	0	2.076
megahit_307707_63-911	megahit_307707	CDS	Prodigal	849	283	59.13	ispF	k_Eukaryota;n_Sar;n_Alveolata;c_Dinophyceae;o_Suessiales;f_Symbiodiniaceae;g_Symbiodinium	K01770*	2-C-methyl-D-erythritol 2,4-cyclodiphosphate synthase [EC:4.6.1.12]	Metabolism; Metabolism of terpenoids and polyketides; Terpenoid backbone biosynthesis	COG0245	2C-methyl-D-erythritol 2,4-cyclodiphosphate synthase	Lipid metabolism	PF02542 [YgbB family]	0	0	0.049	0	1.925	0
megahit_301328_3-863	megahit_301328	CDS	Prodigal	861	287	63.18	ispF	k_Eukaryota;n_Sar;n_Alveolata;c_Dinophyceae;o_Suessiales;f_Symbiodiniaceae;g_Symbiodinium	K01770*	2-C-methyl-D-erythritol 2,4-cyclodiphosphate synthase [EC:4.6.1.12]	Metabolism; Metabolism of terpenoids and polyketides; Terpenoid backbone biosynthesis	COG0245	2C-methyl-D-erythritol 2,4-cyclodiphosphate synthase	Lipid metabolism	PF02542 [YgbB family]	0	0	0	4.665	0	1.87
megahit_322245_62-1558	megahit_322245	CDS	Prodigal	1497	499	57.52	dxr	k_Eukaryota;n_Sar;n_Alveolata;c_Dinophyceae	K00099*	1-deoxy-D-xylulose-5-phosphate reductoisomerase [EC:1.1.1.267]	Metabolism; Metabolism of terpenoids and polyketides; Terpenoid backbone biosynthesis	COG0743*	1-deoxy-D-xylulose 5-phosphate reductoisomerase	Lipid metabolism	PF02670 [1-deoxy-D-xylulose 5-phosphate reductoisomerase];PF08436 [1-deoxy-D-xylulose 5-phosphate reductoisomerase C-terminal];PF13288 [DXP reductoisomerase C-terminal domain]	0.086	0.017	0.084	0.026	6.223	0.012
megahit_238318_82-1656	megahit_238318	CDS	Prodigal	1575	525	61.33	dxr	k_Eukaryota;n_Sar;n_Alveolata;c_Dinophyceae	K00099*	1-deoxy-D-xylulose-5-phosphate reductoisomerase [EC:1.1.1.267]	Metabolism; Metabolism of terpenoids and polyketides; Terpenoid backbone biosynthesis	COG0743*	1-deoxy-D-xylulose 5-phosphate reductoisomerase	Lipid metabolism	PF02670 [1-deoxy-D-xylulose 5-phosphate reductoisomerase];PF08436 [1-deoxy-D-xylulose 5-phosphate reductoisomerase C-terminal];PF13288 [DXP reductoisomerase C-terminal domain]	0.041	0.064	0.08	22.469	0.008	8.459
megahit_487299_170-2410	megahit_487299	CDS	Prodigal	2241	747	56.27	gcpE, ispG	k_Eukaryota;n_Sar;n_Alveolata;c_Dinophyceae;o_Suessiales;f_Symbiodiniaceae;g_Symbiodinium	K03526*	(E)-4-hydroxy-3-methylbut-2-enyl-diphosphate synthase [EC:1.17.7.1 1.17.7.3]	Metabolism; Metabolism of terpenoids and polyketides; Terpenoid backbone biosynthesis	COG0821*	Enzyme involved in the deoxyxylulose pathway of isoprenoid biosynthesis	Lipid metabolism	PF04551 [GcpE protein]	0	0.034	0.075	11.071	0.023	8.108
megahit_174654_92-2341	megahit_174654	CDS	Prodigal	2250	750	55.87	gcpE, ispG	k_Eukaryota;n_Sar;n_Alveolata;c_Dinophyceae;o_Suessiales;f_Symbiodiniaceae;g_Symbiodinium	K03526*	(E)-4-hydroxy-3-methylbut-2-enyl-diphosphate synthase [EC:1.17.7.1 1.17.7.3]	Metabolism; Metabolism of terpenoids and polyketides; Terpenoid backbone biosynthesis	COG0821*	Enzyme involved in the deoxyxylulose pathway of isoprenoid biosynthesis	Lipid metabolism	PF04551 [GcpE protein]	0.086	0	0	0	1.846	0
megahit_38211_190-2484	megahit_38211	CDS	Prodigal	2295	765	57.34	tktA, tktB	k_Eukaryota;n_Sar;n_Alveolata;c_Dinophyceae;o_Suessiales	K00615*	transketolase [EC:2.2.1.1]	Metabolism; Carbohydrate metabolism; Pentose phosphate pathway | Metabolism; Energy metabolism; Carbon fixation in photosynthetic organisms | Metabolism; Metabolism of terpenoids and polyketides; Biosynthesis of ansamycins	COG0021*	Transketolase	Carbohydrate transport and metabolism	PF00456 [Transketolase, thiamine diphosphate binding domain];PF02779 [Transketolase, pyrimidine binding domain]	0.545	0.213	0.275	0.093	24.414	0.069
megahit_18425_3-557	megahit_18425	CDS	Prodigal	555	185	57.84	tktA, tktB	k_Eukaryota;n_Sar;n_Alveolata;c_Dinophyceae;o_Suessiales	K00615*	transketolase [EC:2.2.1.1]	Metabolism; Carbohydrate metabolism; Pentose phosphate pathway | Metabolism; Energy metabolism; Carbon fixation in photosynthetic organisms | Metabolism; Metabolism of terpenoids and polyketides; Biosynthesis of ansamycins	COG0021*	Transketolase	Carbohydrate transport and metabolism		0.231	0.136	0.379	0.035	16.82	0.096
megahit_337638_64-2334	megahit_337638	CDS	Prodigal	2271	757	55.97	tktA, tktB	k_Eukaryota;n_Sar;n_Alveolata;c_Dinophyceae	K00615*	transketolase [EC:2.2.1.1]	Metabolism; Carbohydrate metabolism; Pentose phosphate pathway | Metabolism; Energy metabolism; Carbon fixation in photosynthetic organisms | Metabolism; Metabolism of terpenoids and polyketides; Biosynthesis of ansamycins	COG0021*	Transketolase	Carbohydrate transport and metabolism	PF00456 [Transketolase, thiamine diphosphate binding domain];PF02779 [Transketolase, pyrimidine binding domain]	0.367	0.077	0.278	0	27.991	0.078
megahit_11230_251-2107	megahit_11230	CDS	Prodigal	1857	619	60.9	tktA, tktB	k_Eukaryota;n_Sar;n_Alveolata;c_Dinophyceae;o_Suessiales	K00615*	transketolase [EC:2.2.1.1]	Metabolism; Carbohydrate metabolism; Pentose phosphate pathway | Metabolism; Energy metabolism; Carbon fixation in photosynthetic organisms | Metabolism; Metabolism of terpenoids and polyketides; Biosynthesis of ansamycins	COG0021*	Transketolase	Carbohydrate transport and metabolism	PF00456 [Transketolase, thiamine diphosphate binding domain];PF02779 [Transketolase, pyrimidine binding domain]	0.242	0.027	0.226	24.454	0	13.786
megahit_15468_2-1822	megahit_15468	CDS	Prodigal	1821	607	61.23	tktA, tktB	k_Eukaryota;n_Sar;n_Alveolata;c_Dinophyceae;o_Suessiales	K00615*	transketolase [EC:2.2.1.1]	Metabolism; Carbohydrate metabolism; Pentose phosphate pathway | Metabolism; Energy metabolism; Carbon fixation in photosynthetic organisms | Metabolism; Metabolism of terpenoids and polyketides; Biosynthesis of ansamycins	COG0021*	Transketolase	Carbohydrate transport and metabolism	PF00456 [Transketolase, thiamine diphosphate binding domain];PF02779 [Transketolase, pyrimidine binding domain]	0.264	0.103	0.115	27.402	0.043	17.858
megahit_224883_1-963	megahit_224883	CDS	Prodigal	963	321	60.96	tktA, tktB	k_Eukaryota;n_Sar;n_Alveolata;c_Dinophyceae;o_Suessiales	K00615*	transketolase [EC:2.2.1.1]	Metabolism; Carbohydrate metabolism; Pentose phosphate pathway | Metabolism; Energy metabolism; Carbon fixation in photosynthetic organisms | Metabolism; Metabolism of terpenoids and polyketides; Biosynthesis of ansamycins	COG0021*	Transketolase	Carbohydrate transport and metabolism	PF02779 [Transketolase, pyrimidine binding domain]	0.2	0.052	0.175	41.154	0.068	13.21
megahit_76690_1-258	megahit_76690	CDS	Prodigal	258	86	55.04	tktA, tktB	k_Eukaryota;n_Sar;n_Alveolata;c_Dinophyceae;o_Suessiales	K00615*	transketolase [EC:2.2.1.1]	Metabolism; Carbohydrate metabolism; Pentose phosphate pathway | Metabolism; Energy metabolism; Carbon fixation in photosynthetic organisms | Metabolism; Metabolism of terpenoids and polyketides; Biosynthesis of ansamycins	COG0021*	Transketolase	Carbohydrate transport and metabolism	PF00456 [Transketolase, thiamine diphosphate binding domain]	0	0	0.326	8.785	0.05	7.098
megahit_110459_1-531	megahit_110459	CDS	Prodigal	531	177	59.13	tktA, tktB	k_Eukaryota;n_Sar;n_Alveolata;c_Dinophyceae;o_Suessiales	K00615*	transketolase [EC:2.2.1.1]	Metabolism; Carbohydrate metabolism; Pentose phosphate pathway | Metabolism; Energy metabolism; Carbon fixation in photosynthetic organisms | Metabolism; Metabolism of terpenoids and polyketides; Biosynthesis of ansamycins	COG0021*	Transketolase	Carbohydrate transport and metabolism	PF00456 [Transketolase, thiamine diphosphate binding domain]	0.242	0	0	15.129	0.049	10.979
megahit_235140_117-2318	megahit_235140	CDS	Prodigal	2202	734	59.4	tktA, tktB	k_Eukaryota;n_Sar;n_Alveolata;c_Dinophyceae;o_Suessiales;f_Symbiodiniaceae;g_Symbiodinium	K00615*	transketolase [EC:2.2.1.1]	Metabolism; Carbohydrate metabolism; Pentose phosphate pathway | Metabolism; Energy metabolism; Carbon fixation in photosynthetic organisms | Metabolism; Metabolism of terpenoids and polyketides; Biosynthesis of ansamycins	COG0021*	Transketolase	Carbohydrate transport and metabolism	PF00456 [Transketolase, thiamine diphosphate binding domain];PF02779 [Transketolase, pyrimidine binding domain]	0.117	0.011	0.095	11.458	0.012	8.918
megahit_590438_2-1156	megahit_590438	CDS	Prodigal	1155	385	59.13	tktA, tktB	k_Eukaryota;n_Sar;n_Alveolata;c_Dinophyceae;o_Suessiales	K00615*	transketolase [EC:2.2.1.1]	Metabolism; Carbohydrate metabolism; Pentose phosphate pathway | Metabolism; Energy metabolism; Carbon fixation in photosynthetic organisms | Metabolism; Metabolism of terpenoids and polyketides; Biosynthesis of ansamycins	COG0021*	Transketolase	Carbohydrate transport and metabolism	PF00456 [Transketolase, thiamine diphosphate binding domain]	0.056	0.065	0.091	26.412	0.034	14.537
megahit_441961_3-461	megahit_441961	CDS	Prodigal	459	153	62.75	tktA, tktB	k_Eukaryota;n_Sar;n_Alveolata;c_Dinophyceae;o_Suessiales;f_Symbiodiniaceae;g_Symbiodinium	K00615*	transketolase [EC:2.2.1.1]	Metabolism; Carbohydrate metabolism; Pentose phosphate pathway | Metabolism; Energy metabolism; Carbon fixation in photosynthetic organisms | Metabolism; Metabolism of terpenoids and polyketides; Biosynthesis of ansamycins	COG0021*	Transketolase	Carbohydrate transport and metabolism		0	0.109	0.092	10.481	0	7.863
megahit_2379_188-1027	megahit_2379	CDS	Prodigal	840	280	60.6	tktA, tktB	k_Eukaryota;n_Sar;n_Alveolata;c_Dinophyceae;o_Suessiales	K00615*	transketolase [EC:2.2.1.1]	Metabolism; Carbohydrate metabolism; Pentose phosphate pathway | Metabolism; Energy metabolism; Carbon fixation in photosynthetic organisms | Metabolism; Metabolism of terpenoids and polyketides; Biosynthesis of ansamycins	COG0021*	Transketolase	Carbohydrate transport and metabolism	PF02779 [Transketolase, pyrimidine binding domain]	0.115	0.03	0.025	50.009	0.062	20.03
megahit_279809_1-360	megahit_279809	CDS	Prodigal	360	120	62.78	tktA, tktB	k_Eukaryota;n_Sar;n_Alveolata;c_Dinophyceae;o_Suessiales;f_Symbiodiniaceae	K00615*	transketolase [EC:2.2.1.1]	Metabolism; Carbohydrate metabolism; Pentose phosphate pathway | Metabolism; Energy metabolism; Carbon fixation in photosynthetic organisms | Metabolism; Metabolism of terpenoids and polyketides; Biosynthesis of ansamycins					0	0.14	0	13.561	0	8.06
megahit_534343_1-1155	megahit_534343	CDS	Prodigal	1155	385	59.74	tktA, tktB	k_Eukaryota;n_Sar;n_Alveolata;c_Dinophyceae;o_Suessiales	K00615*	transketolase [EC:2.2.1.1]	Metabolism; Carbohydrate metabolism; Pentose phosphate pathway | Metabolism; Energy metabolism; Carbon fixation in photosynthetic organisms | Metabolism; Metabolism of terpenoids and polyketides; Biosynthesis of ansamycins	COG0021*	Transketolase	Carbohydrate transport and metabolism	PF00456 [Transketolase, thiamine diphosphate binding domain]	0.056	0.076	0	24.344	0.056	14.116
megahit_423443_80-2677	megahit_423443	CDS	Prodigal	2598	866	54	tktA, tktB	k_Eukaryota;n_Sar;n_Alveolata;c_Dinophyceae;o_Suessiales	K00615*	transketolase [EC:2.2.1.1]	Metabolism; Carbohydrate metabolism; Pentose phosphate pathway | Metabolism; Energy metabolism; Carbon fixation in photosynthetic organisms | Metabolism; Metabolism of terpenoids and polyketides; Biosynthesis of ansamycins	COG0021*	Transketolase	Carbohydrate transport and metabolism	PF00456 [Transketolase, thiamine diphosphate binding domain];PF02779 [Transketolase, pyrimidine binding domain]	0.074	0.015	0.016	4.502	0	6.633
megahit_420458_2-1822	megahit_420458	CDS	Prodigal	1821	607	60.24	tktA, tktB	k_Eukaryota;n_Sar;n_Alveolata;c_Dinophyceae;o_Suessiales	K00615*	transketolase [EC:2.2.1.1]	Metabolism; Carbohydrate metabolism; Pentose phosphate pathway | Metabolism; Energy metabolism; Carbon fixation in photosynthetic organisms | Metabolism; Metabolism of terpenoids and polyketides; Biosynthesis of ansamycins	COG0021*	Transketolase	Carbohydrate transport and metabolism	PF00456 [Transketolase, thiamine diphosphate binding domain];PF02779 [Transketolase, pyrimidine binding domain]	0.07	0	0.023	19.462	0.014	9.57
megahit_259812_100-2760	megahit_259812	CDS	Prodigal	2661	887	53.7	tktA, tktB	k_Eukaryota;n_Sar;n_Alveolata;c_Dinophyceae;o_Suessiales	K00615*	transketolase [EC:2.2.1.1]	Metabolism; Carbohydrate metabolism; Pentose phosphate pathway | Metabolism; Energy metabolism; Carbon fixation in photosynthetic organisms | Metabolism; Metabolism of terpenoids and polyketides; Biosynthesis of ansamycins	COG0021*	Transketolase	Carbohydrate transport and metabolism	PF00456 [Transketolase, thiamine diphosphate binding domain];PF02779 [Transketolase, pyrimidine binding domain]	0.048	0.009	0.032	0.01	2.268	0.007
megahit_251297_3-353	megahit_251297	CDS	Prodigal	351	117	57.26	tktA, tktB	k_Eukaryota;n_Sar;n_Alveolata;c_Dinophyceae;o_Suessiales	K00615*	transketolase [EC:2.2.1.1]	Metabolism; Carbohydrate metabolism; Pentose phosphate pathway | Metabolism; Energy metabolism; Carbon fixation in photosynthetic organisms | Metabolism; Metabolism of terpenoids and polyketides; Biosynthesis of ansamycins	COG0021*	Transketolase	Carbohydrate transport and metabolism		0	0.072	0	0	3.32	0
megahit_455721_1541-1765	megahit_455721	CDS	Prodigal	225	75	61.33	tktA, tktB	k_Eukaryota;n_Sar;n_Alveolata;c_Dinophyceae;o_Suessiales	K00615*	transketolase [EC:2.2.1.1]	Metabolism; Carbohydrate metabolism; Pentose phosphate pathway | Metabolism; Energy metabolism; Carbon fixation in photosynthetic organisms | Metabolism; Metabolism of terpenoids and polyketides; Biosynthesis of ansamycins	COG0021*	Transketolase	Carbohydrate transport and metabolism		0	0.056	0	10.677	0	7.667
megahit_144010_1-459	megahit_144010	CDS	Prodigal	459	153	60.13	tktA, tktB	k_Eukaryota;n_Sar;n_Alveolata;c_Dinophyceae;o_Suessiales;f_Symbiodiniaceae	K00615*	transketolase [EC:2.2.1.1]	Metabolism; Carbohydrate metabolism; Pentose phosphate pathway | Metabolism; Energy metabolism; Carbon fixation in photosynthetic organisms | Metabolism; Metabolism of terpenoids and polyketides; Biosynthesis of ansamycins					0	0.055	0	8.835	0	7.825
megahit_104536_3-2219	megahit_104536	CDS	Prodigal	2217	739	53.18	tktA, tktB	k_Eukaryota;n_Sar;n_Alveolata;c_Dinophyceae;o_Suessiales;f_Symbiodiniaceae;g_Symbiodinium	K00615*	transketolase [EC:2.2.1.1]	Metabolism; Carbohydrate metabolism; Pentose phosphate pathway | Metabolism; Energy metabolism; Carbon fixation in photosynthetic organisms | Metabolism; Metabolism of terpenoids and polyketides; Biosynthesis of ansamycins	COG0021*	Transketolase	Carbohydrate transport and metabolism	PF00456 [Transketolase, thiamine diphosphate binding domain];PF02779 [Transketolase, pyrimidine binding domain]	0	0.011	0.019	0.006	2.155	0.008
megahit_317812_1-249	megahit_317812	CDS	Prodigal	249	83	54.62	tktA, tktB	k_Eukaryota;n_Sar;n_Alveolata;c_Dinophyceae;o_Suessiales	K00615*	transketolase [EC:2.2.1.1]	Metabolism; Carbohydrate metabolism; Pentose phosphate pathway | Metabolism; Energy metabolism; Carbon fixation in photosynthetic organisms | Metabolism; Metabolism of terpenoids and polyketides; Biosynthesis of ansamycins	COG0021*	Transketolase	Carbohydrate transport and metabolism	PF00456 [Transketolase, thiamine diphosphate binding domain]	0	0	0	11.204	0	6.892
megahit_197653_1-252	megahit_197653	CDS	Prodigal	252	84	55.56	tktA, tktB	k_Eukaryota;n_Sar;n_Alveolata;c_Dinophyceae;o_Suessiales	K00615*	transketolase [EC:2.2.1.1]	Metabolism; Carbohydrate metabolism; Pentose phosphate pathway | Metabolism; Energy metabolism; Carbon fixation in photosynthetic organisms | Metabolism; Metabolism of terpenoids and polyketides; Biosynthesis of ansamycins	COG0021*	Transketolase	Carbohydrate transport and metabolism	PF00456 [Transketolase, thiamine diphosphate binding domain]	0	0	0	0.846	0.052	0.702
megahit_469028_2-295	megahit_469028	CDS	Prodigal	294	98	60.2	tktA, tktB	k_Eukaryota;n_Sar;n_Alveolata;c_Dinophyceae;o_Suessiales	K00615*	transketolase [EC:2.2.1.1]	Metabolism; Carbohydrate metabolism; Pentose phosphate pathway | Metabolism; Energy metabolism; Carbon fixation in photosynthetic organisms | Metabolism; Metabolism of terpenoids and polyketides; Biosynthesis of ansamycins	COG0021*	Transketolase	Carbohydrate transport and metabolism	PF02779 [Transketolase, pyrimidine binding domain]	0	0	0	0.044	0.044	0.241
megahit_284661_139-1470	megahit_284661	CDS	Prodigal	1332	444	57.43	chlP, bchP	k_Eukaryota;n_Sar;n_Alveolata;c_Dinophyceae;o_Suessiales	K10960*	geranylgeranyl diphosphate/geranylgeranyl-bacteriochlorophyllide a reductase [EC:1.3.1.83 1.3.1.111]	Metabolism; Metabolism of cofactors and vitamins; Porphyrin and chlorophyll metabolism | Metabolism; Metabolism of terpenoids and polyketides; Terpenoid backbone biosynthesis	COG0644*	Dehydrogenases (flavoproteins)	Energy production and conversion	PF01494 [FAD binding domain]	0.241	0.132	0.221	0.058	20.737	0.013
megahit_410478_136-1767	megahit_410478	CDS	Prodigal	1632	544	56.13	chlP, bchP	k_Eukaryota;n_Sar;n_Alveolata;c_Dinophyceae;o_Suessiales	K10960*	geranylgeranyl diphosphate/geranylgeranyl-bacteriochlorophyllide a reductase [EC:1.3.1.83 1.3.1.111]	Metabolism; Metabolism of cofactors and vitamins; Porphyrin and chlorophyll metabolism | Metabolism; Metabolism of terpenoids and polyketides; Terpenoid backbone biosynthesis	COG0644*	Dehydrogenases (flavoproteins)	Energy production and conversion		0.236	0.062	0.232	33.092	0.032	48.177
megahit_153329_198-1748	megahit_153329	CDS	Prodigal	1551	517	63.12	chlP, bchP	k_Eukaryota;n_Sar;n_Alveolata;c_Dinophyceae;o_Suessiales	K10960*	geranylgeranyl diphosphate/geranylgeranyl-bacteriochlorophyllide a reductase [EC:1.3.1.83 1.3.1.111]	Metabolism; Metabolism of cofactors and vitamins; Porphyrin and chlorophyll metabolism | Metabolism; Metabolism of terpenoids and polyketides; Terpenoid backbone biosynthesis	COG0644*	Dehydrogenases (flavoproteins)	Energy production and conversion		0.165	0.065	0.203	3.66	0.017	18.736
megahit_366804_1-216	megahit_366804	CDS	Prodigal	216	72	52.78	chlP, bchP	k_Eukaryota;n_Sar;n_Alveolata;c_Dinophyceae;o_Suessiales	K10960*	geranylgeranyl diphosphate/geranylgeranyl-bacteriochlorophyllide a reductase [EC:1.3.1.83 1.3.1.111]	Metabolism; Metabolism of cofactors and vitamins; Porphyrin and chlorophyll metabolism | Metabolism; Metabolism of terpenoids and polyketides; Terpenoid backbone biosynthesis	COG0644*	Dehydrogenases (flavoproteins)	Energy production and conversion		0.297	0.116	0	8.67	0	7.986
megahit_247211_268-1803	megahit_247211	CDS	Prodigal	1536	512	58.2	chlP, bchP	k_Eukaryota;n_Sar;n_Alveolata;c_Dinophyceae;o_Suessiales	K10960*	geranylgeranyl diphosphate/geranylgeranyl-bacteriochlorophyllide a reductase [EC:1.3.1.83 1.3.1.111]	Metabolism; Metabolism of cofactors and vitamins; Porphyrin and chlorophyll metabolism | Metabolism; Metabolism of terpenoids and polyketides; Terpenoid backbone biosynthesis	COG0644*	Dehydrogenases (flavoproteins)	Energy production and conversion		0.042	0.18	0.15	0.05	14.596	0.092
megahit_437714_309-1859	megahit_437714	CDS	Prodigal	1551	517	57.12	chlP, bchP	k_Eukaryota;n_Sar;n_Alveolata;c_Dinophyceae;o_Suessiales	K10960*	geranylgeranyl diphosphate/geranylgeranyl-bacteriochlorophyllide a reductase [EC:1.3.1.83 1.3.1.111]	Metabolism; Metabolism of cofactors and vitamins; Porphyrin and chlorophyll metabolism | Metabolism; Metabolism of terpenoids and polyketides; Terpenoid backbone biosynthesis	COG0644*	Dehydrogenases (flavoproteins)	Energy production and conversion		0.248	0.065	0.027	0.008	10.485	0.148
megahit_260971_300-1901	megahit_260971	CDS	Prodigal	1602	534	57.49	chlP, bchP	k_Eukaryota;n_Sar;n_Alveolata;c_Dinophyceae;o_Suessiales	K10960*	geranylgeranyl diphosphate/geranylgeranyl-bacteriochlorophyllide a reductase [EC:1.3.1.83 1.3.1.111]	Metabolism; Metabolism of cofactors and vitamins; Porphyrin and chlorophyll metabolism | Metabolism; Metabolism of terpenoids and polyketides; Terpenoid backbone biosynthesis	COG0644*	Dehydrogenases (flavoproteins)	Energy production and conversion		0.14	0.063	0.118	0.016	8.664	0.044
megahit_550371_117-1703	megahit_550371	CDS	Prodigal	1587	529	55.26	chlP, bchP	k_Eukaryota;n_Sar;n_Alveolata;c_Dinophyceae;o_Suessiales	K10960*	geranylgeranyl diphosphate/geranylgeranyl-bacteriochlorophyllide a reductase [EC:1.3.1.83 1.3.1.111]	Metabolism; Metabolism of cofactors and vitamins; Porphyrin and chlorophyll metabolism | Metabolism; Metabolism of terpenoids and polyketides; Terpenoid backbone biosynthesis	COG0644*	Dehydrogenases (flavoproteins)	Energy production and conversion		0.162	0.047	0.106	26.14	0.033	20.123
megahit_232402_565-813	megahit_232402	CDS	Prodigal	249	83	47.39	chlP, bchP	k_Eukaryota;n_Sar;n_Alveolata;c_Dinophyceae;o_Suessiales;f_Symbiodiniaceae;g_Symbiodinium	K10960*	geranylgeranyl diphosphate/geranylgeranyl-bacteriochlorophyllide a reductase [EC:1.3.1.83 1.3.1.111]	Metabolism; Metabolism of cofactors and vitamins; Porphyrin and chlorophyll metabolism | Metabolism; Metabolism of terpenoids and polyketides; Terpenoid backbone biosynthesis	COG0644*	Dehydrogenases (flavoproteins)	Energy production and conversion		0.129	0.151	0	0	4.209	0
megahit_341796_1-1596	megahit_341796	CDS	Prodigal	1596	532	58.4	chlP, bchP	k_Eukaryota;n_Sar;n_Alveolata;c_Dinophyceae;o_Suessiales	K10960*	geranylgeranyl diphosphate/geranylgeranyl-bacteriochlorophyllide a reductase [EC:1.3.1.83 1.3.1.111]	Metabolism; Metabolism of cofactors and vitamins; Porphyrin and chlorophyll metabolism | Metabolism; Metabolism of terpenoids and polyketides; Terpenoid backbone biosynthesis	COG0644*	Dehydrogenases (flavoproteins)	Energy production and conversion	PF01494 [FAD binding domain]	0.08	0.11	0.079	10.977	0.008	8.248
megahit_232402_1-474	megahit_232402	CDS	Prodigal	474	158	52.95	chlP, bchP	k_Eukaryota;n_Sar;n_Alveolata;c_Dinophyceae;o_Suessiales	K10960*	geranylgeranyl diphosphate/geranylgeranyl-bacteriochlorophyllide a reductase [EC:1.3.1.83 1.3.1.111]	Metabolism; Metabolism of cofactors and vitamins; Porphyrin and chlorophyll metabolism | Metabolism; Metabolism of terpenoids and polyketides; Terpenoid backbone biosynthesis	COG0644*	Dehydrogenases (flavoproteins)	Energy production and conversion		0.068	0.053	0	0	2.912	0
megahit_193549_1-255	megahit_193549	CDS	Prodigal	255	85	47.45	chlP, bchP	k_Eukaryota;n_Sar;n_Alveolata;c_Dinophyceae;o_Suessiales;f_Symbiodiniaceae;g_Symbiodinium	K10960*	geranylgeranyl diphosphate/geranylgeranyl-bacteriochlorophyllide a reductase [EC:1.3.1.83 1.3.1.111]	Metabolism; Metabolism of cofactors and vitamins; Porphyrin and chlorophyll metabolism | Metabolism; Metabolism of terpenoids and polyketides; Terpenoid backbone biosynthesis	COG0644*	Dehydrogenases (flavoproteins)	Energy production and conversion		0	0	0	0	2.068	0
megahit_371047_1-168	megahit_371047	CDS	Prodigal	168	56	47.62	chlP, bchP	k_Eukaryota;n_Sar;n_Alveolata;c_Dinophyceae;o_Suessiales	K10960*	geranylgeranyl diphosphate/geranylgeranyl-bacteriochlorophyllide a reductase [EC:1.3.1.83 1.3.1.111]	Metabolism; Metabolism of cofactors and vitamins; Porphyrin and chlorophyll metabolism | Metabolism; Metabolism of terpenoids and polyketides; Terpenoid backbone biosynthesis	COG0644*	Dehydrogenases (flavoproteins)	Energy production and conversion		0	0	0	0	0.232	0
megahit_253903_63-2558	megahit_253903	CDS	Prodigal	2496	832	53.08	dxs	k_Eukaryota;n_Sar;n_Alveolata;c_Dinophyceae;o_Suessiales;f_Symbiodiniaceae;g_Symbiodinium	K01662*	1-deoxy-D-xylulose-5-phosphate synthase [EC:2.2.1.7]	Metabolism; Metabolism of cofactors and vitamins; Thiamine metabolism | Metabolism; Metabolism of terpenoids and polyketides; Terpenoid backbone biosynthesis	COG1154*	Deoxyxylulose-5-phosphate synthase	Lipid metabolism|Coenzyme metabolism	PF02779 [Transketolase, pyrimidine binding domain];PF02780 [Transketolase, C-terminal domain];PF13292 [1-deoxy-D-xylulose-5-phosphate synthase]	0.116	0.05	0.101	12.729	0	9.162
megahit_278787_3-2549	megahit_278787	CDS	Prodigal	2547	849	53.55	dxs	k_Eukaryota;n_Sar;n_Alveolata;c_Dinophyceae;o_Suessiales;f_Symbiodiniaceae;g_Symbiodinium	K01662*	1-deoxy-D-xylulose-5-phosphate synthase [EC:2.2.1.7]	Metabolism; Metabolism of cofactors and vitamins; Thiamine metabolism | Metabolism; Metabolism of terpenoids and polyketides; Terpenoid backbone biosynthesis	COG1154*	Deoxyxylulose-5-phosphate synthase	Lipid metabolism|Coenzyme metabolism	PF02779 [Transketolase, pyrimidine binding domain];PF02780 [Transketolase, C-terminal domain];PF13292 [1-deoxy-D-xylulose-5-phosphate synthase]	0.025	0.03	0.066	0.015	2.298	0.035
megahit_52980_111-932	megahit_52980	CDS	Prodigal	822	274	51.95	frmB, ESD, fghA	k_Eukaryota;n_Sar;n_Alveolata;c_Dinophyceae;o_Suessiales;f_Symbiodiniaceae;g_Symbiodinium	K01070*	S-formylglutathione hydrolase [EC:3.1.2.12]	Metabolism; Energy metabolism; Methane metabolism	COG0627*	Predicted esterase	General function prediction only	PF00756 [Putative esterase]	0.273	0.061	0.153	0.063	25.271	0.129
megahit_455709_157-1014	megahit_455709	CDS	Prodigal	858	286	53.85	frmB, ESD, fghA	k_Eukaryota;n_Sar;n_Alveolata;c_Dinophyceae;o_Suessiales;f_Symbiodiniaceae;g_Symbiodinium	K01070*	S-formylglutathione hydrolase [EC:3.1.2.12]	Metabolism; Energy metabolism; Methane metabolism	COG0627*	Predicted esterase	General function prediction only	PF00756 [Putative esterase]	0.075	0.059	0.245	24.024	0.076	13.857
megahit_455709_2-157	megahit_455709	CDS	Prodigal	156	52	53.21	frmB, ESD, fghA	k_Eukaryota;n_Sar;n_Alveolata;c_Dinophyceae;o_Suessiales;f_Symbiodiniaceae;g_Symbiodinium	K01070*	S-formylglutathione hydrolase [EC:3.1.2.12]	Metabolism; Energy metabolism; Methane metabolism	COG0627*	Predicted esterase	General function prediction only		0	0.081	0.135	12.501	0	5.16
megahit_361213_2-2395	megahit_361213	CDS	Prodigal	2394	798	55.85	frmB, ESD, fghA	k_Eukaryota;n_Sar;n_Alveolata;c_Dinophyceae;o_Suessiales;f_Symbiodiniaceae	K01070*	S-formylglutathione hydrolase [EC:3.1.2.12]	Metabolism; Energy metabolism; Methane metabolism	COG0627*	Predicted esterase	General function prediction only	PF00756 [Putative esterase];PF08240 [Alcohol dehydrogenase GroES-like domain]	0	0.01	0.018	0	1.033	0
megahit_329947_1-2310	megahit_329947	CDS	Prodigal	2310	770	58.4	frmB, ESD, fghA	k_Eukaryota;n_Sar;n_Alveolata;c_Dinophyceae;o_Suessiales;f_Symbiodiniaceae	K01070*	S-formylglutathione hydrolase [EC:3.1.2.12]	Metabolism; Energy metabolism; Methane metabolism	COG0627*	Predicted esterase	General function prediction only	PF00107 [Zinc-binding dehydrogenase];PF00756 [Putative esterase]	0	0.011	0	2.295	0	1.746
megahit_241810_1-432	megahit_241810	CDS	Prodigal	432	144	54.63	fbiC	k_Eukaryota;n_Sar;n_Alveolata;c_Dinophyceae;o_Suessiales	K11779*	FO synthase [EC:2.5.1.147 4.3.1.32]	Metabolism; Energy metabolism; Methane metabolism					0	0	0	0.03	0	0.184
megahit_406999_218-2914	megahit_406999	CDS	Prodigal	2697	899	50.98	cofH	k_Eukaryota;n_Sar;n_Alveolata;c_Dinophyceae;o_Suessiales;f_Symbiodiniaceae;g_Symbiodinium	K11781	5-amino-6-(D-ribitylamino)uracil---L-tyrosine 4-hydroxyphenyl transferase [EC:2.5.1.147]	Metabolism; Energy metabolism; Methane metabolism	COG1060*	Thiamine biosynthesis enzyme ThiH and related uncharacterized enzymes	General function prediction only|Coenzyme metabolism	PF04055 [Radical SAM superfamily];PF19288 []	0.012	0	0.016	0.01	1.156	0
megahit_432678_265-480	megahit_432678	CDS	Prodigal	216	72	60.65	PHKA_B	k_Eukaryota;n_Sar;n_Alveolata;c_Dinophyceae;o_Suessiales;f_Symbiodiniaceae;g_Symbiodinium	K07190*	phosphorylase kinase alpha/beta subunit	Environmental Information Processing; Signal transduction; Calcium signaling pathway | Organismal Systems; Endocrine system; Insulin signaling pathway | Organismal Systems; Endocrine system; Glucagon signaling pathway	ENOG410ZW69*		Function unknown		0	0	0	1.106	0	0.082
megahit_289088_105-365	megahit_289088	CDS	Prodigal	261	87	56.32	SCP2, SCPX	k_Eukaryota;n_Sar;n_Alveolata;c_Dinophyceae;o_Suessiales	K08764*	sterol carrier protein 2 [EC:2.3.1.176]	Metabolism; Lipid metabolism; Primary bile acid biosynthesis | Metabolism; Lipid metabolism; Biosynthesis of unsaturated fatty acids | Cellular Processes; Transport and catabolism; Peroxisome | Organismal Systems; Endocrine system; PPAR signaling pathway	ENOG410XPRW	sterol carrier protein	Lipid transport and metabolism	PF02036 [SCP-2 sterol transfer family]	3.686	2.936	2.737	0.396	309.479	0.407
megahit_368570_298-1800	megahit_368570	CDS	Prodigal	1503	501	60.94	GSR, gor	k_Eukaryota;n_Sar;n_Alveolata;c_Dinophyceae;o_Suessiales;f_Symbiodiniaceae;g_Symbiodinium	K00383*	glutathione reductase (NADPH) [EC:1.8.1.7]	Metabolism; Metabolism of other amino acids; Glutathione metabolism | Organismal Systems; Endocrine system; Thyroid hormone synthesis	COG1249*	Pyruvate/2-oxoglutarate dehydrogenase complex, dihydrolipoamide dehydrogenase (E3) component, and related enzymes	Energy production and conversion	PF00070 [Pyridine nucleotide-disulphide oxidoreductase];PF02852 [Pyridine nucleotide-disulphide oxidoreductase, dimerisation domain];PF07992 [Pyridine nucleotide-disulphide oxidoreductase];PF13738 [Pyridine nucleotide-disulphide oxidoreductase]	0.128	0.05	0.112	23.949	0.026	9.405
megahit_510486_55-1566	megahit_510486	CDS	Prodigal	1512	504	58.2	GSR, gor	k_Eukaryota;n_Sar;n_Alveolata;c_Dinophyceae;o_Suessiales;f_Symbiodiniaceae;g_Symbiodinium	K00383*	glutathione reductase (NADPH) [EC:1.8.1.7]	Metabolism; Metabolism of other amino acids; Glutathione metabolism | Organismal Systems; Endocrine system; Thyroid hormone synthesis	COG1249*	Pyruvate/2-oxoglutarate dehydrogenase complex, dihydrolipoamide dehydrogenase (E3) component, and related enzymes	Energy production and conversion	PF00070 [Pyridine nucleotide-disulphide oxidoreductase];PF02852 [Pyridine nucleotide-disulphide oxidoreductase, dimerisation domain];PF07992 [Pyridine nucleotide-disulphide oxidoreductase];PF13738 [Pyridine nucleotide-disulphide oxidoreductase]	0.127	0.1	0.028	0	10.105	0.023
megahit_579673_39-1769	megahit_579673	CDS	Prodigal	1731	577	59.5	GSR, gor	k_Eukaryota;n_Sar;n_Alveolata;c_Dinophyceae;o_Suessiales;f_Suessiaceae;g_Polarella	K00383*	glutathione reductase (NADPH) [EC:1.8.1.7]	Metabolism; Metabolism of other amino acids; Glutathione metabolism | Organismal Systems; Endocrine system; Thyroid hormone synthesis	COG1249*	Pyruvate/2-oxoglutarate dehydrogenase complex, dihydrolipoamide dehydrogenase (E3) component, and related enzymes	Energy production and conversion	PF00070 [Pyridine nucleotide-disulphide oxidoreductase];PF02852 [Pyridine nucleotide-disulphide oxidoreductase, dimerisation domain];PF07992 [Pyridine nucleotide-disulphide oxidoreductase];PF13738 [Pyridine nucleotide-disulphide oxidoreductase]	0.037	0.015	0.049	0	4.077	0
megahit_247539_46-1716	megahit_247539	CDS	Prodigal	1671	557	60.38	GSR, gor	k_Eukaryota;n_Sar;n_Alveolata;c_Dinophyceae;o_Suessiales;f_Suessiaceae;g_Polarella	K00383*	glutathione reductase (NADPH) [EC:1.8.1.7]	Metabolism; Metabolism of other amino acids; Glutathione metabolism | Organismal Systems; Endocrine system; Thyroid hormone synthesis	COG1249*	Pyruvate/2-oxoglutarate dehydrogenase complex, dihydrolipoamide dehydrogenase (E3) component, and related enzymes	Energy production and conversion	PF00070 [Pyridine nucleotide-disulphide oxidoreductase];PF02852 [Pyridine nucleotide-disulphide oxidoreductase, dimerisation domain];PF07992 [Pyridine nucleotide-disulphide oxidoreductase];PF13738 [Pyridine nucleotide-disulphide oxidoreductase]	0	0.03	0	5.229	0.047	2.647
megahit_311872_445-636	megahit_311872	CDS	Prodigal	192	64	54.69	gpx	k_Eukaryota;n_Sar;n_Alveolata;c_Dinophyceae;o_Suessiales;f_Symbiodiniaceae;g_Symbiodinium	K00432*	glutathione peroxidase [EC:1.11.1.9]	Metabolism; Lipid metabolism; Arachidonic acid metabolism | Metabolism; Metabolism of other amino acids; Glutathione metabolism | Organismal Systems; Endocrine system; Thyroid hormone synthesis	COG0386*	Glutathione peroxidase	Posttranslational modification, protein turnover, chaperones		0	0	0.109	2.556	0	2.811
megahit_331228_94-285	megahit_331228	CDS	Prodigal	192	64	62.5	gpx	k_Eukaryota;n_Sar;n_Alveolata;c_Dinophyceae;o_Suessiales;f_Symbiodiniaceae;g_Symbiodinium	K00432*	glutathione peroxidase [EC:1.11.1.9]	Metabolism; Lipid metabolism; Arachidonic acid metabolism | Metabolism; Metabolism of other amino acids; Glutathione metabolism | Organismal Systems; Endocrine system; Thyroid hormone synthesis	COG0386*	Glutathione peroxidase	Posttranslational modification, protein turnover, chaperones		0	0.065	0	0	19.258	0
megahit_204563_34-318	megahit_204563	CDS	Prodigal	285	95	55.09	gpx	k_Eukaryota;n_Sar;n_Alveolata;c_Dinophyceae;o_Suessiales;f_Symbiodiniaceae;g_Symbiodinium	K00432*	glutathione peroxidase [EC:1.11.1.9]	Metabolism; Lipid metabolism; Arachidonic acid metabolism | Metabolism; Metabolism of other amino acids; Glutathione metabolism | Organismal Systems; Endocrine system; Thyroid hormone synthesis	COG0386*	Glutathione peroxidase	Posttranslational modification, protein turnover, chaperones		0	0	0	20.053	0	12.478
megahit_108425_3-344	megahit_108425	CDS	Prodigal	342	114	55.26	NAMPT	k_Eukaryota;n_Sar;n_Alveolata;c_Dinophyceae;o_Suessiales;f_Symbiodiniaceae;g_Symbiodinium	K03462*	nicotinamide phosphoribosyltransferase [EC:2.4.2.12]	Metabolism; Metabolism of cofactors and vitamins; Nicotinate and nicotinamide metabolism | Organismal Systems; Immune system; NOD-like receptor signaling pathway					0.188	0.294	0.369	44.694	0.076	22.555
megahit_153572_118-1674	megahit_153572	CDS	Prodigal	1557	519	52.6	NAMPT	k_Eukaryota;n_Sar;n_Alveolata;c_Dinophyceae;o_Suessiales;f_Symbiodiniaceae;g_Symbiodinium	K03462*	nicotinamide phosphoribosyltransferase [EC:2.4.2.12]	Metabolism; Metabolism of cofactors and vitamins; Nicotinate and nicotinamide metabolism | Organismal Systems; Immune system; NOD-like receptor signaling pathway	COG1488*	Nicotinic acid phosphoribosyltransferase	Coenzyme metabolism	PF04095 [Nicotinate phosphoribosyltransferase (NAPRTase) family];PF18127 []	0.247	0.129	0.378	0	15.215	0
megahit_21913_170-1753	megahit_21913	CDS	Prodigal	1584	528	54.42	NAMPT	k_Eukaryota;n_Sar;n_Alveolata;c_Dinophyceae;o_Suessiales;f_Symbiodiniaceae;g_Symbiodinium	K03462*	nicotinamide phosphoribosyltransferase [EC:2.4.2.12]	Metabolism; Metabolism of cofactors and vitamins; Nicotinate and nicotinamide metabolism | Organismal Systems; Immune system; NOD-like receptor signaling pathway	COG1488*	Nicotinic acid phosphoribosyltransferase	Coenzyme metabolism	PF04095 [Nicotinate phosphoribosyltransferase (NAPRTase) family];PF18127 []	0.324	0.143	0.159	0.024	30.585	0.156
megahit_147933_310-2262	megahit_147933	CDS	Prodigal	1953	651	52.02	NAMPT	k_Eukaryota;n_Sar;n_Alveolata;c_Dinophyceae;o_Suessiales;f_Symbiodiniaceae;g_Symbiodinium	K03462*	nicotinamide phosphoribosyltransferase [EC:2.4.2.12]	Metabolism; Metabolism of cofactors and vitamins; Nicotinate and nicotinamide metabolism | Organismal Systems; Immune system; NOD-like receptor signaling pathway	COG1488*	Nicotinic acid phosphoribosyltransferase	Coenzyme metabolism	PF04095 [Nicotinate phosphoribosyltransferase (NAPRTase) family];PF18127 []	0.164	0.039	0.172	20.597	0.02	17.171
megahit_152425_95-2173	megahit_152425	CDS	Prodigal	2079	693	54.55	NAMPT	k_Eukaryota;n_Sar;n_Alveolata;c_Dinophyceae;o_Suessiales;f_Symbiodiniaceae;g_Symbiodinium	K03462*	nicotinamide phosphoribosyltransferase [EC:2.4.2.12]	Metabolism; Metabolism of cofactors and vitamins; Nicotinate and nicotinamide metabolism | Organismal Systems; Immune system; NOD-like receptor signaling pathway	COG1488*	Nicotinic acid phosphoribosyltransferase	Coenzyme metabolism	PF04095 [Nicotinate phosphoribosyltransferase (NAPRTase) family];PF18127 []	0.185	0.012	0.04	0.037	4.647	0.026
megahit_367935_2-2170	megahit_367935	CDS	Prodigal	2169	723	54.45	NAMPT	k_Eukaryota;n_Sar;n_Alveolata;c_Dinophyceae;o_Suessiales;f_Symbiodiniaceae;g_Symbiodinium	K03462*	nicotinamide phosphoribosyltransferase [EC:2.4.2.12]	Metabolism; Metabolism of cofactors and vitamins; Nicotinate and nicotinamide metabolism | Organismal Systems; Immune system; NOD-like receptor signaling pathway	COG1488*	Nicotinic acid phosphoribosyltransferase	Coenzyme metabolism	PF04095 [Nicotinate phosphoribosyltransferase (NAPRTase) family];PF18127 []	0.133	0.035	0.068	13.186	0.033	11.554
megahit_73432_181-1557	megahit_73432	CDS	Prodigal	1377	459	52.43	NAMPT	k_Eukaryota;n_Sar;n_Alveolata;c_Dinophyceae;o_Suessiales;f_Symbiodiniaceae;g_Symbiodinium	K03462*	nicotinamide phosphoribosyltransferase [EC:2.4.2.12]	Metabolism; Metabolism of cofactors and vitamins; Nicotinate and nicotinamide metabolism | Organismal Systems; Immune system; NOD-like receptor signaling pathway	COG1488*	Nicotinic acid phosphoribosyltransferase	Coenzyme metabolism	PF04095 [Nicotinate phosphoribosyltransferase (NAPRTase) family];PF18127 []	0.093	0.036	0.092	22.9	0.057	17.397
megahit_69284_87-1637	megahit_69284	CDS	Prodigal	1551	517	49.65	NAMPT	k_Eukaryota;n_Sar;n_Alveolata;c_Dinophyceae;o_Suessiales	K03462*	nicotinamide phosphoribosyltransferase [EC:2.4.2.12]	Metabolism; Metabolism of cofactors and vitamins; Nicotinate and nicotinamide metabolism | Organismal Systems; Immune system; NOD-like receptor signaling pathway	COG1488*	Nicotinic acid phosphoribosyltransferase	Coenzyme metabolism	PF04095 [Nicotinate phosphoribosyltransferase (NAPRTase) family];PF18127 []	0.041	0.081	0.081	8.448	0.008	4.945
megahit_426451_185-2047	megahit_426451	CDS	Prodigal	1863	621	52.6	NAMPT	k_Eukaryota;n_Sar;n_Alveolata;c_Dinophyceae;o_Suessiales;f_Symbiodiniaceae;g_Symbiodinium	K03462*	nicotinamide phosphoribosyltransferase [EC:2.4.2.12]	Metabolism; Metabolism of cofactors and vitamins; Nicotinate and nicotinamide metabolism | Organismal Systems; Immune system; NOD-like receptor signaling pathway	COG1488*	Nicotinic acid phosphoribosyltransferase	Coenzyme metabolism	PF04095 [Nicotinate phosphoribosyltransferase (NAPRTase) family];PF18127 []	0.138	0.013	0	0.035	4.749	0.038
megahit_460374_1-1716	megahit_460374	CDS	Prodigal	1716	572	53.32	NAMPT	k_Eukaryota;n_Sar;n_Alveolata;c_Dinophyceae;o_Suessiales;f_Symbiodiniaceae;g_Symbiodinium	K03462*	nicotinamide phosphoribosyltransferase [EC:2.4.2.12]	Metabolism; Metabolism of cofactors and vitamins; Nicotinate and nicotinamide metabolism | Organismal Systems; Immune system; NOD-like receptor signaling pathway	COG1488*	Nicotinic acid phosphoribosyltransferase	Coenzyme metabolism	PF04095 [Nicotinate phosphoribosyltransferase (NAPRTase) family];PF18127 []	0.037	0.059	0.024	0	3.699	0
megahit_228318_120-1904	megahit_228318	CDS	Prodigal	1785	595	51.71	NAMPT	k_Eukaryota;n_Sar;n_Alveolata;c_Dinophyceae;o_Suessiales;f_Symbiodiniaceae;g_Symbiodinium	K03462*	nicotinamide phosphoribosyltransferase [EC:2.4.2.12]	Metabolism; Metabolism of cofactors and vitamins; Nicotinate and nicotinamide metabolism | Organismal Systems; Immune system; NOD-like receptor signaling pathway	COG1488*	Nicotinic acid phosphoribosyltransferase	Coenzyme metabolism	PF04095 [Nicotinate phosphoribosyltransferase (NAPRTase) family];PF18127 []	0	0.028	0.047	0.065	0	2.067
megahit_400440_995-1117	megahit_400440	CDS	Prodigal	123	41	58.54	NAMPT	k_Eukaryota;n_Sar;n_Alveolata;c_Dinophyceae;o_Suessiales;f_Symbiodiniaceae;g_Symbiodinium	K03462*	nicotinamide phosphoribosyltransferase [EC:2.4.2.12]	Metabolism; Metabolism of cofactors and vitamins; Nicotinate and nicotinamide metabolism | Organismal Systems; Immune system; NOD-like receptor signaling pathway					0	0	0	0	0	0.144
megahit_481347_227-466	megahit_481347	CDS	Prodigal	240	80	54.17	HSBP1	k_Eukaryota;n_Sar;n_Alveolata;c_Dinophyceae;o_Suessiales;f_Symbiodiniaceae;g_Symbiodinium;s_Symbiodinium microadriaticum	K19765*	heat shock factor-binding protein 1	Organismal Systems; Aging; Longevity regulating pathway - worm	ENOG41122JH*	heat shock factor binding protein	Function unknown	PF06825 [Heat shock factor binding protein 1]	0.401	0	0.35	0	14.864	0.147
megahit_268555_174-413	megahit_268555	CDS	Prodigal	240	80	60.83	HSBP1	k_Eukaryota;n_Sar;n_Alveolata;c_Dinophyceae;o_Suessiales;f_Symbiodiniaceae;g_Symbiodinium;s_Symbiodinium microadriaticum	K19765*	heat shock factor-binding protein 1	Organismal Systems; Aging; Longevity regulating pathway - worm	ENOG41122JH*	heat shock factor binding protein	Function unknown	PF06825 [Heat shock factor binding protein 1]	0	0.105	0	20.396	0.108	13.048
megahit_527659_134-529	megahit_527659	CDS	Prodigal	396	132	50.76	CKS1	k_Eukaryota;n_Sar;n_Alveolata;c_Dinophyceae;o_Suessiales;f_Symbiodiniaceae;g_Symbiodinium	K02219*	cyclin-dependent kinase regulatory subunit CKS1	Cellular Processes; Cell growth and death; Cell cycle - yeast | Human Diseases; Cancers: Overview; Pathways in cancer | Human Diseases; Cancers: Specific types; Small cell lung cancer	ENOG4111UAN*	(Regulatory) subunit	Signal transduction mechanisms	PF01111 [Cyclin-dependent kinase regulatory subunit]	0.486	0	0.212	39.611	0.033	21.646
megahit_302649_2-220	megahit_302649	CDS	Prodigal	219	73	50.23	CKS1	k_Eukaryota;n_Sar;n_Alveolata;c_Dinophyceae;o_Suessiales;f_Symbiodiniaceae;g_Symbiodinium	K02219*	cyclin-dependent kinase regulatory subunit CKS1	Cellular Processes; Cell growth and death; Cell cycle - yeast | Human Diseases; Cancers: Overview; Pathways in cancer | Human Diseases; Cancers: Specific types; Small cell lung cancer	ENOG4111UAN*	(Regulatory) subunit	Signal transduction mechanisms	PF01111 [Cyclin-dependent kinase regulatory subunit]	0	0	0.384	13.564	0	12.28
megahit_558446_194-601	megahit_558446	CDS	Prodigal	408	136	52.7	CKS1	k_Eukaryota;n_Sar;n_Alveolata;c_Dinophyceae;o_Suessiales;f_Symbiodiniaceae;g_Symbiodinium	K02219*	cyclin-dependent kinase regulatory subunit CKS1	Cellular Processes; Cell growth and death; Cell cycle - yeast | Human Diseases; Cancers: Overview; Pathways in cancer | Human Diseases; Cancers: Specific types; Small cell lung cancer	ENOG4111UAN*	(Regulatory) subunit	Signal transduction mechanisms	PF01111 [Cyclin-dependent kinase regulatory subunit]	0.079	0.062	0.051	0	3.574	0
megahit_249120_356-727	megahit_249120	CDS	Prodigal	372	124	53.76	CKS1	k_Eukaryota;n_Sar;n_Alveolata;c_Dinophyceae;o_Suessiales;f_Symbiodiniaceae;g_Symbiodinium	K02219*	cyclin-dependent kinase regulatory subunit CKS1	Cellular Processes; Cell growth and death; Cell cycle - yeast | Human Diseases; Cancers: Overview; Pathways in cancer | Human Diseases; Cancers: Specific types; Small cell lung cancer	ENOG4111UAN*	(Regulatory) subunit	Signal transduction mechanisms	PF01111 [Cyclin-dependent kinase regulatory subunit]	0	0.101	0.056	0.069	15.645	0.048
megahit_55743_3-386	megahit_55743	CDS	Prodigal	384	128	55.73	thiF	k_Eukaryota;n_Sar;n_Alveolata;c_Dinophyceae;o_Suessiales	K03148	sulfur carrier protein ThiS adenylyltransferase [EC:2.7.7.73]	Metabolism; Metabolism of cofactors and vitamins; Thiamine metabolism | Genetic Information Processing; Folding, sorting and degradation; Sulfur relay system	COG0476*	Dinucleotide-utilizing enzymes involved in molybdopterin and thiamine biosynthesis family 2	Coenzyme metabolism	PF00899 [ThiF family]	0	0	0	0	0.237	0
megahit_34153_2-514	megahit_34153	CDS	Prodigal	513	171	56.14	MOCS2B, moaE	k_Eukaryota;n_Sar;n_Alveolata;c_Dinophyceae;o_Suessiales;f_Symbiodiniaceae;g_Symbiodinium	K03635*	molybdopterin synthase catalytic subunit [EC:2.8.1.12]	Metabolism; Metabolism of cofactors and vitamins; Folate biosynthesis | Genetic Information Processing; Folding, sorting and degradation; Sulfur relay system	COG0314*	Molybdopterin converting factor, large subunit	Coenzyme metabolism	PF02391 [MoaE protein]	0	0.098	0.082	0.013	2.881	0.034
megahit_515892_161-640	megahit_515892	CDS	Prodigal	480	160	60.42	MOCS2B, moaE	k_Eukaryota;n_Sar;n_Alveolata;c_Dinophyceae;o_Suessiales;f_Symbiodiniaceae;g_Symbiodinium	K03635*	molybdopterin synthase catalytic subunit [EC:2.8.1.12]	Metabolism; Metabolism of cofactors and vitamins; Folate biosynthesis | Genetic Information Processing; Folding, sorting and degradation; Sulfur relay system	COG0314*	Molybdopterin converting factor, large subunit	Coenzyme metabolism	PF02391 [MoaE protein]	0	0	0.175	6.377	0	3.465
megahit_341626_2-547	megahit_341626	CDS	Prodigal	546	182	54.03	moaC, CNX3	k_Eukaryota;n_Sar;n_Alveolata;c_Dinophyceae;o_Suessiales;f_Suessiaceae;g_Polarella	K03637	cyclic pyranopterin monophosphate synthase [EC:4.6.1.17]	Metabolism; Metabolism of cofactors and vitamins; Folate biosynthesis | Genetic Information Processing; Folding, sorting and degradation; Sulfur relay system	COG0315	Molybdenum cofactor biosynthesis enzyme	Coenzyme metabolism	PF01967 [MoaC family]	0.117	0	0	0	2.051	0
megahit_376894_2-667	megahit_376894	CDS	Prodigal	666	222	54.5	moaC, CNX3	k_Eukaryota;n_Sar;n_Alveolata;c_Dinophyceae;o_Suessiales;f_Suessiaceae;g_Polarella	K03637	cyclic pyranopterin monophosphate synthase [EC:4.6.1.17]	Metabolism; Metabolism of cofactors and vitamins; Folate biosynthesis | Genetic Information Processing; Folding, sorting and degradation; Sulfur relay system	COG0315	Molybdenum cofactor biosynthesis enzyme	Coenzyme metabolism	PF01967 [MoaC family]	0	0	0.063	5.042	0	1.793
megahit_235506_2-322	megahit_235506	CDS	Prodigal	321	107	55.76	sodN	k_Eukaryota;n_Sar;n_Alveolata;c_Dinophyceae;o_Suessiales;f_Symbiodiniaceae;g_Symbiodinium	K00518*	nickel superoxide dismutase [EC:1.15.1.1]	Not Included in Pathway or Brite; Unclassified: metabolism; Enzymes with EC numbers				PF09055 [Nickel-containing superoxide dismutase]	0.2	0.157	0	0	23.991	0
megahit_582296_2-628	megahit_582296	CDS	Prodigal	627	209	54.07	sodN	k_Eukaryota;n_Sar;n_Alveolata;c_Dinophyceae;o_Suessiales;f_Symbiodiniaceae;g_Symbiodinium	K00518*	nickel superoxide dismutase [EC:1.15.1.1]	Not Included in Pathway or Brite; Unclassified: metabolism; Enzymes with EC numbers				PF09055 [Nickel-containing superoxide dismutase]	0.102	0.02	0.067	20.063	0.042	8.663
megahit_261046_3-224	megahit_261046	CDS	Prodigal	222	74	59.46	sodN	k_Eukaryota;n_Sar;n_Alveolata;c_Dinophyceae;o_Suessiales;f_Symbiodiniaceae;g_Symbiodinium	K00518*	nickel superoxide dismutase [EC:1.15.1.1]	Not Included in Pathway or Brite; Unclassified: metabolism; Enzymes with EC numbers					0	0	0.189	0	8.944	0
megahit_425168_2-601	megahit_425168	CDS	Prodigal	600	200	56.5	sodN	k_Eukaryota;n_Sar;n_Alveolata;c_Dinophyceae;o_Suessiales	K00518*	nickel superoxide dismutase [EC:1.15.1.1]	Not Included in Pathway or Brite; Unclassified: metabolism; Enzymes with EC numbers				PF09055 [Nickel-containing superoxide dismutase]	0.107	0	0	6.264	0.043	2.492
megahit_255614_149-769	megahit_255614	CDS	Prodigal	621	207	54.27	TNNC2	k_Eukaryota;n_Sar;n_Alveolata;c_Dinophyceae;o_Suessiales;f_Symbiodiniaceae;g_Symbiodinium	K12042*	troponin C, skeletal muscle	Environmental Information Processing; Signal transduction; Calcium signaling pathway | Brite Hierarchies; Protein families: signaling and cellular processes; Cytoskeleton proteins	COG5126*	Ca2+-binding protein (EF-Hand superfamily)	General function prediction only|Cell division and chromosome partitioning|Signal transduction mechanisms	PF00036 [EF hand];PF13405 [EF-hand domain];PF13499 [EF-hand domain pair];PF13833 [EF-hand domain pair]	0	0	0	0	1.793	0
megahit_210025_3-3713	megahit_210025	CDS	Prodigal	3711	1237	51.93	KIF3A	k_Eukaryota;n_Sar;n_Alveolata;c_Dinophyceae;o_Suessiales	K10394*	kinesin family member 3A	Environmental Information Processing; Signal transduction; Hedgehog signaling pathway | Brite Hierarchies; Protein families: signaling and cellular processes; Cytoskeleton proteins	COG5059*	Kinesin-like protein		PF00225 [Kinesin motor domain];PF16796 [Microtubule binding]	0.017	0	0.023	0	1.023	0
megahit_187427_1-750	megahit_187427	CDS	Prodigal	750	250	58	maf	k_Eukaryota;n_Sar;n_Alveolata;c_Dinophyceae;o_Suessiales;f_Symbiodiniaceae;g_Symbiodinium	K06287*	septum formation protein	Not Included in Pathway or Brite; Unclassified: signaling and cellular processes; Cell growth	COG0424*	Nucleotide-binding protein implicated in inhibition of septum formation	Cell division and chromosome partitioning	PF02545 [Maf-like protein]	0	0	0.056	0	1.614	0
megahit_85012_4272-4967	megahit_85012	CDS	Prodigal	696	232	55.75	maf	k_Eukaryota;n_Sar;n_Alveolata;c_Dinophyceae;o_Suessiales;f_Symbiodiniaceae;g_Symbiodinium	K06287*	septum formation protein	Not Included in Pathway or Brite; Unclassified: signaling and cellular processes; Cell growth	COG0424;ENOG410XS7T*			PF02545 [Maf-like protein]	0	0	0	2.746	0	1.296
megahit_427551_111-1061	megahit_427551	CDS	Prodigal	951	317	49.95	MAPK15	k_Eukaryota;n_Sar;n_Alveolata;c_Dinophyceae;o_Suessiales	K19603*	mitogen-activated protein kinase 15 [EC:2.7.11.24]	Organismal Systems; Immune system; IL-17 signaling pathway | Brite Hierarchies; Protein families: metabolism; Protein kinases	ENOG410XNY0*	Mitogen-activated protein kinase	Signal transduction mechanisms	PF00036 [EF hand];PF00069 [Protein kinase domain];PF13202 [EF hand];PF13405 [EF-hand domain];PF13499 [EF-hand domain pair];PF13833 [EF-hand domain pair]	0.371	0.132	0.331	0.014	17.202	0.074
megahit_12042_1-1320	megahit_12042	CDS	Prodigal	1320	440	57.2	MAPK15	k_Eukaryota;n_Sar;n_Alveolata;c_Dinophyceae;o_Suessiales;f_Symbiodiniaceae;g_Symbiodinium	K19603*	mitogen-activated protein kinase 15 [EC:2.7.11.24]	Organismal Systems; Immune system; IL-17 signaling pathway | Brite Hierarchies; Protein families: metabolism; Protein kinases	ENOG410XNY0*	Mitogen-activated protein kinase	Signal transduction mechanisms	PF00069 [Protein kinase domain];PF07714 [Protein tyrosine kinase]	0	0	0	1.292	0.01	0.757
megahit_323269_3-203	megahit_323269	CDS	Prodigal	201	67	44.78	MAPK15	k_Eukaryota;n_Sar;n_Alveolata;c_Dinophyceae;o_Suessiales;f_Suessiaceae;g_Polarella;s_Polarella glacialis	K19603*	mitogen-activated protein kinase 15 [EC:2.7.11.24]	Organismal Systems; Immune system; IL-17 signaling pathway | Brite Hierarchies; Protein families: metabolism; Protein kinases	ENOG410XNY0*	Mitogen-activated protein kinase	Signal transduction mechanisms		0	0	0	0.064	0.13	0
megahit_40836_90-2141	megahit_40836	CDS	Prodigal	2052	684	55.26	typA, bipA	k_Eukaryota;n_Sar;n_Alveolata;c_Dinophyceae;o_Suessiales;f_Symbiodiniaceae;g_Symbiodinium	K06207*	GTP-binding protein	Not Included in Pathway or Brite; Unclassified: signaling and cellular processes; Signaling proteins	COG1217*	Predicted membrane GTPase involved in stress response	Signal transduction mechanisms	PF00009 [Elongation factor Tu GTP binding domain];PF00679 [Elongation factor G C-terminus]	0.25	0.061	0.123	0	7.836	0
megahit_449288_710-2524	megahit_449288	CDS	Prodigal	1815	605	53.44	typA, bipA	k_Eukaryota;n_Sar;n_Alveolata;c_Dinophyceae;o_Suessiales;f_Symbiodiniaceae;g_Symbiodinium	K06207*	GTP-binding protein	Not Included in Pathway or Brite; Unclassified: signaling and cellular processes; Signaling proteins	COG1217*	Predicted membrane GTPase involved in stress response	Signal transduction mechanisms	PF00009 [Elongation factor Tu GTP binding domain];PF00679 [Elongation factor G C-terminus]	0.106	0	0.243	23.557	0.007	14.846
megahit_210403_3-176	megahit_210403	CDS	Prodigal	174	58	50.57	typA, bipA	k_Eukaryota;n_Sar;n_Alveolata;c_Dinophyceae;o_Suessiales;f_Symbiodiniaceae;g_Symbiodinium	K06207*	GTP-binding protein	Not Included in Pathway or Brite; Unclassified: signaling and cellular processes; Signaling proteins	COG1217*	Predicted membrane GTPase involved in stress response	Signal transduction mechanisms		0	0.144	0	15.884	0	4.728
megahit_370015_177-2159	megahit_370015	CDS	Prodigal	1983	661	59.51	typA, bipA	k_Eukaryota;n_Sar;n_Alveolata;c_Dinophyceae;o_Suessiales;f_Symbiodiniaceae;g_Symbiodinium	K06207*	GTP-binding protein	Not Included in Pathway or Brite; Unclassified: signaling and cellular processes; Signaling proteins	COG1217*	Predicted membrane GTPase involved in stress response	Signal transduction mechanisms	PF00009 [Elongation factor Tu GTP binding domain];PF00679 [Elongation factor G C-terminus]	0.032	0.076	0	4.152	0.013	2.092
megahit_512134_63-2051	megahit_512134	CDS	Prodigal	1989	663	54.75	typA, bipA	k_Eukaryota;n_Sar;n_Alveolata;c_Dinophyceae;o_Suessiales;f_Symbiodiniaceae;g_Symbiodinium	K06207*	GTP-binding protein	Not Included in Pathway or Brite; Unclassified: signaling and cellular processes; Signaling proteins	COG1217*	Predicted membrane GTPase involved in stress response	Signal transduction mechanisms	PF00009 [Elongation factor Tu GTP binding domain];PF00679 [Elongation factor G C-terminus]	0.032	0.025	0.042	0	5.636	0
megahit_329770_270-398	megahit_329770	CDS	Prodigal	129	43	55.81	typA, bipA	k_Eukaryota;n_Sar;n_Alveolata;c_Dinophyceae;o_Suessiales	K06207*	GTP-binding protein	Not Included in Pathway or Brite; Unclassified: signaling and cellular processes; Signaling proteins	COG1217*	Predicted membrane GTPase involved in stress response	Signal transduction mechanisms		0	0	0	2.603	0	3.154
megahit_590574_2-361	megahit_590574	CDS	Prodigal	360	120	61.67	FGD5_6	k_Eukaryota;n_Sar;n_Alveolata;c_Dinophyceae;o_Suessiales	K05724*	FYVE, RhoGEF and PH domain containing 5/6	Not Included in Pathway or Brite; Unclassified: signaling and cellular processes; Cell motility	ENOG410XNYQ	zinc finger, FYVE domain containing 28	Function unknown	PF01363 [FYVE zinc finger]	0	0	0	1.04	0	0.197
megahit_559449_1-153	megahit_559449	CDS	Prodigal	153	51	54.25	PRKAR	k_Eukaryota;n_Sar;n_Alveolata;c_Dinophyceae;o_Suessiales;f_Symbiodiniaceae;g_Symbiodinium	K04739*	cAMP-dependent protein kinase regulator	Organismal Systems; Endocrine system; Insulin signaling pathway	COG0664*	cAMP-binding proteins - catabolite gene activator and regulatory subunit of cAMP-dependent protein kinases	Signal transduction mechanisms		0.629	0	0	0	9.446	0
megahit_338274_68-1282	megahit_338274	CDS	Prodigal	1215	405	53.09	PRKAR	k_Eukaryota;n_Sar;n_Alveolata;c_Dinophyceae;o_Suessiales	K04739*	cAMP-dependent protein kinase regulator	Organismal Systems; Endocrine system; Insulin signaling pathway	COG0664*	cAMP-binding proteins - catabolite gene activator and regulatory subunit of cAMP-dependent protein kinases	Signal transduction mechanisms	PF00027 [Cyclic nucleotide-binding domain]	0.264	0.031	0.104	0.011	13.652	0.029
megahit_260891_256-1395	megahit_260891	CDS	Prodigal	1140	380	52.11	PRKAR	k_Eukaryota;n_Sar;n_Alveolata;c_Dinophyceae;o_Suessiales;f_Symbiodiniaceae;g_Symbiodinium	K04739*	cAMP-dependent protein kinase regulator	Organismal Systems; Endocrine system; Insulin signaling pathway	COG0664*	cAMP-binding proteins - catabolite gene activator and regulatory subunit of cAMP-dependent protein kinases	Signal transduction mechanisms	PF00027 [Cyclic nucleotide-binding domain]	0.281	0.055	0.055	0.034	21.066	0.016
megahit_277969_2590-3792	megahit_277969	CDS	Prodigal	1203	401	52.7	PRKAR	k_Eukaryota;n_Sar;n_Alveolata;c_Dinophyceae;o_Suessiales	K04739*	cAMP-dependent protein kinase regulator	Organismal Systems; Endocrine system; Insulin signaling pathway	COG0664*	cAMP-binding proteins - catabolite gene activator and regulatory subunit of cAMP-dependent protein kinases	Signal transduction mechanisms	PF00027 [Cyclic nucleotide-binding domain]	0.053	0.042	0.175	17.79	0.022	12.648
megahit_574216_2-397	megahit_574216	CDS	Prodigal	396	132	51.52	PRKAR	k_Eukaryota;n_Sar;n_Alveolata;c_Dinophyceae;o_Suessiales;f_Symbiodiniaceae;g_Symbiodinium	K04739	cAMP-dependent protein kinase regulator	Organismal Systems; Endocrine system; Insulin signaling pathway	COG0664*	cAMP-binding proteins - catabolite gene activator and regulatory subunit of cAMP-dependent protein kinases	Signal transduction mechanisms	PF00027 [Cyclic nucleotide-binding domain]	0	0	0	0	5.721	0.045
megahit_424960_3-326	megahit_424960	CDS	Prodigal	324	108	54.32	PRKAR	k_Eukaryota;n_Sar;n_Alveolata;c_Dinophyceae;o_Suessiales;f_Symbiodiniaceae;g_Symbiodinium	K04739*	cAMP-dependent protein kinase regulator	Organismal Systems; Endocrine system; Insulin signaling pathway	COG0664*	cAMP-binding proteins - catabolite gene activator and regulatory subunit of cAMP-dependent protein kinases	Signal transduction mechanisms	PF00027 [Cyclic nucleotide-binding domain]	0	0	0	0.04	1.447	0
megahit_245502_222-548	megahit_245502	CDS	Prodigal	327	109	55.35	SRP9	k_Eukaryota;n_Sar;n_Alveolata;c_Dinophyceae;o_Suessiales	K03109*	signal recognition particle subunit SRP9	Genetic Information Processing; Folding, sorting and degradation; Protein export | Brite Hierarchies; Protein families: signaling and cellular processes; Secretion system	ENOG41123E8*	negative regulation of translational elongation	Intracellular trafficking, secretion, and vesicular transport		0.196	0	0	22.296	0	11.254
megahit_30854_50-514	megahit_30854	CDS	Prodigal	465	155	51.83	SRP9	k_Eukaryota;n_Sar;n_Alveolata;c_Dinophyceae;o_Suessiales	K03109*	signal recognition particle subunit SRP9	Genetic Information Processing; Folding, sorting and degradation; Protein export | Brite Hierarchies; Protein families: signaling and cellular processes; Secretion system	ENOG41123E8*	negative regulation of translational elongation	Intracellular trafficking, secretion, and vesicular transport		0.138	0	0	0.056	5.684	0
megahit_249019_1-2040	megahit_249019	CDS	Prodigal	2040	680	53.43	SRP72	k_Eukaryota;n_Sar;n_Alveolata;c_Dinophyceae;o_Suessiales;f_Symbiodiniaceae;g_Symbiodinium	K03108*	signal recognition particle subunit SRP72	Genetic Information Processing; Folding, sorting and degradation; Protein export | Brite Hierarchies; Protein families: signaling and cellular processes; Secretion system				PF08492 [SRP72 RNA-binding domain];PF13432 [Tetratricopeptide repeat];PF17004 [Putative TPR-like repeat]	0.031	0.037	0.144	9.044	0.006	6.453
megahit_6134_10-486	megahit_6134	CDS	Prodigal	477	159	53.88	SRP19	k_Eukaryota;n_Sar;n_Alveolata;c_Dinophyceae;o_Suessiales	K03105*	signal recognition particle subunit SRP19	Genetic Information Processing; Folding, sorting and degradation; Protein export | Brite Hierarchies; Protein families: signaling and cellular processes; Secretion system	COG1400*	Signal recognition particle 19 kDa protein		PF01922 [SRP19 protein]	0.134	0.026	0.176	0	11.327	0
megahit_286485_1-525	megahit_286485	CDS	Prodigal	525	175	54.48	SRP19	k_Eukaryota;n_Sar;n_Alveolata;c_Dinophyceae;o_Suessiales;f_Symbiodiniaceae;g_Symbiodinium	K03105*	signal recognition particle subunit SRP19	Genetic Information Processing; Folding, sorting and degradation; Protein export | Brite Hierarchies; Protein families: signaling and cellular processes; Secretion system	COG1400*	Signal recognition particle 19 kDa protein		PF01922 [SRP19 protein]	0.122	0.048	0	8.487	0	3.909
[truncated: 67,817 more rows]
