# Supplementary material for: Unfolding the secrets of microbiome (Symbiodiniaceae and bacteria) in cold-water coral
Source: Microbiol Spectr. 2023 Sep 20;11(5):e01315-23. doi: 10.1128/spectrum.01315-23 (PMC10580923; doi:10.1128/spectrum.01315-23)
Supplement: Supplemental file 3 — List of actively transcribed genes of bacteria. [file spectrum.01315-23-s0005.xlsx]

## Sheet: Sheet1
ORF ID	Gene name	Tax	KEGG ID	KEGGFUN	KEGGPATH	COG ID	COGFUN	COGPATH	PFAM	Narella_versluysi	Muriceides_sp	Heterogorgia_uatumani	Pocillopora_damicornis	Acropora_pruinosa	Galaxea_fascicularis
megahit_61978_204-281		k_Bacteria;n_Terrabacteria group;p_Actinobacteria;c_Actinomycetia;o_Corynebacteriales;f_Nocardiaceae;g_Nocardia;s_Nocardia seriolae								8984.54	2104.7	6869.64	0	0	0.227
megahit_548090_1-279		k_Bacteria;n_Terrabacteria group;p_Actinobacteria;c_Actinomycetia;o_Corynebacteriales;f_Nocardiaceae				ENOG41125ZN*		Function unknown	PF20071 []	7403.71	1786.66	5526.93	0	0	0.063
megahit_239185_3-281		k_Bacteria;n_Terrabacteria group;p_Actinobacteria;c_Actinomycetia;o_Corynebacteriales;f_Nocardiaceae				ENOG41125ZN*		Function unknown	PF20071 []	6883.97	1523.06	5224.15	0	0	0
megahit_31579_72-311		k_Bacteria;n_Terrabacteria group;p_Actinobacteria;c_Actinomycetia;o_Corynebacteriales;f_Nocardiaceae				ENOG41125ZN*		Function unknown	PF20071 []	6165.84	1786.26	4897.5	0	0	0.074
megahit_438811_2-79		k_Bacteria;p_Proteobacteria;c_Gammaproteobacteria								5953.79	1342.19	4680.49	0	0	0
megahit_78071_2-130		k_Bacteria;n_Terrabacteria group;p_Actinobacteria;c_Actinomycetia;o_Corynebacteriales;f_Nocardiaceae				ENOG41125ZN*		Function unknown		4527.68	903.69	3085.91	0	0	0
megahit_15974_198-281		k_Bacteria;n_Terrabacteria group;p_Actinobacteria;c_Actinomycetia;o_Corynebacteriales;f_Mycobacteriaceae;g_Mycobacteroides;s_Mycobacteroides abscessus								3396.44	723.893	2591.24	0	0	0
megahit_32113_82-282		k_Bacteria;n_Terrabacteria group;p_Actinobacteria;c_Actinomycetia;o_Corynebacteriales				ENOG41125ZN*		Function unknown	PF20071 []	2944.91	613.045	2030.57	0	0	0
megahit_56615_161-265		k_Bacteria;n_Terrabacteria group;p_Actinobacteria;c_Actinomycetia								2744.03	556.021	2015.37	0	0	0
megahit_426995_1-156		k_Bacteria;n_Terrabacteria group;p_Actinobacteria;c_Actinomycetia				ENOG4111UA7*		Function unknown		2585.51	242.41	1211.19	0	0	0
megahit_512389_3-281		k_Bacteria;n_Terrabacteria group;p_Actinobacteria;c_Actinomycetia;o_Streptomycetales;f_Streptomycetaceae;g_Streptomyces				ENOG410XUN0*		Function unknown		2519.85	595.389	1996.97	0	0	0
megahit_311066_52-237		k_Bacteria;n_Terrabacteria group;p_Actinobacteria;c_Actinomycetia				ENOG4111P6Q*		Function unknown		1930.92	345.224	1185.71	0	0	0.095
megahit_47013_3-281		k_Bacteria;n_Terrabacteria group;p_Actinobacteria;c_Actinomycetia;o_Streptomycetales;f_Streptomycetaceae;g_Streptomyces				ENOG410XUN0*		Function unknown		1811.27	403.786	1402.72	0	0	0
megahit_262298_1-72		k_Bacteria								1769.93	476.712	1445.18	0	0	0
megahit_387145_209-316		k_Bacteria				ENOG410Z6XQ*		Function unknown		1591.78	407.264	1239.67	0	0	0
megahit_516521_345-536		k_Bacteria;n_Terrabacteria group;p_Actinobacteria;c_Actinomycetia;o_Corynebacteriales;f_Nocardiaceae				ENOG41125ZN*		Function unknown	PF20071 []	1249.28	272.011	910.678	0	0	0
megahit_286471_3-161		k_Bacteria;n_Terrabacteria group;p_Actinobacteria;c_Actinomycetia;o_Corynebacteriales;f_Mycobacteriaceae;g_Mycobacterium								1157.44	139.067	733.036	0	0	0
megahit_101724_2-277		k_Bacteria;n_Terrabacteria group;p_Actinobacteria;c_Actinomycetia;o_Corynebacteriales;f_Mycobacteriaceae;g_Mycobacterium								893.231	95.136	493.613	0	0	0
megahit_298852_3-146		k_Bacteria;n_Terrabacteria group;p_Actinobacteria;c_Actinomycetia								871.156	296.811	754.394	0	0	0
megahit_406991_330-551		k_Bacteria;n_Terrabacteria group;p_Actinobacteria;c_Actinomycetia;o_Streptomycetales;f_Streptomycetaceae;g_Streptomyces				ENOG411244F*		Function unknown		841.834	195.073	689.197	0	0	0
megahit_188894_243-479		k_Bacteria				ENOG4111P6Q*		Function unknown		768.393	137.562	511.196	0	0	0
megahit_480649_1-264		k_Bacteria;n_Terrabacteria group;p_Firmicutes;c_Bacilli;o_Bacillales								751.269	151.189	558.066	0	0	0
megahit_188894_1-102		k_Bacteria;n_Terrabacteria group;p_Actinobacteria;c_Actinomycetia								723.396	128.714	466.914	0	0	0
megahit_562358_2-115		k_Bacteria;n_Terrabacteria group;p_Actinobacteria;c_Actinomycetia				ENOG411244F*		Function unknown		628.121	66.674	396.573	0	0	0
megahit_253720_426-509		k_Bacteria;n_Terrabacteria group;p_Actinobacteria;c_Actinomycetia;o_Streptomycetales;f_Streptomycetaceae;g_Streptomyces				ENOG410Z4JI*		Function unknown		609.275	178.131	431.416	0	0	0
megahit_322301_21-302		k_Bacteria;n_Terrabacteria group;p_Actinobacteria;c_Actinomycetia				ENOG410XUN0		Function unknown		601.656	129.644	450.705	0	0	0
megahit_164636_25-279		k_Bacteria;n_Terrabacteria group;p_Actinobacteria;c_Actinomycetia;o_Streptomycetales;f_Streptomycetaceae;g_Streptomyces				ENOG410Z4JI*		Function unknown		594.059	93.708	388.031	0	0	0.069
megahit_362703_1-102		k_Bacteria				ENOG41125ZN*		Function unknown	PF20071 []	582.867	137.459	474.947	0	0	0
megahit_506741_216-413		k_Bacteria;n_Terrabacteria group;p_Actinobacteria;c_Actinomycetia;o_Corynebacteriales;f_Nocardiaceae;g_Rhodococcus;n_unclassified Rhodococcus;s_Rhodococcus sp.								572.349	115.101	365.943	0	0	0
megahit_219329_3222-3413		k_Bacteria;n_Terrabacteria group;p_Actinobacteria;c_Actinomycetia;o_Corynebacteriales;f_Nocardiaceae;g_Rhodococcus				ENOG4112AH8	Csbd family	Function unknown	PF05532 [CsbD-like]	488.522	110.192	341.162	0	0	0
megahit_456883_266-469		k_Bacteria				ENOG41125ZN*		Function unknown	PF20071 []	485.722	85.727	282.579	0	0	0
megahit_458115_3-155		k_Bacteria;n_Terrabacteria group;p_Actinobacteria;c_Actinomycetia								477.444	92.953	332.284	0	0	0
megahit_384334_2-115		k_Bacteria;n_Terrabacteria group;p_Actinobacteria;c_Actinomycetia								477.068	68.989	313.278	0	0	0
megahit_227553_1-153		k_Bacteria;n_Terrabacteria group;p_Actinobacteria;c_Actinomycetia								461.934	92.05	295.486	0	0	0
megahit_23684_638-745		k_Bacteria;n_Terrabacteria group;p_Actinobacteria;c_Actinomycetia;o_Corynebacteriales;f_Nocardiaceae;g_Rhodococcus								459.628	67.354	305.006	0	0	0
megahit_109565_163-363		k_Bacteria;n_Terrabacteria group;p_Actinobacteria;c_Actinomycetia;o_Corynebacteriales				ENOG41125ZN*		Function unknown	PF20071 []	449.897	85.756	289.514	0	0	0
megahit_463479_121-273		k_Bacteria;n_Terrabacteria group;p_Actinobacteria;c_Actinomycetia;o_Corynebacteriales;f_Mycobacteriaceae;g_Mycobacteroides				ENOG410XUN0*		Function unknown		445.586	58.547	265.141	0	0	0
megahit_231438_256-345		k_Bacteria;n_Terrabacteria group;p_Actinobacteria;c_Actinomycetia;o_Streptomycetales;f_Streptomycetaceae;g_Streptomyces				ENOG410Z4JI*		Function unknown		437.894	53.883	265.402	0	0	0
megahit_280785_1-99		k_Bacteria;p_Proteobacteria								437.603	63.579	255.916	0	0	0
megahit_322468_3-155		k_Bacteria;n_Terrabacteria group;p_Actinobacteria;c_Actinomycetia;o_Corynebacteriales				ENOG41125ZN*		Function unknown		432.382	86.302	312.924	0	0	0
megahit_503730_3-131		k_Bacteria;n_Terrabacteria group;p_Actinobacteria;c_Actinomycetia;o_Corynebacteriales;f_Nocardiaceae				ENOG41125ZN*		Function unknown		419.855	83.756	308.281	0	0	0
megahit_58570_1-207		k_Bacteria;n_Terrabacteria group;p_Actinobacteria;c_Actinomycetia;o_Corynebacteriales;f_Nocardiaceae				ENOG41125ZN*		Function unknown	PF20071 []	416.098	1.092	8.626	0	0	0
megahit_471061_212-334		k_Bacteria;n_Terrabacteria group;p_Actinobacteria;c_Actinomycetia								414.526	45.249	228.356	0	0	0
megahit_153087_1-180		k_Bacteria;n_Terrabacteria group;p_Actinobacteria;c_Actinomycetia								405.114	49.067	166.781	0	0	0
megahit_99471_3-128		k_Bacteria;n_Terrabacteria group;p_Actinobacteria;c_Actinomycetia								387.859	51.949	239.759	0	0	0
megahit_10686_280-468		k_Bacteria;n_Terrabacteria group;p_Actinobacteria;c_Actinomycetia;o_Corynebacteriales				ENOG41125ZN*		Function unknown		385.654	65.277	234.312	0	0	0
megahit_192936_3-275		k_Bacteria;n_Terrabacteria group;p_Actinobacteria;c_Actinomycetia								383.161	47.216	198.153	0	0	0
megahit_2719_447-536		k_Bacteria;n_Terrabacteria group;p_Actinobacteria;c_Actinomycetia;o_Streptomycetales;f_Streptomycetaceae;g_Streptomyces				ENOG410Z4JI*		Function unknown		381.599	56.535	237.158	0	0	0
megahit_506741_420-560		k_Bacteria;n_Terrabacteria group;p_Actinobacteria;c_Actinomycetia;o_Streptomycetales;f_Streptomycetaceae;g_Streptomyces				ENOG411244F*		Function unknown		369.113	67.183	236.005	0	0	0
megahit_324288_3-89		k_Bacteria;n_Terrabacteria group;p_Actinobacteria;c_Actinomycetia								363.796	94.009	261.756	0	0	0
megahit_581276_149-268		k_Bacteria;n_Terrabacteria group;p_Actinobacteria;c_Actinomycetia								317.197	33.817	158.786	0	0	0
megahit_351452_264-524	SLC5A7, CHT1	k_Bacteria;n_Terrabacteria group;p_Actinobacteria;c_Actinomycetia;o_Corynebacteriales;f_Nocardiaceae	K14387*	solute carrier family 5 (high affinity choline transporter), member 7	Organismal Systems; Nervous system; Cholinergic synapse | Human Diseases; Cancers: Overview; Choline metabolism in cancer | Brite Hierarchies; Protein families: signaling and cellular processes; Transporters	ENOG41125ZN*		Function unknown		316.125	41.589	174.504	0	0	0
megahit_548982_435-521		k_Bacteria;n_Terrabacteria group;p_Actinobacteria;c_Actinomycetia								305.19	30.037	164.925	0	0	0
megahit_42521_1-282		k_Bacteria;n_Terrabacteria group;p_Firmicutes;c_Bacilli;o_Bacillales								303.841	49.496	196.82	0	0.046	0
megahit_30257_1-108		k_Bacteria;n_Terrabacteria group;p_Actinobacteria;c_Actinomycetia								301.371	37.574	167.481	0	0	0
megahit_453758_238-495		k_Bacteria;n_Terrabacteria group;p_Actinobacteria;c_Actinomycetia								266.107	3.701	9.201	0.25	0.151	4.526
megahit_104426_2-445		k_Bacteria;n_Terrabacteria group;p_Actinobacteria;c_Actinomycetia;o_Corynebacteriales				ENOG4111P6Q		Function unknown		240.937	30.56	135.701	0	0.015	0
megahit_276826_298-540		k_Bacteria;n_Terrabacteria group;p_Actinobacteria;c_Actinomycetia								234.103	27.557	126.135	0	0	0
megahit_299116_3-98		k_Bacteria;n_Terrabacteria group;p_Actinobacteria;c_Actinomycetia								232.486	20.023	123.86	0	0	0
megahit_414930_151-366		k_Bacteria;n_Terrabacteria group;p_Actinobacteria;c_Actinomycetia;o_Corynebacteriales;f_Nocardiaceae				ENOG41125ZN*		Function unknown	PF20071 []	230.26	45.833	144.333	0	0	0
megahit_278427_93-290		k_Bacteria;n_Terrabacteria group;p_Actinobacteria;c_Actinomycetia;o_Corynebacteriales				ENOG41125ZN*		Function unknown	PF20071 []	229.652	47.652	177.507	0	0	0
megahit_581825_2-172		k_Bacteria;n_Terrabacteria group;p_Actinobacteria;c_Actinomycetia								222.594	37.103	146.934	0	0	0
megahit_508028_3-122		k_Bacteria;n_Terrabacteria group;p_Actinobacteria;c_Actinomycetia				ENOG4111UA7*		Function unknown		216.453	27.744	119.921	0	0	0.147
megahit_416258_1-93		k_Bacteria				ENOG410Y22D*		Function unknown		215.16	25.532	110.914	0	0	0
megahit_503649_2-142		k_Bacteria;n_Terrabacteria group;p_Actinobacteria;c_Actinomycetia;o_Streptomycetales;f_Streptomycetaceae;g_Streptomyces				ENOG411244F*		Function unknown		214.008	24.414	103.848	0	0	0
megahit_433729_1-147		k_Bacteria;n_Terrabacteria group;p_Actinobacteria;c_Actinomycetia;o_Corynebacteriales;f_Nocardiaceae				ENOG41125ZN*		Function unknown		208.109	30.853	117.902	0	0	0
megahit_263670_282-548		k_Bacteria;n_Terrabacteria group;p_Firmicutes;c_Bacilli;o_Bacillales;f_Staphylococcaceae;g_Staphylococcus;n_unclassified Staphylococcus;s_[Staphylococcus] sp.								205.374	32.514	112.436	0	0	0
megahit_343371_1347-1457		k_Bacteria;n_Terrabacteria group;p_Actinobacteria;c_Actinomycetia;o_Corynebacteriales;f_Nocardiaceae;g_Rhodococcus								199.336	37.917	136.458	0	0	0
megahit_460133_1-99		k_Bacteria;n_Terrabacteria group;p_Actinobacteria;c_Actinomycetia								195.642	16.751	77.242	0	0	0
megahit_109387_84-287	cspA	k_Bacteria;n_Terrabacteria group;p_Actinobacteria;c_Actinomycetia	K03704*	cold shock protein (beta-ribbon, CspA family)	Brite Hierarchies; Protein families: genetic information processing; Transcription factors	COG1278*	Cold shock proteins	Transcription	PF00313 ['Cold-shock' DNA-binding domain]	195.546	43.787	103.805	0	0	0
megahit_86056_3-473		k_Bacteria;n_Terrabacteria group;p_Actinobacteria;c_Actinomycetia;o_Streptomycetales;f_Streptomycetaceae;g_Streptomyces				ENOG411244F*		Function unknown		189.135	37.477	122.792	0	0	0
megahit_138820_283-366		k_Bacteria;n_Terrabacteria group;p_Actinobacteria;c_Actinomycetia;o_Corynebacteriales;f_Nocardiaceae				ENOG41125ZN*		Function unknown		181.332	21.836	94.536	0	0	0
megahit_213280_2-166		k_Bacteria;n_Terrabacteria group;p_Actinobacteria;c_Actinomycetia				ENOG410XUN0*		Function unknown		180.547	30.837	128.722	0	0	0
megahit_423851_2-277		k_Bacteria;n_Terrabacteria group;p_Firmicutes;c_Bacilli								178.46	26.174	113.87	0	0	0
megahit_289434_1-135		k_Bacteria;n_Terrabacteria group;p_Actinobacteria;c_Actinomycetia;o_Corynebacteriales;f_Nocardiaceae				ENOG41125ZN*		Function unknown		176.013	10.981	50.886	0	0	0
megahit_286240_1-78		k_Bacteria;n_Terrabacteria group;p_Firmicutes;c_Clostridia;o_Eubacteriales;f_Peptostreptococcaceae;g_Clostridioides;s_Clostridioides difficile								167.324	8.698	65.179	0	0	0
megahit_534611_138-230		k_Bacteria;n_Terrabacteria group;p_Actinobacteria;c_Actinomycetia								165.852	31.476	111.591	0	0	0
megahit_221113_2-100		k_Bacteria;n_Terrabacteria group;p_Actinobacteria;c_Actinomycetia								165.842	20.812	95.703	0	0	0
megahit_211942_434-523		k_Bacteria;n_Terrabacteria group;p_Actinobacteria;c_Actinomycetia;o_Streptomycetales;f_Streptomycetaceae;g_Streptomyces				ENOG410Z4JI*		Function unknown		154.635	17.17	79.831	0	0	0
megahit_94084_178-456		k_Bacteria;n_Terrabacteria group;p_Actinobacteria;c_Actinomycetia;o_Corynebacteriales;f_Nocardiaceae								151.83	31.296	101.501	0	0	0
megahit_534261_1-126		k_Bacteria				ENOG4111P6Q		Function unknown		150.664	14.159	83.032	0	0	0
megahit_225909_2844-3035		k_Bacteria;n_Terrabacteria group;p_Actinobacteria;c_Actinomycetia;o_Corynebacteriales;f_Nocardiaceae;g_Rhodococcus				ENOG41123KE*		Function unknown		139.96	31.409	113.794	0	0	0
megahit_429513_3-272		k_Bacteria;n_Terrabacteria group;p_Actinobacteria;c_Actinomycetia				ENOG4111UA7*		Function unknown		139.551	20.846	91.657	0	0	0
megahit_228925_1013-1090		k_Bacteria;n_Terrabacteria group;p_Actinobacteria;c_Actinomycetia								134.024	14.818	37.168	0	0	0
megahit_432555_3-86		k_Bacteria;n_Terrabacteria group;p_Actinobacteria;c_Actinomycetia				ENOG4111UA7*		Function unknown		129.795	14.956	52.52	0	0	0
megahit_421485_1-183		k_Bacteria;n_Terrabacteria group;p_Actinobacteria;c_Actinomycetia;o_Corynebacteriales				ENOG41125ZN*		Function unknown		126.691	31.58	107.451	0	0	0
megahit_364726_2190-2393		k_Bacteria;n_Terrabacteria group;p_Actinobacteria;c_Actinomycetia;o_Corynebacteriales;f_Nocardiaceae				ENOG410XUJ2*	Protein of unknown function (DUF3073)	Function unknown	PF11273 [Protein of unknown function (DUF3073)]	121.195	22.171	68.791	0	0	0
megahit_557385_38-226		k_Bacteria				ENOG41122GY		Function unknown		120.633	18.214	64.136	0	0	0
megahit_528569_2415-2531		k_Bacteria;n_Terrabacteria group;p_Actinobacteria;c_Actinomycetia;o_Corynebacteriales;f_Nocardiaceae;g_Rhodococcus								119.224	11.704	40.4	0	0	0
megahit_299219_203-286		k_Bacteria								119.106	4.786	29.761	0	0.232	0.105
megahit_103219_2014-2109		k_Bacteria;n_Terrabacteria group;p_Actinobacteria;c_Actinomycetia;o_Corynebacteriales;f_Nocardiaceae;g_Rhodococcus								118.247	28.268	83.595	0	0	0
megahit_312780_11247-12359	frmA, ADH5, adhC	k_Bacteria;n_Terrabacteria group;p_Actinobacteria;c_Actinomycetia;o_Corynebacteriales;f_Nocardiaceae;g_Rhodococcus	K00121*	S-(hydroxymethyl)glutathione dehydrogenase / alcohol dehydrogenase [EC:1.1.1.284 1.1.1.1]	Metabolism; Carbohydrate metabolism; Glycolysis / Gluconeogenesis | Metabolism; Energy metabolism; Methane metabolism | Metabolism; Lipid metabolism; Fatty acid degradation | Metabolism; Amino acid metabolism; Tyrosine metabolism | Metabolism; Metabolism of cofactors and vitamins; Retinol metabolism | Metabolism; Xenobiotics biodegradation and metabolism; Chloroalkane and chloroalkene degradation…	COG1062*	Zn-dependent alcohol dehydrogenases, class III	Energy production and conversion	PF00107 [Zinc-binding dehydrogenase];PF08240 [Alcohol dehydrogenase GroES-like domain]	116.052	24.811	79.597	0	0	0
megahit_267874_1-189		k_Bacteria;n_Terrabacteria group;p_Actinobacteria;c_Actinomycetia				ENOG410XUGJ*		Function unknown		112.489	15.954	68.804	0	0	0
megahit_195723_1663-1752		k_Bacteria;n_Terrabacteria group;p_Actinobacteria;c_Actinomycetia;o_Corynebacteriales;f_Nocardiaceae;g_Rhodococcus;species n_Rhodococcus erythropolis group;s_Rhodococcus erythropolis								111.522	23.173	75.629	0	0	0
megahit_398225_19-396		k_Bacteria;n_Terrabacteria group;p_Actinobacteria;c_Actinomycetia;o_Corynebacteriales;f_Nocardiaceae;g_Rhodococcus								110.793	19.344	84.532	0	0	0
megahit_367496_24-368		k_Bacteria;p_Proteobacteria;c_Gammaproteobacteria								104.102	12.309	73.072	0	0	0
megahit_145390_1504-1596		k_Bacteria;n_Terrabacteria group;p_Actinobacteria;c_Actinomycetia;o_Corynebacteriales;f_Nocardiaceae;g_Rhodococcus								99.305	21.614	85.388	0	0	0
megahit_37045_665-847	RP-L32, MRPL32, rpmF	k_Bacteria;n_Terrabacteria group;p_Actinobacteria;c_Actinomycetia;o_Corynebacteriales;f_Nocardiaceae;g_Rhodococcus	K02911*	large subunit ribosomal protein L32	Genetic Information Processing; Translation; Ribosome | Brite Hierarchies; Protein families: genetic information processing; Ribosome | Brite Hierarchies; Protein families: genetic information processing; Mitochondrial biogenesis	ENOG41128ST*	50S ribosomal protein L32	Translation, ribosomal structure and biogenesis	PF01783 [Ribosomal L32p protein family]	96.026	18.674	53.266	0	0	0
megahit_214059_133-276		k_Bacteria;n_Terrabacteria group;p_Actinobacteria;c_Actinomycetia;o_Corynebacteriales				ENOG4111P6Q		Function unknown		95.533	9.859	44.934	0	0	0
megahit_320688_2499-2702	cspA	k_Bacteria;n_Terrabacteria group;p_Actinobacteria;c_Actinomycetia;o_Corynebacteriales;f_Nocardiaceae;g_Rhodococcus	K03704*	cold shock protein (beta-ribbon, CspA family)	Brite Hierarchies; Protein families: genetic information processing; Transcription factors	COG1278*	Cold shock proteins	Transcription	PF00313 ['Cold-shock' DNA-binding domain]	94.944	31.47	64.157	0	0	0
megahit_9606_3-413		k_Bacteria;n_Terrabacteria group;p_Actinobacteria;c_Actinomycetia;o_Corynebacteriales;f_Nocardiaceae;g_Rhodococcus	K08300;K08301*			COG1530*	Ribonucleases G and E	Translation, ribosomal structure and biogenesis	PF10150 [Ribonuclease E/G family]	92.066	7.856	50.654	0	0	0
megahit_110519_415-519		k_Bacteria;n_Terrabacteria group;p_Actinobacteria;c_Actinomycetia								91.926	17.11	64.225	0	0	0
megahit_238367_296-706		k_Bacteria;n_Terrabacteria group;p_Actinobacteria;c_Actinomycetia;o_Corynebacteriales;f_Nocardiaceae;g_Rhodococcus								88.867	12.38	51.063	0	0	0
megahit_185231_1-171		k_Bacteria;n_Terrabacteria group;p_Actinobacteria;c_Actinomycetia;o_Micromonosporales;f_Micromonosporaceae								87.575	10.065	56.144	0	0	0
megahit_154560_3-65		k_Bacteria;p_Proteobacteria;c_Betaproteobacteria;o_Burkholderiales;f_Burkholderiaceae;g_Cupriavidus;s_Cupriavidus taiwanensis								86.53	14.159	70.694	0	0	0
megahit_4224_279-383		k_Bacteria;n_Terrabacteria group;p_Actinobacteria;c_Actinomycetia								85.818	10.41	53.02	0	0	0
megahit_181689_376-534		k_Bacteria;n_Terrabacteria group;p_Actinobacteria;c_Actinomycetia;o_Corynebacteriales;f_Nocardiaceae;g_Rhodococcus								82.487	16.514	72.669	0	0	0
megahit_146167_182-358		k_Bacteria;n_Terrabacteria group;p_Actinobacteria;c_Actinomycetia;o_Corynebacteriales;f_Nocardiaceae				ENOG41125ZN*		Function unknown		80.802	12.35	46.526	0	0	0
megahit_91796_2-100		k_Bacteria;n_Terrabacteria group;p_Actinobacteria;c_Actinomycetia;o_Corynebacteriales;f_Nocardiaceae;g_Rhodococcus								80.654	10.787	50.504	0	0	0
megahit_138820_1-174		k_Bacteria;n_Terrabacteria group;p_Actinobacteria;c_Actinomycetia;o_Corynebacteriales;f_Nocardiaceae				ENOG41125ZN*		Function unknown		80.168	14.441	43.586	0	0	0
megahit_130008_500-757		k_Bacteria;n_Terrabacteria group;p_Actinobacteria;c_Actinomycetia;o_Corynebacteriales;f_Nocardiaceae				ENOG41125ZN*		Function unknown	PF20071 []	79.422	14.17	49.426	0	0	0
megahit_268189_1991-2251	infA	k_Bacteria;n_Terrabacteria group;p_Actinobacteria;c_Actinomycetia;o_Corynebacteriales	K02518*	translation initiation factor IF-1	Brite Hierarchies; Protein families: genetic information processing; Translation factors	COG0361*	Translation initiation factor 1 (IF-1)	Translation, ribosomal structure and biogenesis	PF01176 [Translation initiation factor 1A / IF-1]	73.103	19.784	56.907	0	0	0
megahit_579955_20-430		k_Bacteria;n_Terrabacteria group;p_Actinobacteria;c_Actinomycetia;o_Corynebacteriales;f_Nocardiaceae;g_Rhodococcus				ENOG410Y313*		Function unknown	PF19809 [];PF20071 []	72.951	11.616	40.125	0	0	0
megahit_73755_1010-1441	mraZ	k_Bacteria;n_Terrabacteria group;p_Actinobacteria;c_Actinomycetia;o_Corynebacteriales;f_Nocardiaceae	K03925*	MraZ protein	Not Included in Pathway or Brite; Poorly characterized; General function prediction only	COG2001*	Uncharacterized protein conserved in bacteria	Function unknown	PF02381 [MraZ protein, putative antitoxin-like]	72.299	17.798	61.857	0	0	0
megahit_142727_1-138		k_Bacteria;n_FCB group;n_Bacteroidetes/Chlorobi group;p_Bacteroidetes;c_Bacteroidia;o_Bacteroidales;f_Bacteroidaceae;g_Bacteroides				ENOG410XWCC*		Function unknown		72.035	1128.25	16.289	0.281	0.094	0
megahit_479568_671-751	RP-L28, MRPL28, rpmB	k_Bacteria;n_Terrabacteria group;p_Actinobacteria;c_Actinomycetia;o_Corynebacteriales	K02902*	large subunit ribosomal protein L28	Genetic Information Processing; Translation; Ribosome | Brite Hierarchies; Protein families: genetic information processing; Ribosome	COG0227*	Ribosomal protein L28	Translation, ribosomal structure and biogenesis		70.073	9.461	47.203	0	0	0
megahit_145390_1593-1691		k_Bacteria;n_Terrabacteria group;p_Actinobacteria;c_Actinomycetia;o_Corynebacteriales;f_Nocardiaceae;g_Rhodococcus								68.993	15.228	64.297	0	0	0
megahit_22919_2-103		k_Bacteria;n_Terrabacteria group;p_Actinobacteria;c_Actinomycetia;o_Corynebacteriales;f_Mycobacteriaceae				ENOG410XUN0*		Function unknown		67.907	10.716	51.902	0	0	0
megahit_453972_6705-6971		k_Bacteria;n_Terrabacteria group;p_Actinobacteria;c_Actinomycetia;o_Corynebacteriales;f_Nocardiaceae;g_Rhodococcus								67.737	16.657	62.159	0	0	0
megahit_185231_161-376	tetA	k_Bacteria;p_Proteobacteria;c_Gammaproteobacteria;o_Vibrionales;f_Vibrionaceae;g_Vibrio;species n_Vibrio harveyi group;s_Vibrio parahaemolyticus	K08151*	MFS transporter, DHA1 family, tetracycline resistance protein	Brite Hierarchies; Protein families: signaling and cellular processes; Transporters | Brite Hierarchies; Protein families: signaling and cellular processes; Antimicrobial resistance genes	COG0477	Permeases of the major facilitator superfamily	General function prediction only|Inorganic ion transport and metabolism|Amino acid transport and metabolism|Carbohydrate transport and metabolism		66.955	8.027	43.864	0	0	0.123
megahit_312780_12475-13929		k_Bacteria;n_Terrabacteria group;p_Actinobacteria;c_Actinomycetia;o_Corynebacteriales;f_Nocardiaceae;g_Rhodococcus				COG1012*	NAD-dependent aldehyde dehydrogenases	Energy production and conversion	PF00171 [Aldehyde dehydrogenase family]	66.581	13.971	46.391	0	0	0
megahit_143840_2617-2874	RP-S18, MRPS18, rpsR	k_Bacteria;n_Terrabacteria group;p_Actinobacteria;c_Actinomycetia;o_Corynebacteriales;f_Nocardiaceae;g_Rhodococcus	K02963*	small subunit ribosomal protein S18	Genetic Information Processing; Translation; Ribosome | Brite Hierarchies; Protein families: genetic information processing; Ribosome	COG0238*	Ribosomal protein S18	Translation, ribosomal structure and biogenesis	PF01084 [Ribosomal protein S18]	66.496	6.817	34.443	0	0	0
megahit_521693_21192-21422		k_Bacteria;n_Terrabacteria group;p_Actinobacteria;c_Actinomycetia;o_Corynebacteriales;f_Nocardiaceae;g_Rhodococcus								66.494	13.379	36.014	0	0	0
megahit_576595_1-489	dnaK, HSPA9	k_Bacteria;n_Terrabacteria group;p_Actinobacteria;c_Actinomycetia;o_Corynebacteriales;f_Nocardiaceae;g_Rhodococcus	K04043*	molecular chaperone DnaK	Genetic Information Processing; Folding, sorting and degradation; RNA degradation | Organismal Systems; Aging; Longevity regulating pathway - worm | Human Diseases; Infectious diseases: Bacterial; Tuberculosis | Brite Hierarchies; Protein families: genetic information processing; Messenger RNA biogenesis | Brite Hierarchies; Protein families: genetic information processing; Chaperones and folding…	COG0443*	Molecular chaperone	Posttranslational modification, protein turnover, chaperones	PF00012 [Hsp70 protein]	60.921	13.026	32.608	0	0	0
megahit_204340_23-277		k_Bacteria;p_Proteobacteria;c_Betaproteobacteria;o_Burkholderiales;f_Burkholderiaceae;g_Ralstonia								60.865	11.726	40.863	0	0	0
megahit_304808_2-322		k_Bacteria;n_Terrabacteria group;p_Actinobacteria;c_Actinomycetia								60.838	6.38	42.932	0	0	0
megahit_251640_102-422	fdx	k_Bacteria;n_Terrabacteria group;p_Actinobacteria;c_Actinomycetia;o_Corynebacteriales;f_Nocardiaceae;g_Rhodococcus	K04755*	ferredoxin, 2Fe-2S	Not Included in Pathway or Brite; Unclassified: metabolism; Energy metabolism	COG0633*	Ferredoxin	Energy production and conversion	PF00111 [2Fe-2S iron-sulfur cluster binding domain]	60.038	13.19	28.6	0	0	0
megahit_403837_3-176		k_Bacteria								59.895	7.581	35.496	0	0	0
megahit_156353_1380-1616	K07219	k_Bacteria;n_Terrabacteria group;p_Actinobacteria;c_Actinomycetia;o_Corynebacteriales;f_Nocardiaceae;g_Rhodococcus	K07219*	putative molybdopterin biosynthesis protein	Not Included in Pathway or Brite; Unclassified: signaling and cellular processes; Others	ENOG41121Y0*	D binding domain protein, excisionase family	Function unknown	PF12728 [Helix-turn-helix domain]	59.534	11.715	26.858	0	0	0
megahit_54623_7857-7949		k_Bacteria;n_Terrabacteria group;p_Actinobacteria;c_Actinomycetia;o_Corynebacteriales;f_Nocardiaceae;g_Rhodococcus								58.617	4.863	34.336	0	0	0
megahit_237111_3-197		k_Bacteria;n_Terrabacteria group;p_Actinobacteria;c_Actinomycetia;o_Corynebacteriales				ENOG41125ZN*		Function unknown		58.543	8.762	30.273	0	0	0
megahit_168988_264-452		k_Bacteria;n_Terrabacteria group;p_Actinobacteria;c_Actinomycetia;o_Corynebacteriales;f_Mycobacteriaceae								58.026	5.717	26.121	0	0	0
megahit_229230_2471-2614	RP-L34, MRPL34, rpmH	k_Bacteria;n_Terrabacteria group;p_Actinobacteria;c_Actinomycetia;o_Corynebacteriales	K02914*	large subunit ribosomal protein L34	Genetic Information Processing; Translation; Ribosome | Brite Hierarchies; Protein families: genetic information processing; Ribosome	COG0230*	Ribosomal protein L34	Translation, ribosomal structure and biogenesis	PF00468 [Ribosomal protein L34]	57.899	13.261	38.077	0	0	0
megahit_156301_2-103		k_Bacteria;n_Terrabacteria group;p_Actinobacteria;c_Actinomycetia;o_Corynebacteriales;f_Mycobacteriaceae;g_Mycobacteroides;s_Mycobacteroides abscessus				ENOG411244F*		Function unknown		57.532	3.079	43.046	0	0	0
megahit_147218_1573-1713		k_Bacteria;n_Terrabacteria group;p_Actinobacteria;c_Actinomycetia;o_Corynebacteriales;f_Nocardiaceae;g_Rhodococcus				ENOG4111TNI*		Function unknown		57.084	20.048	63.769	0	0	0
megahit_18823_2-82		k_Bacteria;n_Terrabacteria group;p_Actinobacteria;c_Actinomycetia								56.612	6.359	28.529	0	0	0
megahit_453972_6039-6602		k_Bacteria;n_Terrabacteria group;p_Actinobacteria;c_Actinomycetia;o_Corynebacteriales;f_Nocardiaceae;g_Rhodococcus				ENOG4111Q6B*		Function unknown		56.288	10.158	41.793	0	0	0
megahit_106323_12820-12990		k_Bacteria;n_Terrabacteria group;p_Actinobacteria;c_Actinomycetia;o_Corynebacteriales;f_Nocardiaceae;g_Rhodococcus;species n_Rhodococcus erythropolis group;s_Rhodococcus qingshengii								54.945	5.951	33.293	0	0	0
megahit_310014_178-252		k_Bacteria;n_Terrabacteria group;p_Actinobacteria;c_Actinomycetia								54.728	6.365	24.649	0	0	0
megahit_36286_11381-11911	GRPE	k_Bacteria;n_Terrabacteria group;p_Actinobacteria;c_Actinomycetia;o_Corynebacteriales;f_Nocardiaceae;g_Rhodococcus	K03687*	molecular chaperone GrpE	Brite Hierarchies; Protein families: genetic information processing; Chaperones and folding catalysts | Brite Hierarchies; Protein families: genetic information processing; Mitochondrial biogenesis	COG0576*	Molecular chaperone GrpE (heat shock protein)	Posttranslational modification, protein turnover, chaperones	PF01025 [GrpE]	54.472	10.221	33.827	0	0	0
megahit_521693_21020-21211		k_Bacteria;n_Terrabacteria group;p_Actinobacteria;c_Actinomycetia;o_Corynebacteriales;f_Nocardiaceae;g_Rhodococcus;species n_Rhodococcus erythropolis group;s_Rhodococcus qingshengii								53.111	10.077	26.369	0	0	0
megahit_11538_527-655		k_Bacteria;n_Terrabacteria group;p_Actinobacteria;c_Actinomycetia;o_Corynebacteriales;f_Nocardiaceae;g_Rhodococcus								52.699	17.92	32.896	0	0	0
megahit_235092_1052-1207		k_Bacteria;n_Terrabacteria group;p_Actinobacteria;c_Actinomycetia;o_Corynebacteriales;f_Nocardiaceae;g_Rhodococcus								52.417	7.007	14.813	0	0	0
megahit_150036_1941-2240	groES, HSPE1	k_Bacteria;n_Terrabacteria group;p_Actinobacteria;c_Actinomycetia;o_Corynebacteriales	K04078*	chaperonin GroES	Brite Hierarchies; Protein families: genetic information processing; Chaperones and folding catalysts | Brite Hierarchies; Protein families: genetic information processing; Mitochondrial biogenesis	COG0234*	Co-chaperonin GroES (HSP10)	Posttranslational modification, protein turnover, chaperones	PF00166 [Chaperonin 10 Kd subunit]	52.056	12.103	41.036	0	0	0
megahit_407462_2552-2812	RP-S20, rpsT	k_Bacteria;n_Terrabacteria group;p_Actinobacteria;c_Actinomycetia;o_Corynebacteriales;f_Nocardiaceae;g_Rhodococcus	K02968*	small subunit ribosomal protein S20	Genetic Information Processing; Translation; Ribosome | Brite Hierarchies; Protein families: genetic information processing; Ribosome	COG0268*	Ribosomal protein S20	Translation, ribosomal structure and biogenesis	PF01649 [Ribosomal protein S20]	51.971	12.178	28.172	0	0	0
megahit_463144_3-365		k_Bacteria;n_Terrabacteria group;p_Actinobacteria;c_Actinomycetia;o_Corynebacteriales;f_Mycobacteriaceae;g_Mycobacteroides;s_Mycobacteroides abscessus								50.972	4.361	23.381	0	0	0.146
megahit_172746_2-106		k_Bacteria;n_Terrabacteria group;p_Actinobacteria;c_Actinomycetia								50.697	9.094	25.21	0	0	0
megahit_93603_1267-1617		k_Bacteria;n_Terrabacteria group;p_Actinobacteria;c_Actinomycetia;o_Corynebacteriales;f_Nocardiaceae;g_Rhodococcus				COG0316*	Uncharacterized conserved protein	Function unknown	PF01521 [Iron-sulphur cluster biosynthesis]	50.613	8.089	27.771	0	0	0
megahit_252691_278-355		k_Bacteria;n_Terrabacteria group;p_Actinobacteria;c_Actinomycetia;o_Bifidobacteriales;f_Bifidobacteriaceae								50.567	5.96	42.016	0	0	0
megahit_558542_107-292		k_Bacteria								49.825	0.405	4.405	0.069	0.07	0
megahit_98928_2191-2445	whiB1_2_3_4	k_Bacteria;n_Terrabacteria group;p_Actinobacteria;c_Actinomycetia;o_Corynebacteriales;f_Nocardiaceae	K18955*	WhiB family transcriptional regulator, redox-sensing transcriptional regulator	Brite Hierarchies; Protein families: genetic information processing; Transcription factors	ENOG4111UDY*	Acts as a transcriptional regulator. Probably redox- responsive. The apo- but not holo-form probably binds D (By similarity)	Transcription	PF02467 [Transcription factor WhiB]	49.673	13.45	30.729	0	0	0
megahit_84236_4206-4454		k_Bacteria;n_Terrabacteria group;p_Actinobacteria;c_Actinomycetia;o_Corynebacteriales;f_Nocardiaceae;g_Rhodococcus								49.067	13.724	37.207	0	0	0
megahit_432011_12-215	cspA	k_Bacteria;n_Terrabacteria group;p_Actinobacteria;c_Actinomycetia;o_Corynebacteriales;f_Nocardiaceae;g_Rhodococcus	K03704*	cold shock protein (beta-ribbon, CspA family)	Brite Hierarchies; Protein families: genetic information processing; Transcription factors	COG1278*	Cold shock proteins	Transcription	PF00313 ['Cold-shock' DNA-binding domain]	49.044	10.531	37.382	0	0	0
megahit_510183_3616-4905	aceA	k_Bacteria;n_Terrabacteria group;p_Actinobacteria;c_Actinomycetia;o_Corynebacteriales;f_Nocardiaceae	K01637*	isocitrate lyase [EC:4.1.3.1]	Metabolism; Carbohydrate metabolism; Glyoxylate and dicarboxylate metabolism	COG2224*	Isocitrate lyase	Energy production and conversion	PF00463 [Isocitrate lyase family];PF13714 [Phosphoenolpyruvate phosphomutase]	48.573	8.502	28.825	0	0	0
megahit_176129_1543-1710		k_Bacteria;n_Terrabacteria group;p_Actinobacteria;c_Actinomycetia;o_Corynebacteriales				ENOG41121WY*	Protein of unknown function (DUF3117)	Function unknown	PF11314 [Protein of unknown function (DUF3117)]	47.91	11.89	53.395	0	0	0
megahit_169630_210-284		k_Bacteria;p_Proteobacteria;c_Betaproteobacteria;o_Burkholderiales;f_Alcaligenaceae;g_Alcaligenes								47.887	13.233	38.375	0.172	0.608	0.236
megahit_521693_20682-21020		k_Bacteria;n_Terrabacteria group;p_Actinobacteria;c_Actinomycetia;o_Corynebacteriales;f_Nocardiaceae;g_Rhodococcus								47.77	9.71	33.836	0	0	0
megahit_559270_298-432		k_Bacteria;n_Terrabacteria group;p_Actinobacteria;c_Actinomycetia;o_Corynebacteriales;f_Nocardiaceae;g_Rhodococcus;species n_Rhodococcus erythropolis group;s_Rhodococcus erythropolis								47.507	6.607	21.164	0	0	0
megahit_143840_2302-2607	RP-S14, MRPS14, rpsN	k_Bacteria;n_Terrabacteria group;p_Actinobacteria;c_Actinomycetia;o_Corynebacteriales;f_Nocardiaceae;g_Rhodococcus	K02954*	small subunit ribosomal protein S14	Genetic Information Processing; Translation; Ribosome | Brite Hierarchies; Protein families: genetic information processing; Ribosome	COG0199*	Ribosomal protein S14	Translation, ribosomal structure and biogenesis	PF00253 [Ribosomal protein S14p/S29e]	47.053	8.95	43.115	0	0	0
megahit_143840_2135-2299	RP-L33, MRPL33, rpmG	k_Bacteria;n_Terrabacteria group;p_Actinobacteria;c_Actinomycetia;o_Corynebacteriales	K02913*	large subunit ribosomal protein L33	Genetic Information Processing; Translation; Ribosome | Brite Hierarchies; Protein families: genetic information processing; Ribosome	COG0267*	Ribosomal protein L33	Translation, ribosomal structure and biogenesis	PF00471 [Ribosomal protein L33]	46.837	8.832	43.417	0	0	0
megahit_161699_152-472		k_Bacteria;n_Terrabacteria group;p_Actinobacteria;c_Actinomycetia;o_Corynebacteriales;f_Nocardiaceae;g_Rhodococcus				ENOG4111UU9*	integration host factor	Function unknown		46.452	10.137	30.105	0	0	0
megahit_521693_21422-21832		k_Bacteria;n_Terrabacteria group;p_Actinobacteria;c_Actinomycetia;o_Corynebacteriales;f_Nocardiaceae;g_Rhodococcus								45.487	8.62	30.924	0	0	0
megahit_94438_3228-3908	rpoE	k_Bacteria;n_Terrabacteria group;p_Actinobacteria;c_Actinomycetia;o_Corynebacteriales;f_Nocardiaceae;g_Rhodococcus	K03088*	RNA polymerase sigma-70 factor, ECF subfamily	Brite Hierarchies; Protein families: genetic information processing; Transcription machinery	COG1595*	DNA-directed RNA polymerase specialized sigma subunit, sigma24 homolog	Transcription	PF04542 [Sigma-70 region 2 ];PF04545 [Sigma-70, region 4];PF08281 [Sigma-70, region 4]	45.393	7.988	27.733	0	0	0
megahit_453972_7780-8103	hspR	k_Bacteria;n_Terrabacteria group;p_Actinobacteria;c_Actinomycetia;o_Corynebacteriales;f_Nocardiaceae;g_Rhodococcus	K13640*	MerR family transcriptional regulator, heat shock protein HspR	Brite Hierarchies; Protein families: genetic information processing; Transcription factors	COG0789*	Predicted transcriptional regulators	Transcription	PF00376 [MerR family regulatory protein];PF13411 [MerR HTH family regulatory protein]	44.934	8.531	37.737	0	0	0
megahit_575559_2-457		k_Bacteria;n_Terrabacteria group;p_Actinobacteria;c_Actinomycetia								44.725	2.838	21.837	0	0	0
megahit_252347_2-127		k_Bacteria								44.538	3.889	23.509	0	0	0
megahit_266837_1-93		k_Bacteria				ENOG41125ZN*		Function unknown	PF20071 []	44.48	7.43	16.716	0	0	0
megahit_176748_2391-2588		k_Bacteria;n_Terrabacteria group;p_Actinobacteria;c_Actinomycetia;o_Corynebacteriales;f_Nocardiaceae;g_Rhodococcus				ENOG410ZBA8*	CsbD-like	Function unknown	PF05532 [CsbD-like]	43.89	3.744	15.809	0	0	0
megahit_106323_13932-14564		k_Bacteria;n_Terrabacteria group;p_Actinobacteria;c_Actinomycetia;o_Corynebacteriales;f_Nocardiaceae;g_Rhodococcus								43.111	9.705	31.031	0	0	0
megahit_46275_1579-1890	RP-L21, MRPL21, rplU	k_Bacteria;n_Terrabacteria group;p_Actinobacteria;c_Actinomycetia;o_Corynebacteriales;f_Nocardiaceae;g_Rhodococcus	K02888*	large subunit ribosomal protein L21	Genetic Information Processing; Translation; Ribosome | Brite Hierarchies; Protein families: genetic information processing; Ribosome	COG0261*	Ribosomal protein L21	Translation, ribosomal structure and biogenesis	PF00829 [Ribosomal prokaryotic L21 protein]	42.756	5.194	22.893	0	0	0
megahit_322840_4196-4363	RP-L33, MRPL33, rpmG	k_Bacteria;n_Terrabacteria group;p_Actinobacteria;c_Actinomycetia;o_Corynebacteriales	K02913*	large subunit ribosomal protein L33	Genetic Information Processing; Translation; Ribosome | Brite Hierarchies; Protein families: genetic information processing; Ribosome	COG0267*	Ribosomal protein L33	Translation, ribosomal structure and biogenesis	PF00471 [Ribosomal protein L33]	42.565	10.843	21.758	0	0	0
megahit_251640_3-77		k_Bacteria;n_Terrabacteria group;p_Actinobacteria;c_Actinomycetia;o_Corynebacteriales;f_Nocardiaceae;g_Rhodococcus				COG2124*	Cytochrome P450	Secondary metabolites biosynthesis, transport and catabolism		42.329	12.731	20.728	0	0	0
megahit_268189_1787-1900	RP-L36, MRPL36, rpmJ	k_Bacteria;n_Terrabacteria group;p_Actinobacteria;c_Actinomycetia	K02919*	large subunit ribosomal protein L36	Genetic Information Processing; Translation; Ribosome | Brite Hierarchies; Protein families: genetic information processing; Ribosome	COG0257*	Ribosomal protein L36	Translation, ribosomal structure and biogenesis	PF00444 [Ribosomal protein L36]	42.194	11.241	23.219	0	0	0
megahit_156353_1861-1962		k_Bacteria;n_Terrabacteria group;p_Actinobacteria;c_Actinomycetia;o_Corynebacteriales				ENOG410Y0C4*	Mitochondrial domain of unknown function (DUF1713)	Function unknown		42.127	7.637	48.607	0	0	0
megahit_84236_295-1560	K07493	k_Bacteria;n_Terrabacteria group;p_Actinobacteria;c_Actinomycetia;o_Corynebacteriales;f_Nocardiaceae	K07493*	putative transposase	Not Included in Pathway or Brite; Unclassified: genetic information processing; Replication and repair	COG3328*	Transposase and inactivated derivatives	DNA replication, recombination and repair	PF00872 [Transposase, Mutator family]	41.54	10.539	32.259	0	0	0
megahit_114793_3-407		k_Bacteria;n_Terrabacteria group;p_Actinobacteria;c_Actinomycetia;o_Corynebacteriales;f_Nocardiaceae				ENOG41125ZN*		Function unknown		41.489	6.98	26.61	0	0	0
megahit_576595_493-996		k_Bacteria;n_Terrabacteria group;p_Actinobacteria;c_Actinomycetia;o_Corynebacteriales;f_Nocardiaceae;g_Rhodococcus				ENOG4111TNI*		Function unknown	PF11181 [Heat induced stress protein YflT]	40.847	10.096	30.095	0	0	0
megahit_43097_1027-1263		k_Bacteria;n_Terrabacteria group;p_Actinobacteria;c_Actinomycetia;o_Corynebacteriales;f_Nocardiaceae;g_Rhodococcus				ENOG410Y0CJ*	CsbD-like	Function unknown		40.185	8.429	31.202	0	0	0
megahit_36286_10137-10466		k_Bacteria;n_Terrabacteria group;p_Actinobacteria;c_Actinomycetia;o_Corynebacteriales;f_Nocardiaceae;g_Rhodococcus				ENOG41123CQ*		Function unknown	PF13591 [MerR HTH family regulatory protein]	39.549	9.327	18.271	0	0	0
megahit_521693_19892-20296		k_Bacteria;n_Terrabacteria group;p_Actinobacteria;c_Actinomycetia;o_Corynebacteriales;f_Nocardiaceae;g_Rhodococcus								39.351	9.741	32.368	0	0	0
megahit_463651_3-368		k_Bacteria				ENOG410Y65V	Retrotransposon protein	Function unknown		39.252	4.256	14.694	0	0	0
megahit_579960_1-489		k_Bacteria;n_Terrabacteria group;p_Actinobacteria;c_Actinomycetia;o_Streptomycetales;f_Streptomycetaceae;g_Streptomyces								39.215	3.854	20.149	0	0	0.072
megahit_188717_60-251	RP-L28, MRPL28, rpmB	k_Bacteria;n_Terrabacteria group;p_Actinobacteria;c_Actinomycetia;o_Corynebacteriales;f_Nocardiaceae	K02902*	large subunit ribosomal protein L28	Genetic Information Processing; Translation; Ribosome | Brite Hierarchies; Protein families: genetic information processing; Ribosome	COG0227*	Ribosomal protein L28	Translation, ribosomal structure and biogenesis	PF00830 [Ribosomal L28 family]	39.082	9.357	30.965	0	0	0
megahit_106323_12987-13916		k_Bacteria;n_Terrabacteria group;p_Actinobacteria;c_Actinomycetia;o_Corynebacteriales;f_Nocardiaceae;g_Rhodococcus							PF11651 [P22 coat protein - gene protein 5]	39.067	7.43	28.101	0	0	0
megahit_145858_6856-7137	higB-1	k_Bacteria;n_Terrabacteria group;p_Actinobacteria;c_Actinomycetia;o_Corynebacteriales;f_Nocardiaceae;g_Rhodococcus	K07334*	toxin HigB-1	Brite Hierarchies; Protein families: signaling and cellular processes; Prokaryotic defense system	COG3549*	Plasmid maintenance system killer protein	General function prediction only	PF05015 [RelE-like toxin of type II toxin-antitoxin system HigB]	38.89	10.603	34.268	0	0	0
megahit_59220_84-269	RP-S14, MRPS14, rpsN	k_Bacteria;n_Terrabacteria group;p_Actinobacteria;c_Actinomycetia;o_Corynebacteriales	K02954*	small subunit ribosomal protein S14	Genetic Information Processing; Translation; Ribosome | Brite Hierarchies; Protein families: genetic information processing; Ribosome	COG0199*	Ribosomal protein S14	Translation, ribosomal structure and biogenesis	PF00253 [Ribosomal protein S14p/S29e]	38.618	4.863	13.779	0	0	0
megahit_521693_20311-20685		k_Bacteria;n_Terrabacteria group;p_Actinobacteria;c_Actinomycetia;o_Corynebacteriales;f_Nocardiaceae;g_Rhodococcus								38.566	8.342	31.316	0	0	0
megahit_357311_414-503	RP-L34, MRPL34, rpmH	k_Bacteria;n_Terrabacteria group;p_Actinobacteria;c_Actinomycetia;o_Corynebacteriales	K02914*	large subunit ribosomal protein L34	Genetic Information Processing; Translation; Ribosome | Brite Hierarchies; Protein families: genetic information processing; Ribosome	COG0230*	Ribosomal protein L34	Translation, ribosomal structure and biogenesis		38.481	2.513	13.072	0	0	0
megahit_143840_1807-2130	RP-L28, MRPL28, rpmB	k_Bacteria;n_Terrabacteria group;p_Actinobacteria;c_Actinomycetia;o_Corynebacteriales;f_Nocardiaceae;g_Rhodococcus	K02902*	large subunit ribosomal protein L28	Genetic Information Processing; Translation; Ribosome | Brite Hierarchies; Protein families: genetic information processing; Ribosome	COG0227*	Ribosomal protein L28	Translation, ribosomal structure and biogenesis	PF00830 [Ribosomal L28 family]	38.104	8.182	28.789	0	0	0
megahit_453972_5654-6007		k_Bacteria;n_Terrabacteria group;p_Actinobacteria;c_Actinomycetia;o_Corynebacteriales;f_Nocardiaceae;g_Rhodococcus								38.046	4.472	21.839	0	0	0
megahit_103219_2094-2381		k_Bacteria;n_Terrabacteria group;p_Actinobacteria;c_Actinomycetia;o_Corynebacteriales;f_Nocardiaceae;g_Rhodococcus				ENOG41124HN*		Function unknown		37.968	9.597	26.552	0	0	0
megahit_112163_1412-1918		k_Bacteria;n_Terrabacteria group;p_Actinobacteria;c_Actinomycetia;o_Corynebacteriales;f_Nocardiaceae;g_Rhodococcus				COG1396*	Predicted transcriptional regulators	Transcription	PF01381 [Helix-turn-helix];PF13560 [Helix-turn-helix domain]	37.696	8.053	31.616	0	0	0
megahit_88027_18-335		k_Bacteria;n_Terrabacteria group;p_Actinobacteria;c_Actinomycetia;o_Propionibacteriales;f_Propionibacteriaceae				ENOG41129MV*		Function unknown		37.613	6.598	17.044	0	0	0
megahit_37045_141-662	K07040	k_Bacteria;n_Terrabacteria group;p_Actinobacteria;c_Actinomycetia;o_Corynebacteriales;f_Nocardiaceae;g_Rhodococcus	K07040*	uncharacterized protein	Not Included in Pathway or Brite; Poorly characterized; Function unknown	COG1399*	Predicted metal-binding, possibly nucleic acid-binding protein	General function prediction only	PF02620 [Uncharacterized ACR, COG1399]	37.227	6.643	16.823	0	0	0
megahit_345407_725-1213	carD	k_Bacteria;n_Terrabacteria group;p_Actinobacteria;c_Actinomycetia;o_Corynebacteriales;f_Nocardiaceae	K07736*	CarD family transcriptional regulator	Brite Hierarchies; Protein families: genetic information processing; Transcription factors	COG1329*	Transcriptional regulators, similar to M. xanthus CarD	Transcription	PF02559 [CarD-like/TRCF domain]	37.182	14.85	42.446	0	0	0
megahit_84236_5355-5543		k_Bacteria;n_Terrabacteria group;p_Actinobacteria;c_Actinomycetia;o_Corynebacteriales;f_Nocardiaceae;g_Rhodococcus								36.987	11.234	18.452	0	0	0
megahit_59220_1159-1527	RP-L14, MRPL14, rplN	k_Bacteria;n_Terrabacteria group;p_Actinobacteria;c_Actinomycetia;o_Corynebacteriales;f_Nocardiaceae	K02874*	large subunit ribosomal protein L14	Genetic Information Processing; Translation; Ribosome | Brite Hierarchies; Protein families: genetic information processing; Ribosome	COG0093*	Ribosomal protein L14	Translation, ribosomal structure and biogenesis	PF00238 [Ribosomal protein L14p/L23e]	35.456	7.048	20.154	0	0	0
megahit_521693_18594-18968		k_Bacteria;n_Terrabacteria group;p_Actinobacteria;c_Actinomycetia;o_Corynebacteriales;f_Nocardiaceae;g_Rhodococcus								35.146	11.357	23.473	0	0	0
megahit_93374_145-207		k_Bacteria								35.121	0.997	16.006	0	0	0.281
megahit_474738_2-70		k_Bacteria;p_Proteobacteria;c_Betaproteobacteria;o_Burkholderiales;f_Burkholderiaceae;g_Cupriavidus;s_Cupriavidus oxalaticus				ENOG41122GY*		Function unknown		34.856	4.006	11.57	0	0.189	0
megahit_521693_18982-19890		k_Bacteria;n_Terrabacteria group;p_Actinobacteria;c_Actinomycetia;o_Corynebacteriales;f_Nocardiaceae;g_Rhodococcus								34.783	7.38	26.901	0	0	0
megahit_511355_239-322		k_Bacteria								34.739	2.842	20.508	0.154	0.077	0.316
megahit_36286_11920-12015	dnaK, HSPA9	k_Bacteria;n_Terrabacteria group;p_Actinobacteria;c_Actinomycetia;o_Corynebacteriales;f_Nocardiaceae;g_Rhodococcus	K04043*	molecular chaperone DnaK	Genetic Information Processing; Folding, sorting and degradation; RNA degradation | Organismal Systems; Aging; Longevity regulating pathway - worm | Human Diseases; Infectious diseases: Bacterial; Tuberculosis | Brite Hierarchies; Protein families: genetic information processing; Messenger RNA biogenesis | Brite Hierarchies; Protein families: genetic information processing; Chaperones and folding…	COG0443*	Molecular chaperone	Posttranslational modification, protein turnover, chaperones		34.405	6.413	34.795	0	0	0
megahit_515143_588-986		k_Bacteria;n_Terrabacteria group;p_Actinobacteria;c_Actinomycetia;o_Corynebacteriales;f_Nocardiaceae;g_Rhodococcus				COG1585*	Membrane protein implicated in regulation of membrane protease activity	Posttranslational modification, protein turnover, chaperones	PF01957 [NfeD-like C-terminal, partner-binding]	34.398	6.707	16.427	0	0	0
megahit_181471_3420-3974	furA	k_Bacteria;n_Terrabacteria group;p_Actinobacteria;c_Actinomycetia;o_Corynebacteriales;f_Nocardiaceae;g_Rhodococcus	K22297*	Fur family transcriptional regulator, stress-responsive regulator	Brite Hierarchies; Protein families: genetic information processing; Transcription factors	COG0735*	Fe2+/Zn2+ uptake regulation proteins	Inorganic ion transport and metabolism	PF01475 [Ferric uptake regulator family]	34.32	10.843	27.216	0	0	0
megahit_247552_3-170		k_Bacteria;n_Terrabacteria group;p_Actinobacteria;c_Actinomycetia;o_Corynebacteriales				ENOG41125ZN*		Function unknown		34.167	8.824	29.636	0	0	0
megahit_481946_248-403		k_Bacteria;p_Proteobacteria;c_Betaproteobacteria;o_Burkholderiales;f_Burkholderiaceae;g_Cupriavidus								34.123	6.684	10.639	0.083	0.125	0.17
megahit_36286_10463-11374	cbpA	k_Bacteria;n_Terrabacteria group;p_Actinobacteria;c_Actinomycetia;o_Corynebacteriales;f_Nocardiaceae;g_Rhodococcus	K05516*	curved DNA-binding protein	Brite Hierarchies; Protein families: genetic information processing; Chaperones and folding catalysts | Brite Hierarchies; Protein families: genetic information processing; Chromosome and associated proteins	COG0484;COG2214			PF00226 [DnaJ domain];PF01556 [DnaJ C terminal domain]	34.036	10.883	24.694	0	0	0
megahit_521693_22539-22832		k_Bacteria;n_Terrabacteria group;p_Actinobacteria;c_Actinomycetia;o_Corynebacteriales;f_Nocardiaceae;g_Rhodococcus								33.594	7.948	30.226	0	0	0
megahit_559480_3161-3658		k_Bacteria;n_Terrabacteria group;p_Actinobacteria;c_Actinomycetia;o_Corynebacteriales;f_Nocardiaceae;g_Rhodococcus				COG0346*	Lactoylglutathione lyase and related lyases	Amino acid transport and metabolism		33.548	1.16	3.417	0	0	0
megahit_521693_21887-22480		k_Bacteria;n_Terrabacteria group;p_Actinobacteria;c_Actinomycetia;o_Corynebacteriales;f_Nocardiaceae;g_Rhodococcus								33.363	6.684	27.516	0	0	0
megahit_361042_635-835		k_Bacteria;n_Terrabacteria group;p_Actinobacteria;c_Actinomycetia;o_Corynebacteriales;f_Nocardiaceae;g_Rhodococcus								33.343	3.25	8.152	0	0	0
megahit_521693_13048-13374		k_Bacteria;n_Terrabacteria group;p_Actinobacteria;c_Actinomycetia;o_Corynebacteriales;f_Nocardiaceae;g_Rhodococcus;species n_Rhodococcus erythropolis group;s_Rhodococcus qingshengii								33.342	4.687	23.192	0	0	0
megahit_241141_3042-3722		k_Bacteria;n_Terrabacteria group;p_Actinobacteria;c_Actinomycetia;o_Corynebacteriales;f_Nocardiaceae;g_Rhodococcus				COG1544*	Ribosome-associated protein Y (PSrp-1)	Translation, ribosomal structure and biogenesis	PF02482 [Sigma 54 modulation protein / S30EA ribosomal protein];PF16321 [Sigma 54 modulation/S30EA ribosomal protein C terminus]	32.726	6.66	18.201	0	0	0
megahit_181689_619-765	dps	k_Bacteria;n_Terrabacteria group;p_Actinobacteria;c_Actinomycetia;o_Corynebacteriales;f_Nocardiaceae;g_Rhodococcus	K04047*	starvation-inducible DNA-binding protein	Brite Hierarchies; Protein families: genetic information processing; Chromosome and associated proteins	COG0783*	DNA-binding ferritin-like protein (oxidative damage protectant)	Inorganic ion transport and metabolism		32.722	8.632	19.436	0	0	0
megahit_436025_1626-2018	whiB1_2_3_4	k_Bacteria;n_Terrabacteria group;p_Actinobacteria;c_Actinomycetia;o_Corynebacteriales;f_Nocardiaceae;g_Rhodococcus	K18955*	WhiB family transcriptional regulator, redox-sensing transcriptional regulator	Brite Hierarchies; Protein families: genetic information processing; Transcription factors	ENOG4111TPB*	Acts as a transcriptional regulator. Probably redox- responsive. The apo- but not holo-form probably binds D (By similarity)	Transcription	PF02467 [Transcription factor WhiB]	32.72	8.791	25.766	0	0	0
megahit_589646_209-502	K07483	k_Bacteria;n_Terrabacteria group;p_Actinobacteria;c_Actinomycetia;o_Corynebacteriales;f_Nocardiaceae;g_Rhodococcus	K07483*	transposase	Not Included in Pathway or Brite; Unclassified: genetic information processing; Replication and repair	ENOG4111TWC*	transposase, IS3 IS911 family protein	Replication, recombination and repair		32.612	9.743	29.083	0	0	0
megahit_84236_3162-3590		k_Bacteria;n_Terrabacteria group;p_Actinobacteria;c_Actinomycetia;o_Corynebacteriales;f_Nocardiaceae;g_Rhodococcus								32.441	7.848	23.163	0	0	0
megahit_84236_4546-5325	sigB	k_Bacteria;n_Terrabacteria group;p_Actinobacteria;c_Actinomycetia;o_Corynebacteriales;f_Nocardiaceae;g_Rhodococcus	K03090*	RNA polymerase sigma-B factor	Brite Hierarchies; Protein families: genetic information processing; Transcription machinery	COG1191*	DNA-directed RNA polymerase specialized sigma subunit	Transcription	PF04539 [Sigma-70 region 3];PF04542 [Sigma-70 region 2 ];PF04545 [Sigma-70, region 4]	32.396	7.296	27.445	0	0	0
megahit_16688_2732-2881		k_Bacteria;n_Terrabacteria group;p_Actinobacteria;c_Actinomycetia;o_Corynebacteriales;f_Nocardiaceae;g_Rhodococcus								32.281	4.942	2.521	0	0	0
megahit_322840_5694-6197	secE	k_Bacteria;n_Terrabacteria group;p_Actinobacteria;c_Actinomycetia;o_Corynebacteriales;f_Nocardiaceae;g_Rhodococcus	K03073*	preprotein translocase subunit SecE	Genetic Information Processing; Folding, sorting and degradation; Protein export | Environmental Information Processing; Membrane transport; Bacterial secretion system | Cellular Processes; Cellular community - prokaryotes; Quorum sensing | Brite Hierarchies; Protein families: signaling and cellular processes; Secretion system	COG0690*	Preprotein translocase subunit SecE		PF00584 [SecE/Sec61-gamma subunits of protein translocation complex]	32.258	8.75	22.259	0	0	0
megahit_438670_2531-2800	RP-S15, MRPS15, rpsO	k_Bacteria;n_Terrabacteria group;p_Actinobacteria;c_Actinomycetia;o_Corynebacteriales;f_Nocardiaceae;g_Rhodococcus	K02956*	small subunit ribosomal protein S15	Genetic Information Processing; Translation; Ribosome | Brite Hierarchies; Protein families: genetic information processing; Ribosome	COG0184*	Ribosomal protein S15P/S13E	Translation, ribosomal structure and biogenesis	PF00312 [Ribosomal protein S15]	32.186	9.074	24.509	0	0	0
megahit_343098_574-1161	PRDX2_4, ahpC	k_Bacteria;n_Terrabacteria group;p_Actinobacteria;c_Actinomycetia;o_Corynebacteriales	K03386*	peroxiredoxin (alkyl hydroperoxide reductase subunit C) [EC:1.11.1.15]	Cellular Processes; Cell growth and death; Apoptosis - fly | Brite Hierarchies; Protein families: signaling and cellular processes; Exosome	COG0450*	Peroxiredoxin	Posttranslational modification, protein turnover, chaperones	PF00578 [AhpC/TSA family];PF08534 [Redoxin]	31.958	5.427	15.434	0	0	0
megahit_289919_45-1571	dnaK, HSPA9	k_Bacteria;n_Terrabacteria group;p_Actinobacteria;c_Actinomycetia;o_Corynebacteriales;f_Nocardiaceae;g_Rhodococcus	K04043*	molecular chaperone DnaK	Genetic Information Processing; Folding, sorting and degradation; RNA degradation | Organismal Systems; Aging; Longevity regulating pathway - worm | Human Diseases; Infectious diseases: Bacterial; Tuberculosis | Brite Hierarchies; Protein families: genetic information processing; Messenger RNA biogenesis | Brite Hierarchies; Protein families: genetic information processing; Chaperones and folding…	COG0443*	Molecular chaperone	Posttranslational modification, protein turnover, chaperones	PF00012 [Hsp70 protein];PF06723 [MreB/Mbl protein]	31.71	8.952	23.196	0	0	0
megahit_186340_244-1101	RP-S2, MRPS2, rpsB	k_Bacteria;n_Terrabacteria group;p_Actinobacteria;c_Actinomycetia;o_Corynebacteriales;f_Nocardiaceae;g_Rhodococcus	K02967*	small subunit ribosomal protein S2	Genetic Information Processing; Translation; Ribosome | Brite Hierarchies; Protein families: genetic information processing; Ribosome	COG0052*	Ribosomal protein S2	Translation, ribosomal structure and biogenesis	PF00318 [Ribosomal protein S2]	31.469	6.765	17.996	0	0	0
megahit_521693_23402-23698		k_Bacteria;n_Terrabacteria group;p_Actinobacteria;c_Actinomycetia;o_Corynebacteriales;f_Nocardiaceae;g_Rhodococcus								31.419	8.503	12.944	0	0	0
megahit_84236_3515-3883	hspR	k_Bacteria;n_Terrabacteria group;p_Actinobacteria;c_Actinomycetia;o_Corynebacteriales;f_Nocardiaceae;g_Rhodococcus	K13640*	MerR family transcriptional regulator, heat shock protein HspR	Brite Hierarchies; Protein families: genetic information processing; Transcription factors	COG0789*	Predicted transcriptional regulators	Transcription	PF00376 [MerR family regulatory protein];PF13411 [MerR HTH family regulatory protein]	31.372	9.976	16.51	0	0	0
megahit_306926_3572-3823		k_Bacteria;n_Terrabacteria group;p_Actinobacteria;c_Actinomycetia;o_Corynebacteriales;f_Nocardiaceae;g_Rhodococcus								31.049	2.443	6.169	0	0	0
megahit_39964_6902-7123		k_Bacteria;n_Terrabacteria group;p_Actinobacteria;c_Actinomycetia;o_Corynebacteriales;f_Nocardiaceae;g_Rhodococcus								30.912	4.131	17.412	0	0	0
megahit_37197_1-102		k_Bacteria;n_Terrabacteria group;p_Actinobacteria;c_Actinomycetia;o_Corynebacteriales;f_Nocardiaceae								30.81	0	0	0	0	0
megahit_59220_274-840	RP-L5, MRPL5, rplE	k_Bacteria;n_Terrabacteria group;p_Actinobacteria;c_Actinomycetia;o_Corynebacteriales;f_Nocardiaceae;g_Rhodococcus	K02931*	large subunit ribosomal protein L5	Genetic Information Processing; Translation; Ribosome | Brite Hierarchies; Protein families: genetic information processing; Ribosome	COG0094*	Ribosomal protein L5	Translation, ribosomal structure and biogenesis	PF00281 [Ribosomal protein L5];PF00673 [ribosomal L5P family C-terminus]	30.766	3.013	13.635	0	0	0
megahit_50038_5424-5615		k_Bacteria;n_Terrabacteria group;p_Actinobacteria;c_Actinomycetia;o_Corynebacteriales;f_Nocardiaceae;g_Rhodococcus				ENOG410ZGJ7*		Function unknown		30.731	5.693	23.962	0	0	0
megahit_437381_3-377		k_Bacteria								30.699	3.183	25.042	0	0	0
megahit_30036_262-678	REV3L, POLZ	k_Bacteria	K02350*	DNA polymerase zeta [EC:2.7.7.7]	Genetic Information Processing; Replication and repair; Fanconi anemia pathway | Human Diseases; Drug resistance: Antineoplastic; Platinum drug resistance | Brite Hierarchies; Protein families: genetic information processing; DNA repair and recombination proteins	ENOG410Y3WU*		Function unknown		30.298	15.697	21.008	0	0.031	0.467
megahit_329159_2-580		k_Bacteria;n_Terrabacteria group;p_Actinobacteria;c_Actinomycetia;o_Corynebacteriales				COG3464*	Transposase and inactivated derivatives	DNA replication, recombination and repair	PF01610 [Transposase]	30.129	8.81	25.435	0	0	0
megahit_482850_2-82	RP-L28, MRPL28, rpmB	k_Bacteria;n_Terrabacteria group;p_Actinobacteria;c_Actinomycetia;o_Corynebacteriales	K02902*	large subunit ribosomal protein L28	Genetic Information Processing; Translation; Ribosome | Brite Hierarchies; Protein families: genetic information processing; Ribosome	COG0227*	Ribosomal protein L28	Translation, ribosomal structure and biogenesis		30.088	4.653	6.743	0	0	0
megahit_73934_920-1123	cspA	k_Bacteria;n_Terrabacteria group;p_Actinobacteria;c_Actinomycetia;o_Corynebacteriales;f_Nocardiaceae	K03704*	cold shock protein (beta-ribbon, CspA family)	Brite Hierarchies; Protein families: genetic information processing; Transcription factors	COG1278*	Cold shock proteins	Transcription	PF00313 ['Cold-shock' DNA-binding domain]	30.024	6.343	37.691	0	0	0
megahit_329159_1109-2200		k_Bacteria;n_Terrabacteria group;p_Actinobacteria;c_Actinomycetia				ENOG4111H1X*		Function unknown		29.894	6.535	16.987	0	0	0
megahit_521693_32193-32486		k_Bacteria;n_Terrabacteria group;p_Actinobacteria;c_Actinomycetia;o_Corynebacteriales;f_Nocardiaceae;g_Rhodococcus								29.886	8.418	19.793	0	0	0
megahit_59220_6833-7138	RP-S10, MRPS10, rpsJ	k_Bacteria;n_Terrabacteria group;p_Actinobacteria;c_Actinomycetia	K02946*	small subunit ribosomal protein S10	Genetic Information Processing; Translation; Ribosome | Brite Hierarchies; Protein families: genetic information processing; Ribosome	COG0051*	Ribosomal protein S10	Translation, ribosomal structure and biogenesis	PF00338 [Ribosomal protein S10p/S20e]	29.866	8.047	15.722	0	0	0
megahit_268189_7752-8150	RP-S8, rpsH	k_Bacteria;n_Terrabacteria group;p_Actinobacteria;c_Actinomycetia;o_Corynebacteriales;f_Nocardiaceae;g_Rhodococcus	K02994*	small subunit ribosomal protein S8	Genetic Information Processing; Translation; Ribosome | Brite Hierarchies; Protein families: genetic information processing; Ribosome	COG0096*	Ribosomal protein S8	Translation, ribosomal structure and biogenesis	PF00410 [Ribosomal protein S8]	29.736	7.683	13.637	0	0	0
megahit_317830_1777-2118	RP-L19, MRPL19, rplS	k_Bacteria;n_Terrabacteria group;p_Actinobacteria;c_Actinomycetia;o_Corynebacteriales;f_Nocardiaceae;g_Rhodococcus	K02884*	large subunit ribosomal protein L19	Genetic Information Processing; Translation; Ribosome | Brite Hierarchies; Protein families: genetic information processing; Ribosome	COG0335*	Ribosomal protein L19	Translation, ribosomal structure and biogenesis	PF01245 [Ribosomal protein L19]	29.723	4.629	13.145	0	0	0
megahit_229230_2064-2444	rnpA	k_Bacteria;n_Terrabacteria group;p_Actinobacteria;c_Actinomycetia;o_Corynebacteriales;f_Nocardiaceae;g_Rhodococcus	K03536*	ribonuclease P protein component [EC:3.1.26.5]	Brite Hierarchies; Protein families: genetic information processing; Transfer RNA biogenesis	ENOG41124YT*	RNaseP catalyzes the removal of the 5'-leader sequence from pre-tR to produce the mature 5'-terminus. It can also cleave other R substrates such as 4.5S R. The protein component plays an auxiliary but essential role in vivo by binding to the 5'-leader sequence and broadening the substrate specificity of the ribozyme (By similarity)	Translation, ribosomal structure and biogenesis	PF00825 [Ribonuclease P]	29.626	5.276	15.329	0	0	0
megahit_329159_2160-2513		k_Bacteria;n_Terrabacteria group;p_Actinobacteria;c_Actinomycetia;o_Corynebacteriales				COG3464*	Transposase and inactivated derivatives	DNA replication, recombination and repair		29.621	4.472	18.872	0	0	0
megahit_521693_13469-13627		k_Bacteria;n_Terrabacteria group;p_Actinobacteria;c_Actinomycetia;o_Corynebacteriales;f_Nocardiaceae;g_Rhodococcus;species n_Rhodococcus erythropolis group;s_Rhodococcus qingshengii								29.445	4.978	26.029	0	0	0
megahit_560859_2173-2802	hupB	k_Bacteria;n_Terrabacteria group;p_Actinobacteria;c_Actinomycetia;o_Corynebacteriales;f_Nocardiaceae;g_Rhodococcus	K03530*	DNA-binding protein HU-beta	Brite Hierarchies; Protein families: genetic information processing; DNA replication proteins | Brite Hierarchies; Protein families: genetic information processing; Chromosome and associated proteins | Brite Hierarchies; Protein families: genetic information processing; DNA repair and recombination proteins	COG0776*	Bacterial nucleoid DNA-binding protein	DNA replication, recombination and repair	PF00216 [Bacterial DNA-binding protein]	28.86	7.059	20.775	0	0	0
megahit_84236_5735-5983		k_Bacteria;n_Terrabacteria group;p_Actinobacteria;c_Actinomycetia;o_Corynebacteriales;f_Nocardiaceae;g_Rhodococcus								28.848	4.591	6.918	0	0	0
megahit_371849_8764-8862	K07493	k_Bacteria;n_Terrabacteria group;p_Actinobacteria;c_Actinomycetia;o_Corynebacteriales;f_Nocardiaceae	K07493*	putative transposase	Not Included in Pathway or Brite; Unclassified: genetic information processing; Replication and repair	COG3328*	Transposase and inactivated derivatives	DNA replication, recombination and repair		28.828	1.269	0.637	0	0	0
megahit_450127_2591-3241		k_Bacteria;n_Terrabacteria group;p_Actinobacteria;c_Actinomycetia;o_Corynebacteriales;f_Nocardiaceae;g_Rhodococcus								28.767	3.339	19.072	0	0	0
megahit_7371_907-1155		k_Bacteria;n_Terrabacteria group;p_Actinobacteria;c_Actinomycetia;o_Corynebacteriales;f_Nocardiaceae;g_Rhodococcus								28.719	6.711	18.814	0	0	0
megahit_193782_3-1076		k_Bacteria;n_Terrabacteria group;p_Actinobacteria;c_Actinomycetia;o_Corynebacteriales;f_Nocardiaceae;g_Rhodococcus				ENOG41128HY*		Function unknown		28.633	4.948	16.02	0	0	0
megahit_50038_7247-8335		k_Bacteria;n_Terrabacteria group;p_Actinobacteria;c_Actinomycetia;o_Corynebacteriales;f_Nocardiaceae;g_Rhodococcus				ENOG410XRA0*	transposase	Replication, recombination and repair	PF01548 [Transposase];PF02371 [Transposase IS116/IS110/IS902 family]	28.622	5.065	23.651	0	0	0
megahit_198561_1774-1866		k_Bacteria;n_Terrabacteria group;p_Actinobacteria;c_Actinomycetia;o_Corynebacteriales;f_Nocardiaceae;g_Rhodococcus				COG2860*	Predicted membrane protein	Function unknown		28.619	2.702	7.003	0	0	0
megahit_15528_197-391	pup	k_Bacteria;n_Terrabacteria group;p_Actinobacteria;c_Actinomycetia;o_Corynebacteriales;f_Nocardiaceae	K13570*	prokaryotic ubiquitin-like protein Pup	Brite Hierarchies; Protein families: genetic information processing; Ubiquitin system	ENOG41123AH	Protein modifier that is covalently attached to lysine residues of substrate proteins, thereby targeting them for proteasomal degradation. The tagging system is termed pupylation (By similarity)	Posttranslational modification, protein turnover, chaperones	PF05639 [Pup-like protein]	28.614	10.953	35.768	0	0	0
megahit_16366_3581-4321		k_Bacteria;n_Terrabacteria group;p_Actinobacteria;c_Actinomycetia;o_Corynebacteriales;f_Nocardiaceae;g_Rhodococcus				COG0500*	SAM-dependent methyltransferases	General function prediction only|Secondary metabolites biosynthesis, transport and catabolism	PF08241 [Methyltransferase domain];PF13489 [Methyltransferase domain];PF13649 [Methyltransferase domain]	28.562	5.646	13.013	0	0	0
megahit_149672_1-99	K07493	k_Bacteria;n_Terrabacteria group;p_Actinobacteria;c_Actinomycetia;o_Corynebacteriales;f_Nocardiaceae	K07493*	putative transposase	Not Included in Pathway or Brite; Unclassified: genetic information processing; Replication and repair	COG3328*	Transposase and inactivated derivatives	DNA replication, recombination and repair		28.504	3.299	3.82	0	0	0
megahit_59220_2152-2388	RP-L29, rpmC	k_Bacteria;n_Terrabacteria group;p_Actinobacteria;c_Actinomycetia;o_Corynebacteriales;f_Nocardiaceae	K02904*	large subunit ribosomal protein L29	Genetic Information Processing; Translation; Ribosome | Brite Hierarchies; Protein families: genetic information processing; Ribosome	COG0255*	Ribosomal protein L29	Translation, ribosomal structure and biogenesis	PF00831 [Ribosomal L29 protein]	28.279	6.626	24.199	0	0	0
megahit_309964_1365-1667	hspR	k_Bacteria;n_Terrabacteria group;p_Actinobacteria;c_Actinomycetia;o_Corynebacteriales;f_Nocardiaceae;g_Rhodococcus	K13640*	MerR family transcriptional regulator, heat shock protein HspR	Brite Hierarchies; Protein families: genetic information processing; Transcription factors	COG0789*	Predicted transcriptional regulators	Transcription	PF00376 [MerR family regulatory protein];PF13411 [MerR HTH family regulatory protein]	28.257	9.288	13.728	0	0	0
megahit_384165_354-569		k_Bacteria;n_Terrabacteria group;p_Actinobacteria;c_Actinomycetia;o_Corynebacteriales;f_Nocardiaceae;g_Rhodococcus								28.059	5.7	17.312	0	0	0
megahit_368739_6003-6944		k_Bacteria;n_Terrabacteria group;p_Actinobacteria;c_Actinomycetia				COG4977*	Transcriptional regulator containing an amidase domain and an AraC-type DNA-binding HTH domain	Transcription	PF12833 [Helix-turn-helix domain]	27.948	8.802	22.881	0	0	0
megahit_354947_2940-3170		k_Bacteria;n_Terrabacteria group;p_Actinobacteria;c_Actinomycetia;o_Corynebacteriales;f_Nocardiaceae;g_Rhodococcus								27.625	7.451	19.917	0	0	0
megahit_156353_6011-6088	rex	k_Bacteria;n_Terrabacteria group;p_Actinobacteria;c_Actinomycetia;o_Corynebacteriales;f_Nocardiaceae;g_Rhodococcus	K01926*	redox-sensing transcriptional repressor	Brite Hierarchies; Protein families: genetic information processing; Transcription factors					27.545	6.926	9.696	0	0	0
megahit_189161_2654-3895		k_Bacteria;n_Terrabacteria group;p_Actinobacteria;c_Actinomycetia;o_Corynebacteriales;f_Nocardiaceae;g_Rhodococcus	K00508*	linoleoyl-CoA desaturase [EC:1.14.19.3]	Metabolism; Lipid metabolism; Linoleic acid metabolism | Brite Hierarchies; Protein families: metabolism; Lipid biosynthesis proteins	COG3239*	Fatty acid desaturase	Lipid metabolism	PF00487 [Fatty acid desaturase]	27.497	4.855	20.179	0	0	0
megahit_143840_112-285	RP-L32, MRPL32, rpmF	k_Bacteria;n_Terrabacteria group;p_Actinobacteria;c_Actinomycetia;o_Corynebacteriales;f_Nocardiaceae;g_Rhodococcus	K02911*	large subunit ribosomal protein L32	Genetic Information Processing; Translation; Ribosome | Brite Hierarchies; Protein families: genetic information processing; Ribosome | Brite Hierarchies; Protein families: genetic information processing; Mitochondrial biogenesis	ENOG411222R*	50S ribosomal protein L32	Translation, ribosomal structure and biogenesis	PF01783 [Ribosomal L32p protein family]	27.46	1.444	22.94	0	0	0
megahit_298092_1212-1418		k_Bacteria;n_Terrabacteria group;p_Actinobacteria;c_Actinomycetia;o_Corynebacteriales;f_Nocardiaceae;g_Rhodococcus				ENOG410XY5B*		Function unknown		27.42	2.306	8.221	0	0	0
megahit_521693_28409-29218		k_Bacteria;n_Terrabacteria group;p_Actinobacteria;c_Actinomycetia;o_Corynebacteriales;f_Nocardiaceae;g_Rhodococcus;species n_Rhodococcus erythropolis group;s_Rhodococcus erythropolis								27.396	5.723	13.487	0	0	0
megahit_145858_7182-7475	higA-1	k_Bacteria;n_Terrabacteria group;p_Actinobacteria;c_Actinomycetia;o_Corynebacteriales;f_Nocardiaceae;g_Rhodococcus	K21498*	antitoxin HigA-1	Brite Hierarchies; Protein families: signaling and cellular processes; Prokaryotic defense system	COG3093*	Plasmid maintenance system antidote protein	General function prediction only		26.941	9.615	33.441	0	0	0
megahit_396056_368-523		k_Bacteria;n_Terrabacteria group;p_Actinobacteria;c_Actinomycetia;o_Corynebacteriales;f_Nocardiaceae;g_Rhodococcus								26.928	10.872	23.297	0	0	0
megahit_274174_2777-3019	RP-S18, MRPS18, rpsR	k_Bacteria;n_Terrabacteria group;p_Actinobacteria;c_Actinomycetia;o_Corynebacteriales;f_Nocardiaceae;g_Rhodococcus	K02963*	small subunit ribosomal protein S18	Genetic Information Processing; Translation; Ribosome | Brite Hierarchies; Protein families: genetic information processing; Ribosome	COG0238*	Ribosomal protein S18	Translation, ribosomal structure and biogenesis	PF01084 [Ribosomal protein S18]	26.921	5.015	14.178	0	0	0
megahit_143840_1-93		k_Bacteria;n_Terrabacteria group;p_Actinobacteria;c_Actinomycetia;o_Corynebacteriales;f_Nocardiaceae;g_Rhodococcus				COG2860*	Predicted membrane protein	Function unknown		26.895	1.351	22.138	0	0	0
megahit_36286_4631-5080		k_Bacteria;n_Terrabacteria group;p_Actinobacteria;c_Actinomycetia;o_Corynebacteriales;f_Nocardiaceae;g_Rhodococcus				ENOG4111PDI*	Domain of unknown function (DUF1931)	Function unknown	PF09123 [Domain of unknown function (DUF1931)]	26.865	9.269	32.212	0	0	0
megahit_435879_78-380	hspR	k_Bacteria;n_Terrabacteria group;p_Actinobacteria;c_Actinomycetia;o_Corynebacteriales;f_Nocardiaceae;g_Rhodococcus	K13640*	MerR family transcriptional regulator, heat shock protein HspR	Brite Hierarchies; Protein families: genetic information processing; Transcription factors	COG0789*	Predicted transcriptional regulators	Transcription	PF00376 [MerR family regulatory protein];PF13411 [MerR HTH family regulatory protein]	26.564	4.312	15.531	0	0	0
megahit_453972_8972-9247	K07493	k_Bacteria;n_Terrabacteria group;p_Actinobacteria;c_Actinomycetia;o_Corynebacteriales;f_Nocardiaceae;g_Rhodococcus	K07493*	putative transposase	Not Included in Pathway or Brite; Unclassified: genetic information processing; Replication and repair	COG3328*	Transposase and inactivated derivatives	DNA replication, recombination and repair		26.49	3.642	19.714	0	0	0
megahit_149375_3-260	aceE	k_Bacteria;n_Terrabacteria group;p_Actinobacteria;c_Actinomycetia;o_Corynebacteriales;f_Nocardiaceae;g_Rhodococcus	K00163*	pyruvate dehydrogenase E1 component [EC:1.2.4.1]	Metabolism; Carbohydrate metabolism; Glycolysis / Gluconeogenesis | Metabolism; Carbohydrate metabolism; Citrate cycle (TCA cycle) | Metabolism; Carbohydrate metabolism; Pyruvate metabolism	COG2609*	Pyruvate dehydrogenase complex, dehydrogenase (E1) component	Energy production and conversion		26.474	4.772	9.771	0	0	0
megahit_432124_1968-2717		k_Bacteria;n_Terrabacteria group;p_Actinobacteria;c_Actinomycetia;o_Corynebacteriales;f_Nocardiaceae;g_Rhodococcus				ENOG410XQ4I*	NmrA family	Function unknown		26.038	6.131	19.327	0	0	0
megahit_87226_2723-3217	K21397	k_Bacteria;n_Terrabacteria group;p_Actinobacteria;c_Actinomycetia;o_Corynebacteriales;f_Nocardiaceae;g_Rhodococcus	K21397*	ABC transport system ATP-binding/permease protein	Brite Hierarchies; Protein families: signaling and cellular processes; Transporters	COG1716*	FOG: FHA domain	Signal transduction mechanisms	PF00498 [FHA domain];PF16697 [Inner membrane component of T3SS, cytoplasmic domain]	25.783	5.228	20.711	0	0	0
megahit_434164_2259-2411	fabG	k_Bacteria;n_Terrabacteria group;p_Actinobacteria;c_Actinomycetia;o_Corynebacteriales;f_Nocardiaceae;g_Rhodococcus	K00059	3-oxoacyl-[acyl-carrier protein] reductase [EC:1.1.1.100]	Metabolism; Lipid metabolism; Fatty acid biosynthesis | Metabolism; Metabolism of cofactors and vitamins; Biotin metabolism | Metabolism; Biosynthesis of other secondary metabolites; Prodigiosin biosynthesis | Brite Hierarchies; Protein families: metabolism; Lipid biosynthesis proteins	ENOG410XSIT*	Short-chain dehydrogenase reductase Sdr	Function unknown		25.57	5.255	11.808	0	0	0
megahit_464316_541-801		k_Bacteria;n_Terrabacteria group;p_Actinobacteria;c_Actinomycetia;o_Corynebacteriales;f_Nocardiaceae;g_Rhodococcus				ENOG4112BR4*		Function unknown		25.555	7.076	22.135	0	0	0
megahit_498263_5641-6240		k_Bacteria;n_Terrabacteria group;p_Actinobacteria;c_Actinomycetia;o_Corynebacteriales;f_Nocardiaceae;g_Rhodococcus								25.493	6.826	17.542	0	0	0
megahit_225416_1091-1234		k_Bacteria;n_Terrabacteria group;p_Actinobacteria;c_Actinomycetia;o_Corynebacteriales;f_Nocardiaceae;g_Rhodococcus;species n_Rhodococcus erythropolis group;s_Rhodococcus erythropolis								25.386	3.403	28.594	0	0	0
megahit_566976_2-205		k_Bacteria;p_Proteobacteria;c_Betaproteobacteria;o_Burkholderiales;f_Burkholderiaceae								25.308	2.34	14.211	0	0	0
megahit_514908_35317-35658		k_Bacteria;n_Terrabacteria group;p_Actinobacteria;c_Actinomycetia;o_Corynebacteriales;f_Nocardiaceae;g_Rhodococcus								25.129	5.069	29.485	0	0	0
megahit_211435_44-580	dps	k_Bacteria;n_Terrabacteria group;p_Actinobacteria;c_Actinomycetia;o_Corynebacteriales;f_Nocardiaceae;g_Rhodococcus	K04047*	starvation-inducible DNA-binding protein	Brite Hierarchies; Protein families: genetic information processing; Chromosome and associated proteins	COG0783*	DNA-binding ferritin-like protein (oxidative damage protectant)	Inorganic ion transport and metabolism	PF00210 [Ferritin-like domain]	25.021	5.194	11.932	0	0	0
megahit_161699_1207-1506	rpoZ	k_Bacteria;n_Terrabacteria group;p_Actinobacteria;c_Actinomycetia;o_Corynebacteriales;f_Nocardiaceae;g_Rhodococcus	K03060*	DNA-directed RNA polymerase subunit omega [EC:2.7.7.6]	Genetic Information Processing; Transcription; RNA polymerase | Brite Hierarchies; Protein families: genetic information processing; Transcription machinery | Brite Hierarchies; Protein families: genetic information processing; DNA repair and recombination proteins	COG1758*	DNA-directed RNA polymerase, subunit K/omega	Transcription	PF01192 [RNA polymerase Rpb6 ]	25.012	8.166	17.437	0	0	0
megahit_265096_3347-3541	RP-L35, MRPL35, rpmI	k_Bacteria;n_Terrabacteria group;p_Actinobacteria;c_Actinomycetia;o_Corynebacteriales;f_Nocardiaceae;g_Rhodococcus	K02916*	large subunit ribosomal protein L35	Genetic Information Processing; Translation; Ribosome | Brite Hierarchies; Protein families: genetic information processing; Ribosome	COG0291*	Ribosomal protein L35	Translation, ribosomal structure and biogenesis	PF01632 [Ribosomal protein L35]	24.996	1.224	10.019	0	0	0
megahit_54623_3694-4545	panB	k_Bacteria;n_Terrabacteria group;p_Actinobacteria;c_Actinomycetia;o_Corynebacteriales;f_Nocardiaceae;g_Rhodococcus	K00606*	3-methyl-2-oxobutanoate hydroxymethyltransferase [EC:2.1.2.11]	Metabolism; Metabolism of cofactors and vitamins; Pantothenate and CoA biosynthesis	COG0413*	Ketopantoate hydroxymethyltransferase	Coenzyme metabolism	PF02548 [Ketopantoate hydroxymethyltransferase]	24.954	5.913	22.561	0	0	0
megahit_453972_8054-8509		k_Bacteria;n_Terrabacteria group;p_Actinobacteria;c_Actinomycetia;o_Corynebacteriales;f_Nocardiaceae;g_Rhodococcus								24.824	7.246	28.978	0	0	0
megahit_498564_3-248		k_Bacteria;n_Terrabacteria group;p_Actinobacteria;c_Actinomycetia;o_Corynebacteriales;f_Nocardiaceae;g_Rhodococcus				ENOG41122H2*	Transcriptional regulator	Transcription		24.767	3.217	18.617	0	0.106	0
megahit_143106_3-137		k_Bacteria;n_Terrabacteria group;p_Actinobacteria;c_Actinomycetia;o_Corynebacteriales;f_Nocardiaceae;g_Rhodococcus				ENOG41120AV*		Function unknown		24.704	3.629	25.988	0	0	0
megahit_276345_4475-4912		k_Bacteria;n_Terrabacteria group;p_Actinobacteria;c_Actinomycetia;o_Corynebacteriales;f_Nocardiaceae;g_Rhodococcus								24.673	3.786	14.773	0	0	0
megahit_521693_14050-14418		k_Bacteria;n_Terrabacteria group;p_Actinobacteria;c_Actinomycetia;o_Corynebacteriales;f_Nocardiaceae;g_Rhodococcus;species n_Rhodococcus erythropolis group;s_Rhodococcus erythropolis								24.593	7.388	22.261	0	0	0
megahit_206815_1238-1471		k_Bacteria;n_Terrabacteria group;p_Actinobacteria;c_Actinomycetia;o_Corynebacteriales;f_Nocardiaceae;g_Rhodococcus								24.53	2.738	12.659	0	0	0
megahit_268189_6086-6757	RP-S5, MRPS5, rpsE	k_Bacteria;n_Terrabacteria group;p_Actinobacteria;c_Actinomycetia;o_Corynebacteriales;f_Nocardiaceae;g_Rhodococcus	K02988*	small subunit ribosomal protein S5	Genetic Information Processing; Translation; Ribosome | Brite Hierarchies; Protein families: genetic information processing; Ribosome	COG0098*	Ribosomal protein S5	Translation, ribosomal structure and biogenesis	PF00333 [Ribosomal protein S5, N-terminal domain];PF03719 [Ribosomal protein S5, C-terminal domain]	24.528	4.487	19.007	0	0	0
megahit_276345_4884-5231		k_Bacteria;n_Terrabacteria group;p_Actinobacteria;c_Actinomycetia;o_Corynebacteriales;f_Nocardiaceae;g_Rhodococcus								24.419	2.311	10.142	0	0	0
megahit_82841_369-590		k_Bacteria;n_Terrabacteria group;p_Actinobacteria;c_Actinomycetia;o_Corynebacteriales;f_Nocardiaceae;g_Rhodococcus								24.411	5.263	9.274	0	0	0
megahit_521693_17188-18591		k_Bacteria;n_Terrabacteria group;p_Actinobacteria;c_Actinomycetia;o_Corynebacteriales;f_Nocardiaceae;g_Rhodococcus								24.393	7.669	22.055	0	0	0
megahit_538305_3102-4355	dadA	k_Bacteria;n_Terrabacteria group;p_Actinobacteria;c_Actinomycetia;o_Corynebacteriales;f_Nocardiaceae;g_Rhodococcus	K00285*	D-amino-acid dehydrogenase [EC:1.4.5.1]	Metabolism; Amino acid metabolism; Phenylalanine metabolism	COG0665*	Glycine/D-amino acid oxidases (deaminating)	Amino acid transport and metabolism	PF01266 [FAD dependent oxidoreductase]	24.37	6.282	14.709	0	0	0
megahit_274174_2303-2758	RP-L9, MRPL9, rplI	k_Bacteria;n_Terrabacteria group;p_Actinobacteria;c_Actinomycetia;o_Corynebacteriales;f_Nocardiaceae;g_Rhodococcus	K02939*	large subunit ribosomal protein L9	Genetic Information Processing; Translation; Ribosome | Brite Hierarchies; Protein families: genetic information processing; Ribosome	COG0359*	Ribosomal protein L9	Translation, ribosomal structure and biogenesis	PF01281 [Ribosomal protein L9, N-terminal domain];PF03948 [Ribosomal protein L9, C-terminal domain]	24.332	3.499	17.645	0	0	0
megahit_501439_1796-1873		k_Bacteria;n_Terrabacteria group;p_Actinobacteria;c_Actinomycetia;o_Corynebacteriales;f_Nocardiaceae;g_Rhodococcus								24.256	0	0	0	0	0
megahit_521693_32924-33289		k_Bacteria;n_Terrabacteria group;p_Actinobacteria;c_Actinomycetia;o_Corynebacteriales;f_Nocardiaceae;g_Rhodococcus								24.182	7.174	16.703	0	0	0
megahit_379712_4061-4243		k_Bacteria;n_Terrabacteria group;p_Actinobacteria;c_Actinomycetia;o_Corynebacteriales;f_Nocardiaceae;g_Rhodococcus								24.182	3.501	12.972	0	0	0
megahit_59220_1874-2155	RP-S17, MRPS17, rpsQ	k_Bacteria;n_Terrabacteria group;p_Actinobacteria;c_Actinomycetia;o_Corynebacteriales;f_Nocardiaceae;g_Rhodococcus	K02961*	small subunit ribosomal protein S17	Genetic Information Processing; Translation; Ribosome | Brite Hierarchies; Protein families: genetic information processing; Ribosome	COG0186*	Ribosomal protein S17	Translation, ribosomal structure and biogenesis	PF00366 [Ribosomal protein S17]	23.993	8.287	20.934	0	0	0
megahit_306468_872-1417		k_Bacteria;n_Terrabacteria group;p_Actinobacteria;c_Actinomycetia;o_Corynebacteriales;f_Nocardiaceae;g_Rhodococcus								23.903	1.22	14.198	0	0	0
megahit_48662_1707-2000		k_Bacteria;n_Terrabacteria group;p_Actinobacteria;c_Actinomycetia;o_Corynebacteriales;f_Nocardiaceae;g_Rhodococcus				COG4842*	Uncharacterized protein conserved in bacteria	Function unknown	PF06013 [Proteins of 100 residues with WXG]	23.887	3.419	5.073	0	0	0
megahit_36286_7522-10155	clpB	k_Bacteria;n_Terrabacteria group;p_Actinobacteria;c_Actinomycetia;o_Corynebacteriales;f_Nocardiaceae;g_Rhodococcus	K03695*	ATP-dependent Clp protease ATP-binding subunit ClpB	Organismal Systems; Aging; Longevity regulating pathway - multiple species | Brite Hierarchies; Protein families: genetic information processing; Chaperones and folding catalysts	COG0542*	ATPases with chaperone activity, ATP-binding subunit	Posttranslational modification, protein turnover, chaperones	PF00004 [ATPase family associated with various cellular activities (AAA)];PF02861 [Clp amino terminal domain, pathogenicity island component];PF07724 [AAA domain (Cdc48 subfamily)];PF07728 [AAA domain (dynein-related subfamily)];PF10431 [C-terminal, D2-small domain, of ClpB protein ];PF17871 []	23.813	5.767	17.02	0	0	0
megahit_482963_1384-1584		k_Bacteria;n_Terrabacteria group;p_Actinobacteria;c_Actinomycetia;o_Corynebacteriales;f_Nocardiaceae								23.771	6.375	16.409	0	0	0
megahit_242781_3-230	gctA	k_Bacteria;n_Terrabacteria group;p_Actinobacteria;c_Actinomycetia;o_Corynebacteriales;f_Nocardiaceae;g_Rhodococcus	K01039*	glutaconate CoA-transferase, subunit A [EC:2.8.3.12]	Metabolism; Carbohydrate metabolism; Butanoate metabolism | Metabolism; Xenobiotics biodegradation and metabolism; Styrene degradation	COG1788*	Acyl CoA:acetate/3-ketoacid CoA transferase, alpha subunit	Lipid metabolism		23.769	2.094	10.873	0	0	0
megahit_144781_518-724		k_Bacteria;n_Terrabacteria group;p_Actinobacteria;c_Actinomycetia;o_Corynebacteriales;f_Nocardiaceae;g_Rhodococcus								23.702	3.52	8.221	0	0	0
megahit_546361_2-70		k_Bacteria;n_Terrabacteria group;p_Actinobacteria;c_Actinomycetia;o_Corynebacteriales;f_Nocardiaceae;g_Rhodococcus				COG0318*	Acyl-CoA synthetases (AMP-forming)/AMP-acid ligases II	Secondary metabolites biosynthesis, transport and catabolism|Lipid metabolism		23.702	0.364	1.218	0	0	0
megahit_358091_3-488	crp	k_Bacteria;n_Terrabacteria group;p_Actinobacteria;c_Actinomycetia;o_Corynebacteriales;f_Nocardiaceae;g_Rhodococcus	K10914*	CRP/FNR family transcriptional regulator, cyclic AMP receptor protein	Environmental Information Processing; Signal transduction; Two-component system | Cellular Processes; Cellular community - prokaryotes; Quorum sensing | Cellular Processes; Cellular community - prokaryotes; Biofilm formation - Vibrio cholerae | Cellular Processes; Cellular community - prokaryotes; Biofilm formation - Pseudomonas aeruginosa | Cellular Processes; Cellular community - prokaryotes; B…	COG0664*	cAMP-binding proteins - catabolite gene activator and regulatory subunit of cAMP-dependent protein kinases	Signal transduction mechanisms	PF00027 [Cyclic nucleotide-binding domain]	23.687	2.688	13.271	0	0	0
megahit_7227_596-898		k_Bacteria;n_Terrabacteria group;p_Actinobacteria;c_Actinomycetia;o_Corynebacteriales;f_Nocardiaceae				ENOG4111QMH*		Function unknown	PF13834 [Domain of unknown function (DUF4193)]	23.495	4.644	13.035	0	0	0
megahit_589626_1186-1416	nrdH	k_Bacteria;n_Terrabacteria group;p_Actinobacteria;c_Actinomycetia;o_Corynebacteriales;f_Nocardiaceae;g_Rhodococcus	K06191*	glutaredoxin-like protein NrdH	Not Included in Pathway or Brite; Unclassified: genetic information processing; Protein processing	COG0695*	Glutaredoxin and related proteins	Posttranslational modification, protein turnover, chaperones	PF00462 [Glutaredoxin]	23.322	6.744	18.553	0	0	0
megahit_289443_1-150		k_Bacteria;n_Terrabacteria group;p_Actinobacteria;c_Actinomycetia;o_Corynebacteriales;f_Nocardiaceae;g_Rhodococcus				COG3173*	Predicted aminoglycoside phosphotransferase	General function prediction only		23.302	1.424	2.941	0	0	0
megahit_59220_842-1159	RP-L24, MRPL24, rplX	k_Bacteria;n_Terrabacteria group;p_Actinobacteria;c_Actinomycetia;o_Corynebacteriales;f_Nocardiaceae;g_Rhodococcus	K02895*	large subunit ribosomal protein L24	Genetic Information Processing; Translation; Ribosome | Brite Hierarchies; Protein families: genetic information processing; Ribosome	COG0198*	Ribosomal protein L24	Translation, ribosomal structure and biogenesis	PF17136 [Ribosomal proteins 50S L24/mitochondrial 39S L24]	23.294	4.622	21.206	0	0	0
megahit_40533_1-135		k_Bacteria;p_Proteobacteria;c_Gammaproteobacteria;o_Enterobacterales;f_Enterobacteriaceae;n_Klebsiella/Raoultella group;g_Klebsiella								23.278	5.398	8.403	0	0	0
megahit_421456_232-405		k_Bacteria;n_Terrabacteria group;p_Actinobacteria;c_Actinomycetia;o_Corynebacteriales;f_Nocardiaceae;g_Rhodococcus				ENOG411296T*		Function unknown		23.221	3.899	12.194	0	0	0
megahit_522172_105-305		k_Bacteria;n_Terrabacteria group;p_Actinobacteria;c_Actinomycetia				ENOG410Z5WS		Function unknown		23.133	11.251	12.02	0	0	0.088
megahit_389679_486-650		k_Bacteria								23.127	4.873	19.735	0.313	0.947	1.662
megahit_22878_2-94		k_Bacteria;n_Terrabacteria group;p_Actinobacteria;c_Actinomycetia;o_Corynebacteriales;f_Nocardiaceae;g_Rhodococcus				ENOG410YBHM*	integrase domain-containing protein SAM domain-containing protein	Function unknown		23.102	1.351	4.518	0	0	0
megahit_59220_4015-4296	RP-S19, rpsS	k_Bacteria;n_Terrabacteria group;p_Actinobacteria;c_Actinomycetia;o_Corynebacteriales	K02965*	small subunit ribosomal protein S19	Genetic Information Processing; Translation; Ribosome | Brite Hierarchies; Protein families: genetic information processing; Ribosome	COG0185*	Ribosomal protein S19	Translation, ribosomal structure and biogenesis	PF00203 [Ribosomal protein S19]	23.084	6.95	4.991	0	0	0
megahit_106323_12380-12589		k_Bacteria;n_Terrabacteria group;p_Actinobacteria;c_Actinomycetia;o_Corynebacteriales;f_Nocardiaceae;g_Rhodococcus								23.058	4.008	21.608	0	0	0
megahit_590316_2-118		k_Bacteria;n_Terrabacteria group;p_Actinobacteria;c_Actinomycetia;o_Corynebacteriales;f_Nocardiaceae;g_Rhodococcus				COG2124*	Cytochrome P450	Secondary metabolites biosynthesis, transport and catabolism		23.023	1.718	14.544	0	0	0
megahit_268189_5907-6086	RP-L30, MRPL30, rpmD	k_Bacteria;n_Terrabacteria group;p_Actinobacteria;c_Actinomycetia;o_Corynebacteriales;f_Nocardiaceae;g_Rhodococcus	K02907*	large subunit ribosomal protein L30	Genetic Information Processing; Translation; Ribosome | Brite Hierarchies; Protein families: genetic information processing; Ribosome	COG1841*	Ribosomal protein L30/L7E	Translation, ribosomal structure and biogenesis	PF00327 [Ribosomal protein L30p/L7e]	22.981	4.537	25.326	0	0	0
megahit_19912_2-283		k_Bacteria;p_Proteobacteria;c_Betaproteobacteria;o_Burkholderiales;f_Comamonadaceae;g_Curvibacter								22.97	4.01	11.249	0.183	0.046	0.816
megahit_166967_1-990	trxB, TRR	k_Bacteria;n_Terrabacteria group;p_Actinobacteria;c_Actinomycetia;o_Corynebacteriales;f_Nocardiaceae;g_Rhodococcus	K00384*	thioredoxin reductase (NADPH) [EC:1.8.1.9]	Metabolism; Metabolism of other amino acids; Selenocompound metabolism	COG0492*	Thioredoxin reductase	Posttranslational modification, protein turnover, chaperones	PF07992 [Pyridine nucleotide-disulphide oxidoreductase]	22.965	5.888	21.751	0	0	0
megahit_453972_3545-3817		k_Bacteria;n_Terrabacteria group;p_Actinobacteria;c_Actinomycetia;o_Corynebacteriales;f_Nocardiaceae;g_Rhodococcus				ENOG41122UB*	integral membrane protein	Function unknown	PF14019 [Protein of unknown function (DUF4235)]	22.905	3.544	18.93	0	0	0
megahit_408337_1-609		k_Bacteria;n_Terrabacteria group;p_Actinobacteria;c_Actinomycetia;o_Corynebacteriales				COG2801	Transposase and inactivated derivatives	DNA replication, recombination and repair	PF00665 [Integrase core domain];PF13276 [HTH-like domain]	22.747	4.332	6.416	0	0	0
megahit_514908_22958-23272		k_Bacteria;n_Terrabacteria group;p_Actinobacteria;c_Actinomycetia;o_Corynebacteriales;f_Nocardiaceae;g_Rhodococcus				ENOG4111UU9*	integration host factor	Function unknown		22.701	2.233	4.402	0	0	0
megahit_149672_8449-8997		k_Bacteria;n_Terrabacteria group;p_Actinobacteria;c_Actinomycetia;o_Corynebacteriales;f_Nocardiaceae;g_Rhodococcus								22.605	5.927	9.796	0	0	0
megahit_454486_1-267		k_Bacteria				ENOG410Y9TZ*		Function unknown		22.579	7.387	4.642	0	0	0.033
megahit_16366_900-1745		k_Bacteria;n_Terrabacteria group;p_Actinobacteria;c_Actinomycetia;o_Corynebacteriales;f_Nocardiaceae;g_Rhodococcus	K01501*	nitrilase [EC:3.5.5.1]	Metabolism; Energy metabolism; Nitrogen metabolism | Metabolism; Amino acid metabolism; Tryptophan metabolism | Metabolism; Metabolism of other amino acids; Cyanoamino acid metabolism | Metabolism; Xenobiotics biodegradation and metabolism; Aminobenzoate degradation | Metabolism; Xenobiotics biodegradation and metabolism; Styrene degradation	COG0388*	Predicted amidohydrolase	General function prediction only	PF00795 [Carbon-nitrogen hydrolase]	22.553	1.069	3.129	0	0	0
megahit_89474_854-1036	rubB, alkT	k_Bacteria;n_Terrabacteria group;p_Actinobacteria;c_Actinomycetia;o_Corynebacteriales	K05297*	rubredoxin---NAD+ reductase [EC:1.18.1.1]	Metabolism; Lipid metabolism; Fatty acid degradation	COG1773*	Rubredoxin	Energy production and conversion	PF00301 [Rubredoxin]	22.429	2.677	6.429	0	0	0
megahit_84270_1643-1987	whiB7	k_Bacteria;n_Terrabacteria group;p_Actinobacteria;c_Actinomycetia;o_Corynebacteriales;f_Nocardiaceae;g_Rhodococcus	K18958*	WhiB family transcriptional regulator, redox-sensing transcriptional regulator	Brite Hierarchies; Protein families: genetic information processing; Transcription factors	ENOG4112352*	Acts as a transcriptional regulator. Probably redox- responsive. The apo- but not holo-form probably binds D (By similarity)	Transcription	PF02467 [Transcription factor WhiB]	22.4	3.459	11.57	0	0	0
megahit_45838_1940-2599		k_Bacteria;n_Terrabacteria group;p_Actinobacteria;c_Actinomycetia;o_Corynebacteriales;f_Nocardiaceae;g_Rhodococcus				COG2345*	Predicted transcriptional regulator	Transcription		22.35	5.844	13.337	0	0	0
megahit_521693_29223-30803		k_Bacteria;n_Terrabacteria group;p_Actinobacteria;c_Actinomycetia;o_Corynebacteriales;f_Nocardiaceae;g_Rhodococcus								22.331	4.728	13.607	0	0	0
megahit_46275_1267-1536	RP-L27, MRPL27, rpmA	k_Bacteria;n_Terrabacteria group;p_Actinobacteria;c_Actinomycetia;o_Corynebacteriales;f_Nocardiaceae;g_Rhodococcus	K02899*	large subunit ribosomal protein L27	Genetic Information Processing; Translation; Ribosome | Brite Hierarchies; Protein families: genetic information processing; Ribosome	COG0211*	Ribosomal protein L27	Translation, ribosomal structure and biogenesis	PF01016 [Ribosomal L27 protein]	22.328	1.908	17.04	0	0	0
megahit_138025_1087-1194		k_Bacteria;n_Terrabacteria group;p_Actinobacteria;c_Actinomycetia;o_Corynebacteriales;f_Nocardiaceae;g_Rhodococcus								22.269	6.514	14.589	0	0	0
megahit_268189_5461-5904	RP-L15, MRPL15, rplO	k_Bacteria;n_Terrabacteria group;p_Actinobacteria;c_Actinomycetia;o_Corynebacteriales;f_Nocardiaceae;g_Rhodococcus	K02876*	large subunit ribosomal protein L15	Genetic Information Processing; Translation; Ribosome | Brite Hierarchies; Protein families: genetic information processing; Ribosome	COG0200*	Ribosomal protein L15	Translation, ribosomal structure and biogenesis	PF00828 [Ribosomal proteins 50S-L15, 50S-L18e, 60S-L27A]	22.245	3.792	16.797	0	0	0
megahit_423739_821-1378		k_Bacteria;n_Terrabacteria group;p_Actinobacteria;c_Actinomycetia;o_Corynebacteriales;f_Nocardiaceae;g_Rhodococcus				ENOG4111Q3M*	domain protein	Function unknown	PF01476 [LysM domain]	22.24	3.67	7.191	0	0	0
megahit_324015_3197-3442		k_Bacteria;n_Terrabacteria group;p_Actinobacteria;c_Actinomycetia;o_Corynebacteriales;f_Nocardiaceae;g_Rhodococcus								22.16	2.962	17.592	0	0	0
megahit_559270_429-698		k_Bacteria;n_Terrabacteria group;p_Actinobacteria;c_Actinomycetia;o_Corynebacteriales								21.972	3.583	11.516	0	0	0
megahit_70630_36-1007	rpoS	k_Bacteria;n_Terrabacteria group;p_Actinobacteria;c_Actinomycetia;o_Corynebacteriales;f_Nocardiaceae;g_Rhodococcus	K03087*	RNA polymerase nonessential primary-like sigma factor	Cellular Processes; Cellular community - prokaryotes; Biofilm formation - Vibrio cholerae | Cellular Processes; Cellular community - prokaryotes; Biofilm formation - Escherichia coli | Brite Hierarchies; Protein families: genetic information processing; Transcription machinery	COG0568*	DNA-directed RNA polymerase, sigma subunit (sigma70/sigma32)	Transcription	PF00140 [Sigma-70 factor, region 1.2];PF04539 [Sigma-70 region 3];PF04542 [Sigma-70 region 2 ];PF04545 [Sigma-70, region 4]	21.906	4.071	12.039	0	0	0
megahit_228013_7984-8136		k_Bacteria;n_Terrabacteria group;p_Actinobacteria;c_Actinomycetia;o_Corynebacteriales;f_Nocardiaceae;g_Rhodococcus;species n_Rhodococcus erythropolis group;s_Rhodococcus qingshengii								21.797	1.067	7.003	0	0	0
megahit_147824_12224-12451	ATOX1, ATX1, copZ, golB	k_Bacteria;n_Terrabacteria group;p_Actinobacteria;c_Actinomycetia;o_Corynebacteriales;f_Nocardiaceae;g_Rhodococcus	K07213	copper chaperone	Organismal Systems; Digestive system; Mineral absorption	ENOG410XUQ1*	heavy metal transport detoxification protein	Inorganic ion transport and metabolism	PF00403 [Heavy-metal-associated domain]	21.659	4.904	16.862	0	0	0
megahit_285274_2191-2472	RP-L31, rpmE	k_Bacteria;n_Terrabacteria group;p_Actinobacteria;c_Actinomycetia;o_Corynebacteriales;f_Nocardiaceae;g_Rhodococcus	K02909*	large subunit ribosomal protein L31	Genetic Information Processing; Translation; Ribosome | Brite Hierarchies; Protein families: genetic information processing; Ribosome	COG0254*	Ribosomal protein L31	Translation, ribosomal structure and biogenesis	PF01197 [Ribosomal protein L31]	21.605	5.881	19.891	0	0	0
megahit_521693_15932-17191		k_Bacteria;n_Terrabacteria group;p_Actinobacteria;c_Actinomycetia;o_Corynebacteriales;f_Nocardiaceae;g_Rhodococcus								21.48	6.89	19.774	0	0	0
megahit_521693_13569-13940		k_Bacteria;n_Terrabacteria group;p_Actinobacteria;c_Actinomycetia;o_Corynebacteriales				ENOG410Z5Y6*		Function unknown		21.464	6.214	15.53	0	0	0
megahit_498263_6299-8164		k_Bacteria;n_Terrabacteria group;p_Actinobacteria;c_Actinomycetia;o_Corynebacteriales;f_Nocardiaceae;g_Rhodococcus								21.464	5.42	16.201	0	0	0
megahit_181471_1937-3388	katE, CAT, catB, srpA	k_Bacteria;n_Terrabacteria group;p_Actinobacteria;c_Actinomycetia;o_Corynebacteriales;f_Nocardiaceae;g_Rhodococcus	K03781*	catalase [EC:1.11.1.6]	Metabolism; Carbohydrate metabolism; Glyoxylate and dicarboxylate metabolism | Metabolism; Amino acid metabolism; Tryptophan metabolism | Environmental Information Processing; Signal transduction; MAPK signaling pathway - plant | Environmental Information Processing; Signal transduction; MAPK signaling pathway - yeast | Environmental Information Processing; Signal transduction; FoxO signaling pat…	COG0753*	Catalase	Inorganic ion transport and metabolism	PF00199 [Catalase];PF06628 [Catalase-related immune-responsive]	21.378	5.408	16.291	0	0	0
megahit_45519_3-239		k_Bacteria;n_Terrabacteria group;p_Actinobacteria;c_Actinomycetia;o_Corynebacteriales;f_Nocardiaceae;g_Rhodococcus				ENOG410Z1AZ*	PAS fold	Signal transduction mechanisms		21.378	2.279	17.64	0	0	0
megahit_396056_633-836		k_Bacteria;n_Terrabacteria group;p_Actinobacteria;c_Actinomycetia;o_Corynebacteriales;f_Nocardiaceae;g_Rhodococcus								21.378	4.496	14.005	0	0	0
megahit_145858_10244-10633		k_Bacteria;n_Terrabacteria group;p_Actinobacteria;c_Actinomycetia;o_Corynebacteriales;f_Nocardiaceae				ENOG4111H1X*		Function unknown		21.378	2.674	8.511	0	0	0
megahit_276345_7236-7313		k_Bacteria;n_Terrabacteria group;p_Actinobacteria;c_Actinomycetia;o_Corynebacteriales;f_Nocardiaceae;g_Rhodococcus								21.378	2.094	7.541	0	0	0
megahit_268189_1162-1536	RP-S13, rpsM	k_Bacteria;n_Terrabacteria group;p_Actinobacteria;c_Actinomycetia;o_Corynebacteriales;f_Nocardiaceae;g_Rhodococcus	K02952*	small subunit ribosomal protein S13	Genetic Information Processing; Translation; Ribosome | Brite Hierarchies; Protein families: genetic information processing; Ribosome	COG0099*	Ribosomal protein S13	Translation, ribosomal structure and biogenesis	PF00416 [Ribosomal protein S13/S18]	21.293	3.116	19.439	0	0	0
megahit_590433_1-609	metH, MTR	k_Bacteria;n_Terrabacteria group;p_Actinobacteria;c_Actinomycetia;o_Corynebacteriales;f_Nocardiaceae;g_Rhodococcus	K00548*	5-methyltetrahydrofolate--homocysteine methyltransferase [EC:2.1.1.13]	Metabolism; Amino acid metabolism; Cysteine and methionine metabolism | Metabolism; Metabolism of other amino acids; Selenocompound metabolism | Metabolism; Metabolism of cofactors and vitamins; One carbon pool by folate	COG0646;COG1410*			PF02574 [Homocysteine S-methyltransferase]	21.115	4.456	12.246	0.021	0	0
megahit_77988_113-817		k_Bacteria;n_Terrabacteria group;p_Actinobacteria;c_Actinomycetia;o_Corynebacteriales;f_Nocardiaceae;g_Rhodococcus				ENOG410XVJE*	TetR family transcriptional Regulator	Transcription		21.105	2.887	14.899	0	0	0
megahit_326075_4963-5688	K06860	k_Bacteria;n_Terrabacteria group;p_Actinobacteria;c_Actinomycetia;o_Corynebacteriales;f_Nocardiaceae;g_Rhodococcus	K06860*	putative heme uptake system protein	Not Included in Pathway or Brite; Poorly characterized; Function unknown	ENOG4110WX0*	Pfam:DUF88	Function unknown		21.069	5.209	8.478	0	0	0
megahit_15528_3-200	psmB, prcB	k_Bacteria;n_Terrabacteria group;p_Actinobacteria;c_Actinomycetia;o_Corynebacteriales;f_Nocardiaceae;g_Rhodococcus	K03433*	proteasome beta subunit [EC:3.4.25.1]	Genetic Information Processing; Folding, sorting and degradation; Proteasome | Brite Hierarchies; Protein families: metabolism; Peptidases | Brite Hierarchies; Protein families: genetic information processing; Proteasome	COG0638*	20S proteasome, alpha and beta subunits	Posttranslational modification, protein turnover, chaperones		21.054	7.297	22.175	0	0	0
megahit_106323_9917-10660		k_Bacteria;n_Terrabacteria group;p_Actinobacteria;c_Actinomycetia;o_Corynebacteriales;f_Nocardiaceae;g_Rhodococcus;species n_Rhodococcus erythropolis group;s_Rhodococcus qingshengii								21.033	7.43	15.304	0	0	0
megahit_521693_33291-33878		k_Bacteria;n_Terrabacteria group;p_Actinobacteria;c_Actinomycetia;o_Corynebacteriales;f_Nocardiaceae;g_Rhodococcus								20.996	5.448	16.899	0	0	0
megahit_239578_2772-3353	alkB1_2, alkM	k_Bacteria;n_Terrabacteria group;p_Actinobacteria;c_Actinomycetia;o_Corynebacteriales;f_Nocardiaceae;g_Rhodococcus	K00496*	alkane 1-monooxygenase [EC:1.14.15.3]	Metabolism; Lipid metabolism; Fatty acid degradation | Metabolism; Xenobiotics biodegradation and metabolism; Caprolactam degradation	ENOG410XQF4*	Alkane 1-monooxygenase	Lipid transport and metabolism	PF00487 [Fatty acid desaturase]	20.882	2.202	13.32	0	0	0
megahit_354947_3131-4255		k_Bacteria;n_Terrabacteria group;p_Actinobacteria;c_Actinomycetia;o_Corynebacteriales;f_Nocardiaceae;g_Rhodococcus							PF09967 [VWA-like domain (DUF2201)];PF13203 [Putative metallopeptidase domain]	20.836	3.897	12.325	0	0	0
megahit_377228_569-919		k_Bacteria;n_Terrabacteria group;p_Actinobacteria;c_Actinomycetia;o_Corynebacteriales;f_Nocardiaceae;g_Rhodococcus				ENOG4111TNC*	Protein of unknown function (DUF3263)	Function unknown	PF11662 [Protein of unknown function (DUF3263)]	20.83	6.371	14.544	0	0	0
megahit_147756_3-476	RP-L16, MRPL16, rplP	k_Bacteria;n_Terrabacteria group;p_Actinobacteria;c_Actinomycetia	K02878*	large subunit ribosomal protein L16	Genetic Information Processing; Translation; Ribosome | Brite Hierarchies; Protein families: genetic information processing; Ribosome	COG0197*	Ribosomal protein L16/L10E	Translation, ribosomal structure and biogenesis	PF00252 [Ribosomal protein L16p/L10e]	20.769	4.903	17.462	0.45	0.206	5.599
megahit_450737_303-827	bfrB	k_Bacteria;n_Terrabacteria group;p_Actinobacteria;c_Actinomycetia;o_Corynebacteriales;f_Nocardiaceae;g_Rhodococcus	K22336*	bacterioferritin B [EC:1.16.3.1]	Metabolism; Metabolism of cofactors and vitamins; Porphyrin and chlorophyll metabolism	COG1528*	Ferritin-like protein	Inorganic ion transport and metabolism	PF00210 [Ferritin-like domain]	20.706	5.791	18.287	0	0	0
megahit_345407_1281-1934	ispD	k_Bacteria;n_Terrabacteria group;p_Actinobacteria;c_Actinomycetia;o_Corynebacteriales;f_Nocardiaceae;g_Rhodococcus	K00991*	2-C-methyl-D-erythritol 4-phosphate cytidylyltransferase [EC:2.7.7.60]	Metabolism; Metabolism of terpenoids and polyketides; Terpenoid backbone biosynthesis	COG1211*	4-diphosphocytidyl-2-methyl-D-erithritol synthase	Lipid metabolism	PF01128 [2-C-methyl-D-erythritol 4-phosphate cytidylyltransferase];PF12804 [MobA-like NTP transferase domain]	20.692	4.341	6.039	0	0	0
megahit_195723_2840-3070		k_Bacteria;n_Terrabacteria group;p_Actinobacteria;c_Actinomycetia;o_Corynebacteriales;f_Nocardiaceae;g_Rhodococcus				ENOG41124NH*	Protein of unknown function (DUF3107)	Function unknown	PF11305 [Protein of unknown function (DUF3107)]	20.684	6.146	11.732	0	0	0
megahit_481339_1-411		k_Bacteria;p_Proteobacteria;c_Gammaproteobacteria;o_Xanthomonadales;f_Xanthomonadaceae;g_Xanthomonas				COG4258*	Predicted exporter	General function prediction only		20.676	3.362	1.636	0.016	0.032	0.151
megahit_521693_14396-15922		k_Bacteria;n_Terrabacteria group;p_Actinobacteria;c_Actinomycetia;o_Corynebacteriales;f_Nocardiaceae;g_Rhodococcus;species n_Rhodococcus erythropolis group;s_Rhodococcus erythropolis								20.664	4.756	17.087	0	0	0
megahit_401497_1809-2063		k_Bacteria;n_Terrabacteria group;p_Actinobacteria;c_Actinomycetia;o_Corynebacteriales;f_Nocardiaceae;g_Rhodococcus								20.498	5.863	11.287	0	0	0
megahit_521693_31456-32193		k_Bacteria;n_Terrabacteria group;p_Actinobacteria;c_Actinomycetia;o_Corynebacteriales;f_Nocardiaceae;g_Rhodococcus;species n_Rhodococcus erythropolis group;s_Rhodococcus erythropolis							PF01510 [N-acetylmuramoyl-L-alanine amidase]	20.466	5.958	17.848	0	0	0
megahit_22878_6866-7279		k_Bacteria;n_Terrabacteria group;p_Actinobacteria;c_Actinomycetia;o_Corynebacteriales;f_Nocardiaceae;g_Rhodococcus								20.449	2.215	9.185	0	0	0
megahit_106323_8354-8758		k_Bacteria;n_Terrabacteria group;p_Actinobacteria;c_Actinomycetia;o_Corynebacteriales;f_Nocardiaceae;g_Rhodococcus								20.428	4.87	10.271	0	0	0
megahit_145858_8795-9130		k_Bacteria;n_Terrabacteria group;p_Actinobacteria;c_Actinomycetia;o_Corynebacteriales;f_Nocardiaceae;g_Rhodococcus								20.424	3.814	12.505	0	0	0
megahit_276345_6919-7239		k_Bacteria;n_Terrabacteria group;p_Actinobacteria;c_Actinomycetia;o_Corynebacteriales;f_Nocardiaceae;g_Rhodococcus								20.379	2.935	19.11	0	0	0
megahit_36286_5085-6812	trxB, TRR	k_Bacteria;n_Terrabacteria group;p_Actinobacteria;c_Actinomycetia;o_Corynebacteriales;f_Nocardiaceae;g_Rhodococcus	K00384*	thioredoxin reductase (NADPH) [EC:1.8.1.9]	Metabolism; Metabolism of other amino acids; Selenocompound metabolism	COG0492*	Thioredoxin reductase	Posttranslational modification, protein turnover, chaperones	PF00027 [Cyclic nucleotide-binding domain];PF07992 [Pyridine nucleotide-disulphide oxidoreductase];PF13738 [Pyridine nucleotide-disulphide oxidoreductase]	20.376	4.151	14.163	0	0	0
megahit_93357_1-63		k_Bacteria								20.36	2.991	34.68	0	0.207	0
megahit_453972_4107-5657	K07058	k_Bacteria;n_Terrabacteria group;p_Actinobacteria;c_Actinomycetia;o_Corynebacteriales;f_Nocardiaceae;g_Rhodococcus	K07058*	membrane protein	Not Included in Pathway or Brite; Poorly characterized; General function prediction only	COG1295*	Predicted membrane protein	Function unknown	PF03631 [Virulence factor BrkB];PF07332 [Putative Actinobacterial Holin-X, holin superfamily III]	20.324	3.921	12.57	0	0	0
megahit_28681_1140-1316		k_Bacteria;n_Terrabacteria group;p_Actinobacteria;c_Actinomycetia;o_Corynebacteriales;f_Nocardiaceae;g_Rhodococcus								20.291	2.058	14.599	0	0	0
megahit_147363_1261-1401		k_Bacteria;n_Terrabacteria group;p_Actinobacteria;c_Actinomycetia;o_Corynebacteriales;f_Nocardiaceae;g_Rhodococcus				ENOG4111TNI*		Function unknown		20.241	8.197	15.197	0	0	0
megahit_228013_25995-26186		k_Bacteria;n_Terrabacteria group;p_Actinobacteria;c_Actinomycetia;o_Corynebacteriales;f_Nocardiaceae;g_Rhodococcus								20.209	2.814	4.596	0	0	0
megahit_246009_5487-5936	nsrR	k_Bacteria;n_Terrabacteria group;p_Actinobacteria;c_Actinomycetia;o_Corynebacteriales;f_Nocardiaceae;g_Rhodococcus	K13771*	Rrf2 family transcriptional regulator, nitric oxide-sensitive transcriptional repressor	Human Diseases; Infectious diseases: Bacterial; Salmonella infection | Brite Hierarchies; Protein families: genetic information processing; Transcription factors	COG1959*	Predicted transcriptional regulator	Transcription	PF02082 [Transcriptional regulator]	20.167	3.992	12.745	0	0	0
megahit_589646_3-209		k_Bacteria;n_Terrabacteria group;p_Actinobacteria;c_Actinomycetia				COG2801	Transposase and inactivated derivatives	DNA replication, recombination and repair		20.139	6.13	20.196	0	0	0
megahit_120047_917-1225		k_Bacteria								20.133	17.727	15.297	0.042	0	0.429
megahit_106323_810-1520		k_Bacteria;n_Terrabacteria group;p_Actinobacteria;c_Actinomycetia;o_Corynebacteriales;f_Nocardiaceae;g_Rhodococcus				ENOG41120N3*		Function unknown		20.115	3.481	13.946	0	0	0
megahit_77988_7226-8434	hcaD	k_Bacteria;n_Terrabacteria group;p_Actinobacteria;c_Actinomycetia;o_Corynebacteriales;f_Nocardiaceae;g_Rhodococcus	K00529*	3-phenylpropionate/trans-cinnamate dioxygenase ferredoxin reductase component [EC:1.18.1.3]	Metabolism; Lipid metabolism; Fatty acid degradation | Metabolism; Amino acid metabolism; Phenylalanine metabolism	COG0446*	Uncharacterized NAD(FAD)-dependent dehydrogenases	General function prediction only	PF00070 [Pyridine nucleotide-disulphide oxidoreductase];PF07992 [Pyridine nucleotide-disulphide oxidoreductase];PF14759 [Reductase C-terminal]	20.078	4.52	21.095	0	0	0
megahit_39187_28-471	cbpA	k_Bacteria;n_Terrabacteria group;p_Actinobacteria;c_Actinomycetia;o_Corynebacteriales;f_Nocardiaceae;g_Rhodococcus	K05516*	curved DNA-binding protein	Brite Hierarchies; Protein families: genetic information processing; Chaperones and folding catalysts | Brite Hierarchies; Protein families: genetic information processing; Chromosome and associated proteins	COG0484;COG2214			PF01556 [DnaJ C terminal domain]	20.078	1.839	7.996	0	0	0
megahit_263175_3795-4070	tatA	k_Bacteria;n_Terrabacteria group;p_Actinobacteria;c_Actinomycetia;o_Corynebacteriales;f_Nocardiaceae;g_Rhodococcus	K03116*	sec-independent protein translocase protein TatA	Genetic Information Processing; Folding, sorting and degradation; Protein export | Environmental Information Processing; Membrane transport; Bacterial secretion system | Brite Hierarchies; Protein families: signaling and cellular processes; Secretion system	ENOG410XUF0*	Part of the twin-arginine translocation (Tat) system that transports large folded proteins containing a characteristic twin-arginine motif in their signal peptide across membranes. TatA could form the protein-conducting channel of the Tat system (By similarity)	Intracellular trafficking, secretion, and vesicular transport	PF02416 [mttA/Hcf106 family]	19.984	5.371	16.669	0	0	0
megahit_306926_7156-7407		k_Bacteria;n_Terrabacteria group;p_Actinobacteria;c_Actinomycetia;o_Corynebacteriales;f_Nocardiaceae;g_Rhodococcus				ENOG41103A0*	Protein of unknown function (DUF2892)	Function unknown		19.978	2.842	6.252	0	0	0
megahit_94438_3961-4089		k_Bacteria;n_Terrabacteria group;p_Actinobacteria;c_Actinomycetia;o_Corynebacteriales;f_Nocardiaceae;g_Rhodococcus				ENOG41123YS*		Function unknown		19.887	4.188	9.608	0	0	0
megahit_39354_47156-47410		k_Bacteria;n_Terrabacteria group;p_Actinobacteria;c_Actinomycetia;o_Corynebacteriales;f_Nocardiaceae;g_Rhodococcus								19.869	1.527	10.875	0	0	0
megahit_326797_3-416		k_Bacteria;p_Proteobacteria;c_Gammaproteobacteria								19.829	2.185	14.158	0	0.157	0.214
megahit_438140_3-1013	K07494	k_Bacteria;n_Terrabacteria group;p_Actinobacteria;c_Actinomycetia;o_Corynebacteriales;f_Nocardiaceae;g_Rhodococcus	K07494*	putative transposase	Not Included in Pathway or Brite; Unclassified: genetic information processing; Replication and repair	COG3335*	Transposase and inactivated derivatives	DNA replication, recombination and repair	PF13358 [DDE superfamily endonuclease];PF13384 [Homeodomain-like domain];PF13518 [Helix-turn-helix domain];PF13551 [Winged helix-turn helix]	19.824	4.3	12.468	0	0	0
megahit_19604_6280-7080	fixA, etfB	k_Bacteria;n_Terrabacteria group;p_Actinobacteria;c_Actinomycetia;o_Corynebacteriales;f_Nocardiaceae;g_Rhodococcus	K03521*	electron transfer flavoprotein beta subunit	Not Included in Pathway or Brite; Unclassified: metabolism; Energy metabolism	COG2086*	Electron transfer flavoprotein, beta subunit	Energy production and conversion	PF01012 [Electron transfer flavoprotein domain]	19.777	4.188	10.753	0	0	0
megahit_503779_176-391	mca	k_Bacteria;n_Terrabacteria group;p_Actinobacteria;c_Actinomycetia;o_Corynebacteriales;f_Nocardiaceae;g_Rhodococcus	K18455*	mycothiol S-conjugate amidase [EC:3.5.1.115]	Not Included in Pathway or Brite; Unclassified: metabolism; Enzymes with EC numbers	COG2120*	Uncharacterized proteins, LmbE homologs	Function unknown		19.745	1.047	0.973	0	0	0
megahit_26468_850-1041	rubB, alkT	k_Bacteria;n_Terrabacteria group;p_Actinobacteria;c_Actinomycetia;o_Corynebacteriales;f_Nocardiaceae;g_Rhodococcus	K05297*	rubredoxin---NAD+ reductase [EC:1.18.1.1]	Metabolism; Lipid metabolism; Fatty acid degradation	COG1773*	Rubredoxin	Energy production and conversion	PF00301 [Rubredoxin]	19.708	2.945	9.3	0	0	0
megahit_39265_3-98		k_Bacteria;n_Terrabacteria group;p_Actinobacteria;c_Actinomycetia;o_Corynebacteriales;f_Nocardiaceae;g_Rhodococcus				COG1802*	Transcriptional regulators	Transcription		19.708	1.963	10.066	0	0	0
megahit_106323_11112-11435		k_Bacteria;n_Terrabacteria group;p_Actinobacteria;c_Actinomycetia;o_Corynebacteriales;f_Nocardiaceae;g_Rhodococcus								19.696	6.476	13.811	0	0	0
megahit_522769_119-1225		k_Bacteria;n_Terrabacteria group;p_Actinobacteria;c_Actinomycetia;o_Corynebacteriales;f_Nocardiaceae;g_Rhodococcus							PF00589 [Phage integrase family]	19.669	4.948	9.565	0	0	0
megahit_51798_1737-2159	tetA	k_Bacteria	K08151*	MFS transporter, DHA1 family, tetracycline resistance protein	Brite Hierarchies; Protein families: signaling and cellular processes; Transporters | Brite Hierarchies; Protein families: signaling and cellular processes; Antimicrobial resistance genes	ENOG410ZVEE	Tetracycline resistance protein	Inorganic ion transport and metabolism		19.634	2.228	6.109	0	0	0.125
megahit_268189_121-726	RP-S4, rpsD	k_Bacteria;n_Terrabacteria group;p_Actinobacteria;c_Actinomycetia;o_Corynebacteriales;f_Nocardiaceae;g_Rhodococcus	K02986*	small subunit ribosomal protein S4	Genetic Information Processing; Translation; Ribosome | Brite Hierarchies; Protein families: genetic information processing; Ribosome	COG0522*	Ribosomal protein S4 and related proteins	Translation, ribosomal structure and biogenesis	PF00163 [Ribosomal protein S4/S9 N-terminal domain];PF01479 [S4 domain]	19.632	4.768	6.275	0	0	0
megahit_368739_7053-7364		k_Bacteria;n_Terrabacteria group;p_Actinobacteria;c_Actinomycetia				ENOG4111U48*		Function unknown		19.631	3.986	7.407	0	0	0
megahit_565415_2-127		k_Bacteria;p_Proteobacteria;c_Betaproteobacteria;o_Burkholderiales;f_Burkholderiaceae;g_Burkholderia;species n_pseudomallei group;s_Burkholderia pseudomallei				ENOG41125ZN*		Function unknown		19.597	3.39	11.504	0	0	0
megahit_51798_1316-1684		k_Bacteria				ENOG4111FJC*		Function unknown		19.553	2.349	9.052	0	0	0.216
megahit_304949_1874-3067	ME2, sfcA, maeA	k_Bacteria;n_Terrabacteria group;p_Actinobacteria;c_Actinomycetia;o_Corynebacteriales;f_Nocardiaceae;g_Rhodococcus	K00027*	malate dehydrogenase (oxaloacetate-decarboxylating) [EC:1.1.1.38]	Metabolism; Carbohydrate metabolism; Pyruvate metabolism | Environmental Information Processing; Signal transduction; Two-component system	COG0281*	Malic enzyme	Energy production and conversion	PF00390 [Malic enzyme, N-terminal domain];PF03949 [Malic enzyme, NAD binding domain]	19.498	4.104	10.539	0	0	0
megahit_148783_1-135		k_Bacteria;n_Terrabacteria group;p_Actinobacteria;c_Actinomycetia;o_Corynebacteriales;f_Nocardiaceae;g_Rhodococcus				ENOG41124IY*	Membrane	Function unknown	PF11239 [Protein of unknown function (DUF3040)]	19.478	6.7	9.026	0	0	0
megahit_585586_1150-1845	phoU	k_Bacteria;n_Terrabacteria group;p_Actinobacteria;c_Actinomycetia;o_Corynebacteriales;f_Nocardiaceae;g_Rhodococcus	K02039*	phosphate transport system protein	Not Included in Pathway or Brite; Unclassified: signaling and cellular processes; Others	COG0704*	Phosphate uptake regulator	Inorganic ion transport and metabolism	PF01895 [PhoU domain]	19.443	3.466	12.436	0	0	0
megahit_306926_3697-4440	ctpG	k_Bacteria;n_Terrabacteria group;p_Actinobacteria;c_Actinomycetia;o_Corynebacteriales;f_Nocardiaceae;g_Rhodococcus	K12954*	cation-transporting P-type ATPase G [EC:3.6.3.-]	Not Included in Pathway or Brite; Unclassified: metabolism; Enzymes with EC numbers	COG2217*	Cation transport ATPase	Inorganic ion transport and metabolism	PF00702 [haloacid dehalogenase-like hydrolase]	19.439	3.799	8.895	0	0	0
megahit_417100_44-352		k_Bacteria;n_Terrabacteria group;p_Actinobacteria;c_Actinomycetia;o_Corynebacteriales;f_Nocardiaceae;g_Rhodococcus;species n_Rhodococcus erythropolis group;s_Rhodococcus erythropolis								19.406	1.708	8.226	0	0	0
megahit_235092_599-1036		k_Bacteria;n_Terrabacteria group;p_Actinobacteria;c_Actinomycetia;o_Corynebacteriales;f_Nocardiaceae;g_Rhodococcus				ENOG410ZFDE*		Function unknown		19.401	2.811	11.991	0	0	0
megahit_432011_530-739		k_Bacteria;n_Terrabacteria group;p_Actinobacteria;c_Actinomycetia;o_Corynebacteriales;f_Nocardiaceae;g_Rhodococcus				ENOG410XUQ1*	heavy metal transport detoxification protein	Inorganic ion transport and metabolism	PF00403 [Heavy-metal-associated domain]	19.393	4.487	8.103	0	0	0
megahit_19604_5275-6231	fixB, etfA	k_Bacteria;n_Terrabacteria group;p_Actinobacteria;c_Actinomycetia;o_Corynebacteriales;f_Nocardiaceae;g_Rhodococcus	K03522*	electron transfer flavoprotein alpha subunit	Brite Hierarchies; Protein families: signaling and cellular processes; Exosome	COG2025*	Electron transfer flavoprotein, alpha subunit	Energy production and conversion	PF00766 [Electron transfer flavoprotein FAD-binding domain];PF01012 [Electron transfer flavoprotein domain]	19.368	3.794	9.703	0	0	0
megahit_115433_480-653		k_Bacteria;n_Terrabacteria group;p_Actinobacteria;c_Actinomycetia;o_Corynebacteriales							PF11021 [Protein of unknown function (DUF2613)]	19.351	6.065	16.299	0	0	0
megahit_565435_1730-1966		k_Bacteria;n_Terrabacteria group;p_Actinobacteria;c_Actinomycetia;o_Corynebacteriales;f_Nocardiaceae;g_Rhodococcus								19.349	1.749	7.357	0	0	0
megahit_469458_341-898	cwlO	k_Bacteria;n_Terrabacteria group;p_Actinobacteria;c_Actinomycetia;o_Corynebacteriales;f_Nocardiaceae;g_Rhodococcus	K21471*	peptidoglycan DL-endopeptidase CwlO [EC:3.4.-.-]	Brite Hierarchies; Protein families: metabolism; Peptidases | Brite Hierarchies; Protein families: metabolism; Peptidoglycan biosynthesis and degradation proteins	COG0791*	Cell wall-associated hydrolases (invasion-associated proteins)	Cell envelope biogenesis, outer membrane	PF00877 [NlpC/P60 family]	19.309	3.828	8.509	0	0	0
megahit_276345_2273-2467		k_Bacteria;n_Terrabacteria group;p_Actinobacteria;c_Actinomycetia;o_Corynebacteriales;f_Nocardiaceae;g_Rhodococcus								19.24	3.221	14.436	0	0	0
megahit_514908_35896-36210		k_Bacteria;n_Terrabacteria group;p_Actinobacteria;c_Actinomycetia;o_Corynebacteriales;f_Nocardiaceae;g_Rhodococcus								19.24	4.826	8.67	0	0	0
megahit_111781_1-147	senX3	k_Bacteria;n_Terrabacteria group;p_Actinobacteria;c_Actinomycetia;o_Corynebacteriales;f_Nocardiaceae;g_Rhodococcus	K07768*	two-component system, OmpR family, sensor histidine kinase SenX3 [EC:2.7.13.3]	Environmental Information Processing; Signal transduction; Two-component system | Brite Hierarchies; Protein families: metabolism; Protein kinases | Brite Hierarchies; Protein families: signaling and cellular processes; Two-component system	ENOG410XNMH*	Histidine kinase	Signal transduction mechanisms		19.197	2.991	2.001	0	0	0
megahit_59220_6159-6815	RP-L3, MRPL3, rplC	k_Bacteria;n_Terrabacteria group;p_Actinobacteria;c_Actinomycetia;o_Corynebacteriales;f_Nocardiaceae;g_Rhodococcus	K02906*	large subunit ribosomal protein L3	Genetic Information Processing; Translation; Ribosome | Brite Hierarchies; Protein families: genetic information processing; Ribosome	COG0087*	Ribosomal protein L3	Translation, ribosomal structure and biogenesis	PF00297 [Ribosomal protein L3]	19.182	5.412	8.186	0	0	0
megahit_228013_5383-5874		k_Bacteria;n_Terrabacteria group;p_Actinobacteria;c_Actinomycetia;o_Corynebacteriales;f_Nocardiaceae;g_Rhodococcus								19.162	3.805	8.711	0	0	0
megahit_265096_2894-3283	RP-L20, MRPL20, rplT	k_Bacteria;n_Terrabacteria group;p_Actinobacteria;c_Actinomycetia;o_Corynebacteriales;f_Nocardiaceae;g_Rhodococcus	K02887*	large subunit ribosomal protein L20	Genetic Information Processing; Translation; Ribosome | Brite Hierarchies; Protein families: genetic information processing; Ribosome	COG0292*	Ribosomal protein L20	Translation, ribosomal structure and biogenesis	PF00453 [Ribosomal protein L20]	19.158	3.254	7.38	0	0	0
megahit_582970_3095-3238		k_Bacteria;n_Terrabacteria group;p_Actinobacteria;c_Actinomycetia;o_Corynebacteriales								19.151	2.007	13.859	0	0	0
megahit_368167_126-614	K02484	k_Bacteria;n_Terrabacteria group;p_Actinobacteria;c_Actinomycetia;o_Corynebacteriales;f_Nocardiaceae;g_Rhodococcus	K02484*	two-component system, OmpR family, sensor kinase [EC:2.7.13.3]	Brite Hierarchies; Protein families: metabolism; Protein kinases | Brite Hierarchies; Protein families: signaling and cellular processes; Two-component system	COG0642*	Signal transduction histidine kinase	Signal transduction mechanisms	PF02518 [Histidine kinase-, DNA gyrase B-, and HSP90-like ATPase]	19.148	2.903	11.084	0	0	0
megahit_306926_13891-14271	arsR	k_Bacteria;n_Terrabacteria group;p_Actinobacteria;c_Actinomycetia;o_Corynebacteriales;f_Nocardiaceae;g_Rhodococcus	K03892*	ArsR family transcriptional regulator, arsenate/arsenite/antimonite-responsive transcriptional repressor	Brite Hierarchies; Protein families: genetic information processing; Transcription factors	COG0640*	Predicted transcriptional regulators	Transcription	PF01022 [Bacterial regulatory protein, arsR family]	19.106	3.759	8.877	0	0	0
megahit_79979_1-252		k_Bacteria				ENOG410Y3WU		Function unknown		19.088	9.323	13.422	0	0	0.421
megahit_228013_15390-15653		k_Bacteria;n_Terrabacteria group;p_Actinobacteria;c_Actinomycetia;o_Corynebacteriales;f_Nocardiaceae;g_Rhodococcus								19.07	3.855	4.854	0	0	0
megahit_264901_4921-5295	RP-S12, MRPS12, rpsL	k_Bacteria;n_Terrabacteria group;p_Actinobacteria;c_Actinomycetia;o_Corynebacteriales	K02950*	small subunit ribosomal protein S12	Genetic Information Processing; Translation; Ribosome | Brite Hierarchies; Protein families: genetic information processing; Ribosome	COG0048*	Ribosomal protein S12	Translation, ribosomal structure and biogenesis	PF00164 [Ribosomal protein S12/S23]	19.069	3.183	16.582	0	0	0.047
megahit_383819_1676-2008	gatC, GATC	k_Bacteria;n_Terrabacteria group;p_Actinobacteria;c_Actinomycetia;o_Corynebacteriales;f_Nocardiaceae;g_Rhodococcus	K02435*	aspartyl-tRNA(Asn)/glutamyl-tRNA(Gln) amidotransferase subunit C [EC:6.3.5.6 6.3.5.7]	Genetic Information Processing; Translation; Aminoacyl-tRNA biosynthesis | Brite Hierarchies; Protein families: genetic information processing; Mitochondrial biogenesis	COG0721*	Asp-tRNAAsn/Glu-tRNAGln amidotransferase C subunit	Translation, ribosomal structure and biogenesis	PF02686 [Glu-tRNAGln amidotransferase C subunit]	19.067	2.377	2.965	0	0	0
megahit_43097_3679-3789		k_Bacteria;n_Terrabacteria group;p_Actinobacteria;c_Actinomycetia;o_Corynebacteriales;f_Nocardiaceae;g_Rhodococcus				ENOG411223C*		Function unknown		19.067	2.603	15.33	0	0	0
megahit_465982_1541-3376	mbtN, fadE14	k_Bacteria;n_Terrabacteria group;p_Actinobacteria;c_Actinomycetia;o_Corynebacteriales;f_Nocardiaceae;g_Rhodococcus	K00257*	acyl-ACP dehydrogenase [EC:1.3.99.-]	Not Included in Pathway or Brite; Unclassified: metabolism; Enzymes with EC numbers	COG1960*	Acyl-CoA dehydrogenases	Lipid metabolism	PF00441 [Acyl-CoA dehydrogenase, C-terminal domain];PF02770 [Acyl-CoA dehydrogenase, middle domain];PF12806 [Acetyl-CoA dehydrogenase C-terminal like]	19.055	3.866	13.548	0	0	0
megahit_476125_696-1064		k_Bacteria;n_Terrabacteria group;p_Actinobacteria;c_Actinomycetia;o_Corynebacteriales;f_Nocardiaceae;g_Rhodococcus				ENOG41123P7*	SPW repeat	Function unknown	PF03779 [SPW repeat]	19.032	1.192	5.921	0	0	0
megahit_10825_3-704	typA, bipA	k_Bacteria;n_Terrabacteria group;p_Actinobacteria;c_Actinomycetia;o_Corynebacteriales;f_Nocardiaceae;g_Rhodococcus	K06207*	GTP-binding protein	Not Included in Pathway or Brite; Unclassified: signaling and cellular processes; Signaling proteins	COG1217*	Predicted membrane GTPase involved in stress response	Signal transduction mechanisms	PF00009 [Elongation factor Tu GTP binding domain]	19.003	4.743	9.068	0	0	0
megahit_228013_16973-17188		k_Bacteria;n_Terrabacteria group;p_Actinobacteria;c_Actinomycetia;o_Corynebacteriales;f_Nocardiaceae;g_Rhodococcus								19.003	4.886	11.282	0	0	0
megahit_59220_2388-2804	RP-L16, MRPL16, rplP	k_Bacteria;n_Terrabacteria group;p_Actinobacteria;c_Actinomycetia;o_Corynebacteriales;f_Nocardiaceae;g_Rhodococcus	K02878*	large subunit ribosomal protein L16	Genetic Information Processing; Translation; Ribosome | Brite Hierarchies; Protein families: genetic information processing; Ribosome	COG0197*	Ribosomal protein L16/L10E	Translation, ribosomal structure and biogenesis	PF00252 [Ribosomal protein L16p/L10e]	18.994	2.983	14.207	0	0	0
megahit_66827_3-1262	K07493	k_Bacteria;n_Terrabacteria group;p_Actinobacteria;c_Actinomycetia;o_Corynebacteriales;f_Nocardiaceae;g_Rhodococcus	K07493*	putative transposase	Not Included in Pathway or Brite; Unclassified: genetic information processing; Replication and repair	COG3328*	Transposase and inactivated derivatives	DNA replication, recombination and repair	PF00872 [Transposase, Mutator family]	18.986	4.138	10.421	0	0	0
megahit_198561_1582-1755	RP-L32, MRPL32, rpmF	k_Bacteria;n_Terrabacteria group;p_Actinobacteria;c_Actinomycetia;o_Corynebacteriales;f_Nocardiaceae;g_Rhodococcus	K02911*	large subunit ribosomal protein L32	Genetic Information Processing; Translation; Ribosome | Brite Hierarchies; Protein families: genetic information processing; Ribosome | Brite Hierarchies; Protein families: genetic information processing; Mitochondrial biogenesis	ENOG411222R*	50S ribosomal protein L32	Translation, ribosomal structure and biogenesis	PF01783 [Ribosomal L32p protein family]	18.982	5.848	9.78	0	0	0
megahit_396056_1343-1552		k_Bacteria;n_Terrabacteria group;p_Actinobacteria;c_Actinomycetia;o_Corynebacteriales;f_Nocardiaceae;g_Rhodococcus								18.935	3.231	11.704	0	0	0
megahit_522769_1222-3429		k_Bacteria;n_Terrabacteria group;p_Actinobacteria;c_Actinomycetia;o_Corynebacteriales;f_Nocardiaceae;g_Rhodococcus							PF00589 [Phage integrase family]	18.924	4.876	14.281	0	0	0
megahit_236733_11393-11614		k_Bacteria;n_Terrabacteria group;p_Actinobacteria;c_Actinomycetia;o_Corynebacteriales;f_Nocardiaceae;g_Rhodococcus;species n_Rhodococcus erythropolis group;s_Rhodococcus erythropolis								18.922	2.377	5.867	0	0	0
megahit_268189_749-1162	RP-S11, MRPS11, rpsK	k_Bacteria;n_Terrabacteria group;p_Actinobacteria;c_Actinomycetia;o_Corynebacteriales;f_Nocardiaceae;g_Rhodococcus	K02948*	small subunit ribosomal protein S11	Genetic Information Processing; Translation; Ribosome | Brite Hierarchies; Protein families: genetic information processing; Ribosome	COG0100*	Ribosomal protein S11	Translation, ribosomal structure and biogenesis	PF00411 [Ribosomal protein S11]	18.899	5.614	17.405	0	0	0
megahit_514908_34493-35320		k_Bacteria;n_Terrabacteria group;p_Actinobacteria;c_Actinomycetia;o_Corynebacteriales;f_Nocardiaceae;g_Rhodococcus				ENOG410XXQD*	Domain of unknown function (DUF955)	Function unknown		18.899	3.854	13.295	0	0	0
megahit_276345_2070-2222		k_Bacteria;n_Terrabacteria group;p_Actinobacteria;c_Actinomycetia;o_Corynebacteriales;f_Nocardiaceae;g_Rhodococcus;n_unclassified Rhodococcus;s_Rhodococcus sp.								18.863	4.845	17.987	0	0	0
megahit_228013_26183-26563		k_Bacteria;n_Terrabacteria group;p_Actinobacteria;c_Actinomycetia;o_Corynebacteriales;f_Nocardiaceae;g_Rhodococcus								18.853	2.803	4.632	0	0	0
megahit_143108_18212-18499		k_Bacteria;n_Terrabacteria group;p_Actinobacteria;c_Actinomycetia;o_Corynebacteriales;f_Nocardiaceae;g_Rhodococcus								18.817	2.138	10.066	0	0	0
megahit_48773_629-1492		k_Bacteria;n_Terrabacteria group;p_Actinobacteria;c_Actinomycetia;o_Corynebacteriales							PF06527 [TniQ]	18.743	3.403	10.115	0	0	0
megahit_264901_4451-4921	RP-S7, MRPS7, rpsG	k_Bacteria;n_Terrabacteria group;p_Actinobacteria;c_Actinomycetia;o_Corynebacteriales;f_Nocardiaceae;g_Rhodococcus	K02992*	small subunit ribosomal protein S7	Genetic Information Processing; Translation; Ribosome | Brite Hierarchies; Protein families: genetic information processing; Ribosome	COG0049*	Ribosomal protein S7	Translation, ribosomal structure and biogenesis	PF00177 [Ribosomal protein S7p/S5e]	18.723	1.414	9.723	0	0	0
megahit_521693_3885-4028		k_Bacteria;n_Terrabacteria group;p_Actinobacteria;c_Actinomycetia;o_Corynebacteriales;f_Nocardiaceae;g_Rhodococcus								18.706	1.745	7.294	0	0	0
megahit_36286_7053-7505	trxC	k_Bacteria;n_Terrabacteria group;p_Actinobacteria;c_Actinomycetia;o_Corynebacteriales;f_Nocardiaceae	K03672*	thioredoxin 2 [EC:1.8.1.8]	Brite Hierarchies; Protein families: genetic information processing; Chaperones and folding catalysts	COG0526*	Thiol-disulfide isomerase and thioredoxins	Energy production and conversion|Posttranslational modification, protein turnover, chaperones	PF00085 [Thioredoxin]	18.688	3.633	12.892	0	0	0
megahit_276345_4027-4464		k_Bacteria;n_Terrabacteria group;p_Actinobacteria;c_Actinomycetia;o_Corynebacteriales;f_Nocardiaceae;g_Rhodococcus				ENOG410YNC5*		Function unknown		18.669	5.163	15.972	0	0	0
megahit_521693_22959-23336		k_Bacteria;n_Terrabacteria group;p_Actinobacteria;c_Actinomycetia;o_Corynebacteriales;f_Nocardiaceae;g_Rhodococcus								18.663	6.847	12.505	0	0	0
megahit_411959_165-317		k_Bacteria;n_Terrabacteria group;p_Actinobacteria;c_Actinomycetia;o_Propionibacteriales;f_Propionibacteriaceae;g_Cutibacterium								18.653	0.246	3.021	0.169	0	0.058
megahit_235047_24-560	dps	k_Bacteria;n_Terrabacteria group;p_Actinobacteria;c_Actinomycetia;o_Corynebacteriales;f_Nocardiaceae;g_Rhodococcus	K04047*	starvation-inducible DNA-binding protein	Brite Hierarchies; Protein families: genetic information processing; Chromosome and associated proteins	COG0783*	DNA-binding ferritin-like protein (oxidative damage protectant)	Inorganic ion transport and metabolism	PF00210 [Ferritin-like domain]	18.631	5.662	17.526	0	0	0
megahit_26468_1041-1121	hcaD	k_Bacteria;n_Terrabacteria group;p_Actinobacteria;c_Actinomycetia;o_Corynebacteriales;f_Nocardiaceae;g_Rhodococcus	K00529*	3-phenylpropionate/trans-cinnamate dioxygenase ferredoxin reductase component [EC:1.18.1.3]	Metabolism; Lipid metabolism; Fatty acid degradation | Metabolism; Amino acid metabolism; Phenylalanine metabolism	COG0446*	Uncharacterized NAD(FAD)-dependent dehydrogenases	General function prediction only		18.607	2.637	2.853	0	0	0
megahit_54623_4804-5034		k_Bacteria;n_Terrabacteria group;p_Actinobacteria;c_Actinomycetia;o_Corynebacteriales;f_Nocardiaceae;g_Rhodococcus				ENOG410Z59Y*		Function unknown		18.602	4.188	9.549	0	0	0
megahit_455518_949-1269	mrx1	k_Bacteria;n_Terrabacteria group;p_Actinobacteria;c_Actinomycetia;o_Corynebacteriales;f_Nocardiaceae;g_Rhodococcus	K18917*	mycoredoxin [EC:1.20.4.3]	Not Included in Pathway or Brite; Unclassified: metabolism; Enzymes with EC numbers	COG0695*	Glutaredoxin and related proteins	Posttranslational modification, protein turnover, chaperones		18.581	2.427	2.88	0	0	0
megahit_447807_1190-1588		k_Bacteria;n_Terrabacteria group;p_Actinobacteria;c_Actinomycetia;o_Corynebacteriales;f_Nocardiaceae;g_Rhodococcus								18.565	7.368	7.792	0	0	0
megahit_522769_3426-4025		k_Bacteria;n_Terrabacteria group;p_Actinobacteria;c_Actinomycetia;o_Corynebacteriales;f_Nocardiaceae;g_Rhodococcus								18.545	4.125	13.795	0	0	0
megahit_513454_912-1001	K09009	k_Bacteria;n_Terrabacteria group;p_Actinobacteria;c_Actinomycetia;o_Corynebacteriales;f_Nocardiaceae;g_Rhodococcus	K09009*	uncharacterized protein	Not Included in Pathway or Brite; Poorly characterized; Function unknown	COG1507*	Uncharacterized conserved protein	Function unknown		18.528	0.279	0	0	0	0
megahit_158131_8958-9179		k_Bacteria;n_Terrabacteria group;p_Actinobacteria;c_Actinomycetia;o_Corynebacteriales;f_Nocardiaceae;g_Rhodococcus								18.489	2.49	14.195	0	0	0
megahit_77988_2511-3065		k_Bacteria;n_Terrabacteria group;p_Actinobacteria;c_Actinomycetia;o_Corynebacteriales;f_Nocardiaceae;g_Rhodococcus				ENOG410ZHST*	thioesterase	Function unknown		18.489	4.935	7.268	0	0	0
megahit_39354_50353-50706		k_Bacteria;n_Terrabacteria group;p_Actinobacteria;c_Actinomycetia;o_Corynebacteriales;f_Nocardiaceae;g_Rhodococcus				ENOG410XRWZ	Pfam:DUF1994	Function unknown		18.479	4.33	10.029	0	0	0
megahit_453972_1062-1379		k_Bacteria;n_Terrabacteria group;p_Actinobacteria;c_Actinomycetia;o_Corynebacteriales;f_Nocardiaceae;g_Rhodococcus				ENOG4111Z89*		Transcription	PF13443 [Cro/C1-type HTH DNA-binding domain]	18.454	2.687	11.297	0	0	0
megahit_510183_2535-3431	paaH, hbd, fadB, mmgB	k_Bacteria;n_Terrabacteria group;p_Actinobacteria;c_Actinomycetia;o_Corynebacteriales;f_Nocardiaceae;g_Rhodococcus	K00074*	3-hydroxybutyryl-CoA dehydrogenase [EC:1.1.1.157]	Metabolism; Carbohydrate metabolism; Butanoate metabolism | Metabolism; Amino acid metabolism; Phenylalanine metabolism | Metabolism; Xenobiotics biodegradation and metabolism; Benzoate degradation	COG1250*	3-hydroxyacyl-CoA dehydrogenase	Lipid metabolism	PF00725 [3-hydroxyacyl-CoA dehydrogenase, C-terminal domain];PF02737 [3-hydroxyacyl-CoA dehydrogenase, NAD binding domain]	18.411	4.482	15.34	0	0	0
megahit_445442_3999-5462		k_Bacteria;n_Terrabacteria group;p_Actinobacteria;c_Actinomycetia;o_Corynebacteriales;f_Nocardiaceae;g_Rhodococcus				COG2385*	Sporulation protein and related proteins	Cell division and chromosome partitioning	PF08486 [Stage II sporulation protein]	18.377	5.055	15.082	0	0	0
megahit_522769_6275-6943		k_Bacteria;n_Terrabacteria group;p_Actinobacteria;c_Actinomycetia;o_Corynebacteriales;f_Nocardiaceae;g_Rhodococcus								18.358	1.221	5.966	0	0	0
megahit_453972_3814-4110		k_Bacteria;n_Terrabacteria group;p_Actinobacteria;c_Actinomycetia;o_Corynebacteriales;f_Nocardiaceae;g_Rhodococcus								18.355	3.511	22.281	0	0	0
megahit_88078_1482-1640		k_Bacteria;n_Terrabacteria group;p_Actinobacteria;c_Actinomycetia;o_Corynebacteriales;f_Nocardiaceae;g_Rhodococcus								18.353	0.316	4.492	0	0	0
megahit_246009_1-369	metH, MTR	k_Bacteria;n_Terrabacteria group;p_Actinobacteria;c_Actinomycetia;o_Corynebacteriales;f_Nocardiaceae;g_Rhodococcus;species n_Rhodococcus erythropolis group;s_Rhodococcus qingshengii	K00548*	5-methyltetrahydrofolate--homocysteine methyltransferase [EC:2.1.1.13]	Metabolism; Amino acid metabolism; Cysteine and methionine metabolism | Metabolism; Metabolism of other amino acids; Selenocompound metabolism | Metabolism; Metabolism of cofactors and vitamins; One carbon pool by folate	COG0646;COG1410*				18.336	1.566	4.441	0	0	0
megahit_48662_465-977	RP-S9, MRPS9, rpsI	k_Bacteria;n_Terrabacteria group;p_Actinobacteria;c_Actinomycetia;o_Corynebacteriales;f_Nocardiaceae;g_Rhodococcus	K02996*	small subunit ribosomal protein S9	Genetic Information Processing; Translation; Ribosome | Brite Hierarchies; Protein families: genetic information processing; Ribosome	COG0103*	Ribosomal protein S9	Translation, ribosomal structure and biogenesis	PF00380 [Ribosomal protein S9/S16]	18.315	1.91	10.402	0	0	0
megahit_142466_953-1192	purL, PFAS	k_Bacteria;n_Terrabacteria group;p_Actinobacteria;c_Actinomycetia;o_Corynebacteriales;f_Nocardiaceae;g_Rhodococcus	K01952*	phosphoribosylformylglycinamidine synthase [EC:6.3.5.3]	Metabolism; Nucleotide metabolism; Purine metabolism	COG1828*	Phosphoribosylformylglycinamidine (FGAM) synthase, PurS component	Nucleotide transport and metabolism	PF02700 [Phosphoribosylformylglycinamidine (FGAM) synthase]	18.305	5.706	27.048	0	0	0
megahit_111009_1154-2488	PK, pyk	k_Bacteria;n_Terrabacteria group;p_Actinobacteria;c_Actinomycetia;o_Corynebacteriales;f_Nocardiaceae;g_Rhodococcus	K00873*	pyruvate kinase [EC:2.7.1.40]	Metabolism; Carbohydrate metabolism; Glycolysis / Gluconeogenesis | Metabolism; Carbohydrate metabolism; Pyruvate metabolism | Metabolism; Nucleotide metabolism; Purine metabolism | Organismal Systems; Endocrine system; Glucagon signaling pathway | Human Diseases; Cancers: Overview; Central carbon metabolism in cancer | Human Diseases; Cancers: Overview; Viral carcinogenesis | Human Diseases; End…	COG0469*	Pyruvate kinase	Carbohydrate transport and metabolism	PF00224 [Pyruvate kinase, barrel domain];PF02887 [Pyruvate kinase, alpha/beta domain]	18.303	2.917	11.346	0	0	0
megahit_116807_1932-2270		k_Bacteria;n_Terrabacteria group;p_Actinobacteria;c_Actinomycetia;o_Corynebacteriales;f_Nocardiaceae;g_Rhodococcus				ENOG4111U3N*		Function unknown	PF13397 [RNA polymerase-binding protein]	18.256	6.597	21.008	0	0.038	0
megahit_145858_1092-2618		k_Bacteria;n_Terrabacteria group;p_Actinobacteria;c_Actinomycetia;o_Corynebacteriales;f_Nocardiaceae;g_Rhodococcus				COG2801*	Transposase and inactivated derivatives	DNA replication, recombination and repair		18.249	3.727	9.479	0	0	0
megahit_114041_271-834	rpfA	k_Bacteria;n_Terrabacteria group;p_Actinobacteria;c_Actinomycetia;o_Corynebacteriales;f_Nocardiaceae;g_Rhodococcus	K21687*	resuscitation-promoting factor RpfA	Not Included in Pathway or Brite; Unclassified: metabolism; Glycan metabolism	ENOG4111WB2*	Resuscitation-promoting factor	Function unknown	PF06737 [Transglycosylase-like domain]	18.194	4.411	14.266	0	0	0
megahit_64085_3-230		k_Bacteria;n_Terrabacteria group;p_Actinobacteria;c_Actinomycetia;o_Corynebacteriales;f_Mycobacteriaceae;g_Mycobacteroides								18.143	4.078	11.425	0	0	0
megahit_178396_1403-1645		k_Bacteria;n_Terrabacteria group;p_Actinobacteria;c_Actinomycetia;o_Corynebacteriales;f_Nocardiaceae;g_Rhodococcus				COG0236*	Acyl carrier protein	Secondary metabolites biosynthesis, transport and catabolism|Lipid metabolism		18.079	1.861	3.372	0	0	0
megahit_154049_4074-7580	rpoB	k_Bacteria;n_Terrabacteria group;p_Actinobacteria;c_Actinomycetia;o_Corynebacteriales;f_Nocardiaceae;g_Rhodococcus	K03043*	DNA-directed RNA polymerase subunit beta [EC:2.7.7.6]	Genetic Information Processing; Transcription; RNA polymerase | Brite Hierarchies; Protein families: genetic information processing; Transcription machinery | Brite Hierarchies; Protein families: genetic information processing; DNA repair and recombination proteins	COG0085*	DNA-directed RNA polymerase, beta subunit/140 kD subunit	Transcription	PF00562 [RNA polymerase Rpb2, domain 6];PF04560 [RNA polymerase Rpb2, domain 7];PF04561 [RNA polymerase Rpb2, domain 2];PF04563 [RNA polymerase beta subunit];PF04565 [RNA polymerase Rpb2, domain 3];PF10385 [RNA polymerase beta subunit external 1 domain]	18.068	4.464	12.082	0	0.006	0
megahit_29219_250-510		k_Bacteria;n_Terrabacteria group;p_Actinobacteria;c_Actinomycetia;o_Corynebacteriales;f_Nocardiaceae;g_Rhodococcus								18.061	0.866	6.359	0	0	0
megahit_246009_530-904		k_Bacteria;n_Terrabacteria group;p_Actinobacteria;c_Actinomycetia;o_Corynebacteriales;f_Nocardiaceae;g_Rhodococcus				COG1917	Uncharacterized conserved protein, contains double-stranded beta-helix domain	Function unknown		18.043	3.35	7.115	0	0	0
megahit_381809_2-373	leuC, IPMI-L	k_Bacteria;n_Terrabacteria group;p_Actinobacteria;c_Actinomycetia;o_Corynebacteriales;f_Mycobacteriaceae	K01703*	3-isopropylmalate/(R)-2-methylmalate dehydratase large subunit [EC:4.2.1.33 4.2.1.35]	Metabolism; Carbohydrate metabolism; C5-Branched dibasic acid metabolism | Metabolism; Amino acid metabolism; Valine, leucine and isoleucine biosynthesis | Metabolism; Biosynthesis of other secondary metabolites; Glucosinolate biosynthesis	COG0065*	3-isopropylmalate dehydratase large subunit	Amino acid transport and metabolism		18.016	5.606	18.015	0.174	0.21	2.925
megahit_473467_108-362		k_Bacteria;p_Proteobacteria;c_Gammaproteobacteria								17.983	45.228	74.228	0.076	0.255	0.624
megahit_93603_2970-3626		k_Bacteria;n_Terrabacteria group;p_Actinobacteria;c_Actinomycetia;o_Corynebacteriales;f_Nocardiaceae;g_Rhodococcus				ENOG4111MQQ*	integral membrane protein	Function unknown	PF11241 [Protein of unknown function (DUF3043)]	17.913	1.319	10.04	0	0	0
megahit_156087_2638-3198	fxsA	k_Bacteria;n_Terrabacteria group;p_Actinobacteria;c_Actinomycetia;o_Corynebacteriales;f_Nocardiaceae;g_Rhodococcus	K07113*	UPF0716 protein FxsA	Not Included in Pathway or Brite; Poorly characterized; General function prediction only	ENOG410ZXMZ*	FxsA cytoplasmic membrane protein	Function unknown	PF04186 [FxsA cytoplasmic membrane protein ]	17.834	2.799	11.01	0	0	0
megahit_33387_186-248		k_Bacteria;n_Terrabacteria group;p_Firmicutes;c_Bacilli;o_Lactobacillales;f_Streptococcaceae;g_Streptococcus;s_Streptococcus sanguinis								17.815	6.581	8.337	0.205	0	0
megahit_158131_9201-9449		k_Bacteria;n_Terrabacteria group;p_Actinobacteria;c_Actinomycetia;o_Corynebacteriales;f_Nocardiaceae;g_Rhodococcus								17.772	3.381	8.69	0	0	0
megahit_83206_2-205		k_Bacteria				ENOG410Z56V*		Function unknown		17.763	3.387	6.9	0	0.064	0.087
megahit_16688_4678-4905		k_Bacteria;n_Terrabacteria group;p_Actinobacteria;c_Actinomycetia;o_Corynebacteriales;f_Nocardiaceae;g_Rhodococcus								17.721	2.755	19.442	0	0	0
megahit_106323_18642-19145		k_Bacteria;n_Terrabacteria group;p_Actinobacteria;c_Actinomycetia;o_Corynebacteriales;f_Nocardiaceae;g_Rhodococcus								17.688	4.163	15.756	0	0	0
megahit_521693_30816-31475		k_Bacteria;n_Terrabacteria group;p_Actinobacteria;c_Actinomycetia;o_Corynebacteriales;f_Nocardiaceae;g_Rhodococcus								17.685	6.091	15.756	0	0	0
megahit_69211_2-259	punA, PNP	k_Bacteria;n_Terrabacteria group;p_Actinobacteria;c_Actinomycetia;o_Corynebacteriales;f_Nocardiaceae;g_Rhodococcus	K03783*	purine-nucleoside phosphorylase [EC:2.4.2.1]	Metabolism; Nucleotide metabolism; Purine metabolism | Metabolism; Nucleotide metabolism; Pyrimidine metabolism | Metabolism; Metabolism of cofactors and vitamins; Nicotinate and nicotinamide metabolism	COG0005*	Purine nucleoside phosphorylase	Nucleotide transport and metabolism	PF01048 [Phosphorylase superfamily]	17.649	1.753	2.28	0.025	0.076	0.069
megahit_472543_154-342		k_Bacteria								17.645	49.988	15.895	0.239	0.172	1.123
megahit_264901_2148-4250	fusA, GFM, EFG	k_Bacteria;n_Terrabacteria group;p_Actinobacteria;c_Actinomycetia;o_Corynebacteriales;f_Nocardiaceae;g_Rhodococcus	K02355*	elongation factor G	Brite Hierarchies; Protein families: genetic information processing; Translation factors | Brite Hierarchies; Protein families: genetic information processing; Mitochondrial biogenesis	COG0480*	Translation elongation factors (GTPases)	Translation, ribosomal structure and biogenesis	PF00009 [Elongation factor Tu GTP binding domain];PF00679 [Elongation factor G C-terminus];PF03144 [Elongation factor Tu domain 2];PF03764 [Elongation factor G, domain IV];PF14492 [Elongation Factor G, domain II]	17.642	2.754	8.042	0	0	0
megahit_268189_7198-7737	RP-L6, MRPL6, rplF	k_Bacteria;n_Terrabacteria group;p_Actinobacteria;c_Actinomycetia;o_Corynebacteriales;f_Nocardiaceae;g_Rhodococcus	K02933*	large subunit ribosomal protein L6	Genetic Information Processing; Translation; Ribosome | Brite Hierarchies; Protein families: genetic information processing; Ribosome	COG0097*	Ribosomal protein L6P/L9E	Translation, ribosomal structure and biogenesis	PF00347 [Ribosomal protein L6]	17.637	4.886	11.243	0	0	0
megahit_321007_1940-2299		k_Bacteria;n_Terrabacteria group;p_Actinobacteria;c_Actinomycetia;o_Corynebacteriales;f_Nocardiaceae;g_Rhodococcus								17.637	1.012	4.493	0	0	0
megahit_144781_771-1601	paaF, echA	k_Bacteria;n_Terrabacteria group;p_Actinobacteria;c_Actinomycetia;o_Corynebacteriales;f_Nocardiaceae;g_Rhodococcus	K01692*	enoyl-CoA hydratase [EC:4.2.1.17]	Metabolism; Carbohydrate metabolism; Propanoate metabolism | Metabolism; Carbohydrate metabolism; Butanoate metabolism | Metabolism; Lipid metabolism; Fatty acid degradation | Metabolism; Amino acid metabolism; Valine, leucine and isoleucine degradation | Metabolism; Amino acid metabolism; Lysine degradation | Metabolism; Amino acid metabolism; Phenylalanine metabolism | Metabolism; Amino acid me…	COG1024*	Enoyl-CoA hydratase/carnithine racemase	Lipid metabolism	PF00378 [Enoyl-CoA hydratase/isomerase];PF16113 [Enoyl-CoA hydratase/isomerase]	17.635	2.782	7.761	0	0	0
megahit_26468_649-819	alkB1_2, alkM	k_Bacteria;n_Terrabacteria group;p_Actinobacteria;c_Actinomycetia;o_Corynebacteriales;f_Nocardiaceae;g_Rhodococcus	K00496*	alkane 1-monooxygenase [EC:1.14.15.3]	Metabolism; Lipid metabolism; Fatty acid degradation | Metabolism; Xenobiotics biodegradation and metabolism; Caprolactam degradation	COG1773*	Rubredoxin	Energy production and conversion	PF00301 [Rubredoxin]	17.628	3.453	7.986	0	0	0
megahit_268189_6789-7196	RP-L18, MRPL18, rplR	k_Bacteria;n_Terrabacteria group;p_Actinobacteria;c_Actinomycetia;o_Corynebacteriales;f_Nocardiaceae;g_Rhodococcus	K02881*	large subunit ribosomal protein L18	Genetic Information Processing; Translation; Ribosome | Brite Hierarchies; Protein families: genetic information processing; Ribosome	COG0256*	Ribosomal protein L18	Translation, ribosomal structure and biogenesis	PF00861 [Ribosomal L18 of archaea, bacteria, mitoch. and chloroplast]	17.605	4.711	11.122	0	0	0
megahit_521693_23722-28383		k_Bacteria;n_Terrabacteria group;p_Actinobacteria;c_Actinomycetia;o_Corynebacteriales;f_Nocardiaceae							PF20155 []	17.492	4.88	14.807	0	0	0
megahit_101654_4276-4674	ectC	k_Bacteria;n_Terrabacteria group;p_Actinobacteria;c_Actinomycetia;o_Corynebacteriales;f_Nocardiaceae;g_Rhodococcus	K06720*	L-ectoine synthase [EC:4.2.1.108]	Metabolism; Amino acid metabolism; Glycine, serine and threonine metabolism	ENOG4111NEJ*	Catalyzes the circularization of gamma-N-acetyl- alpha,gamma-diaminobutyric acid (ADABA) to ectoine (1,4,5,6- tetrahydro-2-methyl-4-pyrimidine carboxylic acid), which is an excellent osmoprotectant (By similarity)	Coenzyme transport and metabolism	PF06339 [Ectoine synthase]	17.44	3.904	6.687	0	0	0
megahit_425742_834-2159		k_Bacteria;n_Terrabacteria group;p_Actinobacteria;c_Actinomycetia;o_Corynebacteriales;f_Nocardiaceae;g_Rhodococcus				COG0520*	Selenocysteine lyase	Amino acid transport and metabolism	PF00266 [Aminotransferase class-V]	17.436	3.989	14.164	0	0	0
megahit_73755_1632-2645	mraW, rsmH	k_Bacteria;n_Terrabacteria group;p_Actinobacteria;c_Actinomycetia;o_Corynebacteriales;f_Nocardiaceae;g_Rhodococcus	K03438*	16S rRNA (cytosine1402-N4)-methyltransferase [EC:2.1.1.199]	Brite Hierarchies; Protein families: genetic information processing; Ribosome biogenesis	COG0275*	Predicted S-adenosylmethionine-dependent methyltransferase involved in cell envelope biogenesis	Cell envelope biogenesis, outer membrane	PF01795 [MraW methylase family]	17.425	3.221	12.514	0	0	0
megahit_476761_552-614	leuC, IPMI-L	k_Bacteria;n_Terrabacteria group;p_Actinobacteria;c_Actinomycetia;o_Corynebacteriales;f_Nocardiaceae;g_Rhodococcus	K01703*	3-isopropylmalate/(R)-2-methylmalate dehydratase large subunit [EC:4.2.1.33 4.2.1.35]	Metabolism; Carbohydrate metabolism; C5-Branched dibasic acid metabolism | Metabolism; Amino acid metabolism; Valine, leucine and isoleucine biosynthesis | Metabolism; Biosynthesis of other secondary metabolites; Glucosinolate biosynthesis	COG0065*	3-isopropylmalate dehydratase large subunit	Amino acid transport and metabolism		17.306	2.393	0.333	0	0	0
megahit_262701_1680-2183		k_Bacteria;n_Terrabacteria group;p_Actinobacteria;c_Actinomycetia;o_Corynebacteriales;f_Nocardiaceae;g_Rhodococcus				COG5500*	Predicted integral membrane protein	Function unknown		17.306	0.748	2.251	0	0	0
megahit_39354_4915-5079		k_Bacteria;n_Terrabacteria group;p_Actinobacteria;c_Actinomycetia;o_Corynebacteriales;f_Nocardiaceae;g_Rhodococcus								17.297	3.198	20.117	0	0	0
megahit_147824_10937-11572		k_Bacteria;n_Terrabacteria group;p_Actinobacteria;c_Actinomycetia;o_Micrococcales				ENOG4111GKH*	TetR family transcriptional Regulator	Transcription	PF00440 [Bacterial regulatory proteins, tetR family]	17.244	3.24	12.552	0	0	0
megahit_149672_14218-14535		k_Bacteria;n_Terrabacteria group;p_Actinobacteria;c_Actinomycetia;o_Corynebacteriales;f_Nocardiaceae;g_Rhodococcus								17.244	1.896	6.54	0	0	0
megahit_84236_2699-3001		k_Bacteria;n_Terrabacteria group;p_Actinobacteria;c_Actinomycetia;o_Corynebacteriales;f_Nocardiaceae;g_Rhodococcus								17.145	8.251	14.352	0	0	0
megahit_306926_20128-21255	pstS	k_Bacteria;n_Terrabacteria group;p_Actinobacteria;c_Actinomycetia;o_Corynebacteriales;f_Nocardiaceae;g_Rhodococcus	K02040*	phosphate transport system substrate-binding protein	Environmental Information Processing; Membrane transport; ABC transporters | Environmental Information Processing; Signal transduction; Two-component system | Human Diseases; Infectious diseases: Bacterial; Tuberculosis | Brite Hierarchies; Protein families: signaling and cellular processes; Transporters	COG0226*	ABC-type phosphate transport system, periplasmic component	Inorganic ion transport and metabolism	PF01547 [Bacterial extracellular solute-binding protein];PF12849 [PBP superfamily domain]	17.142	4.489	12.217	0	0	0
megahit_145858_7577-8545		k_Bacteria;n_Terrabacteria group;p_Actinobacteria;c_Actinomycetia;o_Corynebacteriales;f_Nocardiaceae;g_Rhodococcus				COG1961*	Site-specific recombinases, DNA invertase Pin homologs	DNA replication, recombination and repair	PF00239 [Resolvase, N terminal domain]	17.109	4.706	18.471	0	0	0
megahit_293458_13729-14193		k_Bacteria;n_Terrabacteria group;p_Actinobacteria;c_Actinomycetia;o_Corynebacteriales;f_Nocardiaceae;g_Rhodococcus				COG1716*	FOG: FHA domain	Signal transduction mechanisms	PF00498 [FHA domain];PF16697 [Inner membrane component of T3SS, cytoplasmic domain]	17.102	2.053	11.611	0	0	0
megahit_154566_1-75		k_Bacteria;p_Proteobacteria;c_Betaproteobacteria				ENOG41125ZN*		Function unknown		17.102	0.168	0	0	0	0
megahit_248727_381-506		k_Bacteria;n_Terrabacteria group;p_Actinobacteria;c_Actinomycetia;o_Corynebacteriales;f_Nocardiaceae;g_Rhodococcus				ENOG411214J*	TetR family transcriptional Regulator	Transcription		17.052	0	5.002	0	0	0
megahit_137411_125-625		k_Bacteria;n_Terrabacteria group;p_Actinobacteria;c_Actinomycetia;o_Corynebacteriales;f_Nocardiaceae;g_Rhodococcus				ENOG4111M1Z*		Function unknown		17.026	3.987	10.86	0	0	0
megahit_343098_1164-1703	ahpD	k_Bacteria;n_Terrabacteria group;p_Actinobacteria;c_Actinomycetia;o_Corynebacteriales;f_Nocardiaceae;g_Rhodococcus	K04756*	alkyl hydroperoxide reductase subunit D	Not Included in Pathway or Brite; Poorly characterized; General function prediction only	COG2128*	Uncharacterized conserved protein	Function unknown	PF02627 [Carboxymuconolactone decarboxylase family]	16.984	5.537	7.936	0	0	0
megahit_360868_885-1151	K07482	k_Bacteria;n_Terrabacteria group;p_Actinobacteria;c_Actinomycetia;o_Corynebacteriales;f_Nocardiaceae;g_Rhodococcus	K07482*	transposase, IS30 family	Not Included in Pathway or Brite; Unclassified: genetic information processing; Replication and repair	COG2826*	Transposase and inactivated derivatives, IS30 family	DNA replication, recombination and repair		16.934	3.858	12.353	0	0	0
megahit_445375_826-969	dnaK, HSPA9	k_Bacteria;n_Terrabacteria group;p_Actinobacteria;c_Actinomycetia;o_Corynebacteriales;f_Nocardiaceae;g_Rhodococcus	K04043*	molecular chaperone DnaK	Genetic Information Processing; Folding, sorting and degradation; RNA degradation | Organismal Systems; Aging; Longevity regulating pathway - worm | Human Diseases; Infectious diseases: Bacterial; Tuberculosis | Brite Hierarchies; Protein families: genetic information processing; Messenger RNA biogenesis | Brite Hierarchies; Protein families: genetic information processing; Chaperones and folding…	COG0443*	Molecular chaperone	Posttranslational modification, protein turnover, chaperones	PF00012 [Hsp70 protein]	16.924	2.268	5.836	0	0	0
megahit_147824_5141-5899	phoB1, phoP	k_Bacteria;n_Terrabacteria group;p_Actinobacteria;c_Actinomycetia;o_Corynebacteriales;f_Nocardiaceae;g_Rhodococcus	K07658*	two-component system, OmpR family, alkaline phosphatase synthesis response regulator PhoP	Environmental Information Processing; Signal transduction; Two-component system | Brite Hierarchies; Protein families: signaling and cellular processes; Two-component system	COG0745*	Response regulators consisting of a CheY-like receiver domain and a winged-helix DNA-binding domain	Transcription|Signal transduction mechanisms	PF00072 [Response regulator receiver domain];PF00486 [Transcriptional regulatory protein, C terminal]	16.9	2.152	10.352	0	0	0
megahit_98763_864-977	ubiE	k_Bacteria;n_Terrabacteria group;p_Actinobacteria;c_Actinomycetia;o_Corynebacteriales;f_Nocardiaceae;g_Rhodococcus	K03183*	demethylmenaquinone methyltransferase / 2-methoxy-6-polyprenyl-1,4-benzoquinol methylase [EC:2.1.1.163 2.1.1.201]	Metabolism; Metabolism of cofactors and vitamins; Ubiquinone and other terpenoid-quinone biosynthesis	COG2226*	Methylase involved in ubiquinone/menaquinone biosynthesis	Coenzyme metabolism		16.877	1.433	4.607	0	0	0
megahit_98230_8103-8315		k_Bacteria;n_Terrabacteria group;p_Actinobacteria;c_Actinomycetia;o_Corynebacteriales;f_Nocardiaceae;g_Rhodococcus								16.862	3.716	11.638	0	0	0
megahit_282795_1279-2298	GAPDH, gapA	k_Bacteria;n_Terrabacteria group;p_Actinobacteria;c_Actinomycetia;o_Corynebacteriales;f_Nocardiaceae	K00134*	glyceraldehyde 3-phosphate dehydrogenase [EC:1.2.1.12]	Metabolism; Carbohydrate metabolism; Glycolysis / Gluconeogenesis | Metabolism; Energy metabolism; Carbon fixation in photosynthetic organisms | Environmental Information Processing; Signal transduction; HIF-1 signaling pathway | Human Diseases; Neurodegenerative diseases; Alzheimer disease | Brite Hierarchies; Protein families: genetic information processing; Membrane trafficking | Brite Hierarc…	COG0057*	Glyceraldehyde-3-phosphate dehydrogenase/erythrose-4-phosphate dehydrogenase	Carbohydrate transport and metabolism	PF00044 [Glyceraldehyde 3-phosphate dehydrogenase, NAD binding domain];PF02800 [Glyceraldehyde 3-phosphate dehydrogenase, C-terminal domain]	16.851	4.212	14.685	0	0	0.009
megahit_143840_285-539	RP-L31, rpmE	k_Bacteria;n_Terrabacteria group;p_Actinobacteria;c_Actinomycetia;o_Corynebacteriales;f_Nocardiaceae;g_Rhodococcus	K02909*	large subunit ribosomal protein L31	Genetic Information Processing; Translation; Ribosome | Brite Hierarchies; Protein families: genetic information processing; Ribosome	COG0254*	Ribosomal protein L31	Translation, ribosomal structure and biogenesis	PF01197 [Ribosomal protein L31]	16.851	3.547	13.593	0	0	0
megahit_147881_2-433	rbsK, RBKS	k_Bacteria;n_Terrabacteria group;p_Actinobacteria;c_Actinomycetia;o_Corynebacteriales;f_Nocardiaceae;g_Rhodococcus	K00852*	ribokinase [EC:2.7.1.15]	Metabolism; Carbohydrate metabolism; Pentose phosphate pathway	COG0524*	Sugar kinases, ribokinase family	Carbohydrate transport and metabolism	PF00294 [pfkB family carbohydrate kinase]	16.85	0.204	1.994	0.015	0.015	0
megahit_48662_974-1417	RP-L13, MRPL13, rplM	k_Bacteria;n_Terrabacteria group;p_Actinobacteria;c_Actinomycetia;o_Corynebacteriales;f_Nocardiaceae;g_Rhodococcus	K02871*	large subunit ribosomal protein L13	Genetic Information Processing; Translation; Ribosome | Brite Hierarchies; Protein families: genetic information processing; Ribosome	COG0102*	Ribosomal protein L13	Translation, ribosomal structure and biogenesis	PF00572 [Ribosomal protein L13]	16.828	4.924	17.507	0	0	0
megahit_298853_303-788		k_Bacteria				ENOG410Y65V	Retrotransposon protein	Function unknown		16.825	9.901	9.856	0.053	0	0.055
megahit_559145_2550-2717		k_Bacteria;n_Terrabacteria group;p_Actinobacteria;c_Actinomycetia;o_Corynebacteriales;f_Nocardiaceae;g_Rhodococcus								16.797	3.141	11.755	0	0	0
megahit_440407_252-860		k_Bacteria;n_Terrabacteria group;p_Actinobacteria;c_Actinomycetia;o_Corynebacteriales;f_Nocardiaceae;g_Rhodococcus								16.797	4.745	5.105	0	0	0
megahit_45790_144-521		k_Bacteria;n_Terrabacteria group;p_Actinobacteria;c_Actinomycetia;o_Corynebacteriales;f_Nocardiaceae;g_Rhodococcus				ENOG41123QW*	integral membrane protein	Function unknown		16.797	1.595	6.836	0	0	0
megahit_302857_6256-6618		k_Bacteria;n_Terrabacteria group;p_Actinobacteria;c_Actinomycetia;o_Corynebacteriales;f_Nocardiaceae;g_Rhodococcus	K01802*	peptidylprolyl isomerase [EC:5.2.1.8]	Not Included in Pathway or Brite; Unclassified: metabolism; Enzymes with EC numbers	COG0545*	FKBP-type peptidyl-prolyl cis-trans isomerases 1	Posttranslational modification, protein turnover, chaperones	PF00254 [FKBP-type peptidyl-prolyl cis-trans isomerase]	16.784	4.361	14.989	0	0	0
megahit_150768_5304-5636	ureA	k_Bacteria;n_Terrabacteria group;p_Actinobacteria;c_Actinomycetia;o_Corynebacteriales;f_Nocardiaceae	K01430*	urease subunit gamma [EC:3.5.1.5]	Metabolism; Nucleotide metabolism; Purine metabolism | Metabolism; Amino acid metabolism; Arginine biosynthesis | Metabolism; Xenobiotics biodegradation and metabolism; Atrazine degradation	COG0831*	Urea amidohydrolase (urease) gamma subunit	Amino acid transport and metabolism	PF00547 [Urease, gamma subunit]	16.756	1.735	4.416	0	0	0
megahit_149172_374-622	ATPF0C, atpE	k_Bacteria;n_Terrabacteria group;p_Actinobacteria;c_Actinomycetia;o_Corynebacteriales;f_Nocardiaceae;g_Rhodococcus	K02110*	F-type H+-transporting ATPase subunit c	Metabolism; Energy metabolism; Oxidative phosphorylation | Metabolism; Energy metabolism; Photosynthesis | Brite Hierarchies; Protein families: metabolism; Photosynthesis proteins	COG0636*	F0F1-type ATP synthase, subunit c/Archaeal/vacuolar-type H+-ATPase, subunit K	Energy production and conversion	PF00137 [ATP synthase subunit C]	16.742	3.683	4.725	0	0	0
megahit_419944_1743-1991		k_Bacteria;n_Terrabacteria group;p_Actinobacteria;c_Actinomycetia;o_Corynebacteriales;f_Nocardiaceae;g_Rhodococcus				ENOG4112287*		Function unknown	PF18963 []	16.742	1.917	2.278	0	0	0
megahit_53170_548-871		k_Bacteria;n_Terrabacteria group;p_Actinobacteria;c_Actinomycetia;o_Corynebacteriales;f_Nocardiaceae;g_Rhodococcus				COG5450*	Transcription regulator of the Arc/MetJ class	Transcription		16.726	1.357	10.05	0	0	0
megahit_89474_1033-1218	alkB1_2, alkM	k_Bacteria;n_Terrabacteria group;p_Actinobacteria;c_Actinomycetia;o_Corynebacteriales;f_Nocardiaceae;g_Rhodococcus	K00496*	alkane 1-monooxygenase [EC:1.14.15.3]	Metabolism; Lipid metabolism; Fatty acid degradation | Metabolism; Xenobiotics biodegradation and metabolism; Caprolactam degradation	COG1773*	Rubredoxin	Energy production and conversion	PF00301 [Rubredoxin]	16.723	2.769	5.308	0	0	0
megahit_106323_544-810		k_Bacteria;n_Terrabacteria group;p_Actinobacteria;c_Actinomycetia;o_Corynebacteriales;f_Nocardiaceae;g_Rhodococcus								16.694	5.646	34.856	0	0	0
megahit_143108_7730-8116		k_Bacteria;n_Terrabacteria group;p_Actinobacteria;c_Actinomycetia;o_Corynebacteriales;f_Nocardiaceae;g_Rhodococcus								16.655	2.11	5.266	0	0	0
megahit_532338_5069-6694	groEL, HSPD1	k_Bacteria;n_Terrabacteria group;p_Actinobacteria;c_Actinomycetia;o_Corynebacteriales;f_Nocardiaceae;g_Rhodococcus	K04077*	chaperonin GroEL	Genetic Information Processing; Folding, sorting and degradation; RNA degradation | Organismal Systems; Aging; Longevity regulating pathway - worm | Human Diseases; Endocrine and metabolic diseases; Type I diabetes mellitus | Human Diseases; Infectious diseases: Bacterial; Legionellosis | Human Diseases; Infectious diseases: Bacterial; Tuberculosis | Brite Hierarchies; Protein families: genetic i…	COG0459*	Chaperonin GroEL (HSP60 family)	Posttranslational modification, protein turnover, chaperones	PF00118 [TCP-1/cpn60 chaperonin family]	16.645	4.157	13.14	0	0	0
megahit_467747_617-853		k_Bacteria;n_Terrabacteria group;p_Actinobacteria;c_Actinomycetia;o_Corynebacteriales;f_Nocardiaceae;g_Rhodococcus				COG0627*	Predicted esterase	General function prediction only		16.642	1.113	6.737	0	0	0
megahit_50038_5913-6920		k_Bacteria;n_Terrabacteria group;p_Actinobacteria;c_Actinomycetia;o_Corynebacteriales;f_Nocardiaceae;g_Rhodococcus				ENOG410XR5R*	insertion element IS1121 transposase	Replication, recombination and repair	PF00665 [Integrase core domain];PF13011 [leucine-zipper of insertion element IS481];PF13683 [Integrase core domain]	16.638	4.001	16.006	0	0	0
megahit_522769_15743-16285		k_Bacteria;n_Terrabacteria group;p_Actinobacteria;c_Actinomycetia;o_Corynebacteriales;f_Nocardiaceae;g_Rhodococcus								16.595	2.591	9.363	0	0	0
megahit_255779_1108-2031	UGP2, galU, galF	k_Bacteria;n_Terrabacteria group;p_Actinobacteria;c_Actinomycetia;o_Corynebacteriales;f_Nocardiaceae;g_Rhodococcus	K00963*	UTP--glucose-1-phosphate uridylyltransferase [EC:2.7.7.9]	Metabolism; Carbohydrate metabolism; Pentose and glucuronate interconversions | Metabolism; Carbohydrate metabolism; Galactose metabolism | Metabolism; Carbohydrate metabolism; Starch and sucrose metabolism | Metabolism; Carbohydrate metabolism; Amino sugar and nucleotide sugar metabolism	COG1210*	UDP-glucose pyrophosphorylase	Cell envelope biogenesis, outer membrane	PF00483 [Nucleotidyl transferase]	16.554	2.896	8.89	0	0	0
megahit_92279_2652-2744		k_Bacteria;n_Terrabacteria group;p_Actinobacteria;c_Actinomycetia;o_Corynebacteriales;f_Nocardiaceae;g_Rhodococcus								16.551	1.351	2.485	0	0	0
megahit_180123_705-3431	uvrA	k_Bacteria;n_Terrabacteria group;p_Actinobacteria;c_Actinomycetia;o_Corynebacteriales;f_Nocardiaceae;g_Rhodococcus	K03701*	excinuclease ABC subunit A	Genetic Information Processing; Replication and repair; Nucleotide excision repair | Brite Hierarchies; Protein families: genetic information processing; DNA repair and recombination proteins	COG0178*	Excinuclease ATPase subunit	DNA replication, recombination and repair	PF00005 [ABC transporter];PF17755 []	16.475	2.893	8.135	0	0	0
megahit_329245_1399-2247		k_Bacteria;n_Terrabacteria group;p_Actinobacteria;c_Actinomycetia;o_Corynebacteriales							PF01610 [Transposase]	16.468	3.344	12.174	0	0	0
megahit_431659_299-409		k_Bacteria;n_Terrabacteria group;p_Actinobacteria;c_Actinomycetia;o_Corynebacteriales;f_Nocardiaceae;g_Rhodococcus								16.467	2.603	15.141	0	0	0
megahit_521693_32514-32942		k_Bacteria;n_Terrabacteria group;p_Actinobacteria;c_Actinomycetia;o_Corynebacteriales;f_Nocardiaceae;g_Rhodococcus;species n_Rhodococcus erythropolis group;s_Rhodococcus erythropolis								16.445	6.033	9.451	0	0	0
megahit_158131_6340-6867		k_Bacteria;n_Terrabacteria group;p_Actinobacteria;c_Actinomycetia;o_Corynebacteriales;f_Nocardiaceae;g_Rhodococcus								16.398	2.451	4.058	0	0	0
megahit_258163_6247-6336	RP-L34, MRPL34, rpmH	k_Bacteria;n_Terrabacteria group;p_Actinobacteria;c_Actinomycetia;o_Corynebacteriales	K02914*	large subunit ribosomal protein L34	Genetic Information Processing; Translation; Ribosome | Brite Hierarchies; Protein families: genetic information processing; Ribosome	COG0230*	Ribosomal protein L34	Translation, ribosomal structure and biogenesis		16.39	9.492	42.716	0	0	0
megahit_221305_2023-2292		k_Bacteria;n_Terrabacteria group;p_Actinobacteria;c_Actinomycetia;o_Corynebacteriales;f_Nocardiaceae;g_Rhodococcus								16.39	5.305	10.348	0	0	0
megahit_77836_3-899		k_Bacteria;n_Terrabacteria group;p_Actinobacteria;c_Actinomycetia;o_Corynebacteriales;f_Nocardiaceae				COG2124*	Cytochrome P450	Secondary metabolites biosynthesis, transport and catabolism		16.373	2.465	10.141	0	0	0
megahit_69577_3-731		k_Bacteria;n_Terrabacteria group;p_Actinobacteria;c_Actinomycetia;o_Corynebacteriales;f_Nocardiaceae;g_Rhodococcus				ENOG410YBHM*	integrase domain-containing protein SAM domain-containing protein	Function unknown		16.363	3.74	10.951	0	0	0
megahit_180123_3589-4782	fdhA	k_Bacteria;n_Terrabacteria group;p_Actinobacteria;c_Actinomycetia;o_Corynebacteriales;f_Nocardiaceae;g_Rhodococcus	K00148*	glutathione-independent formaldehyde dehydrogenase [EC:1.2.1.46]	Metabolism; Energy metabolism; Methane metabolism | Metabolism; Xenobiotics biodegradation and metabolism; Chloroalkane and chloroalkene degradation	COG1063*	Threonine dehydrogenase and related Zn-dependent dehydrogenases	General function prediction only|Amino acid transport and metabolism	PF08240 [Alcohol dehydrogenase GroES-like domain]	16.329	5.324	12.035	0	0	0
megahit_306926_11946-13898	ctpG	k_Bacteria;n_Terrabacteria group;p_Actinobacteria;c_Actinomycetia;o_Corynebacteriales;f_Nocardiaceae;g_Rhodococcus	K12954*	cation-transporting P-type ATPase G [EC:3.6.3.-]	Not Included in Pathway or Brite; Unclassified: metabolism; Enzymes with EC numbers	COG2217*	Cation transport ATPase	Inorganic ion transport and metabolism	PF00122 [E1-E2 ATPase];PF00702 [haloacid dehalogenase-like hydrolase]	16.321	4.741	13.823	0	0	0
megahit_28436_953-1534	alkB1_2, alkM	k_Bacteria;n_Terrabacteria group;p_Actinobacteria;c_Actinomycetia;o_Corynebacteriales;f_Nocardiaceae;g_Rhodococcus	K00496*	alkane 1-monooxygenase [EC:1.14.15.3]	Metabolism; Lipid metabolism; Fatty acid degradation | Metabolism; Xenobiotics biodegradation and metabolism; Caprolactam degradation	ENOG410XQF4*	Alkane 1-monooxygenase	Lipid transport and metabolism	PF00487 [Fatty acid desaturase]	16.309	2.526	11.334	0	0	0
megahit_17290_2477-3088		k_Bacteria;n_Terrabacteria group;p_Actinobacteria;c_Actinomycetia;o_Corynebacteriales;f_Nocardiaceae;g_Rhodococcus				COG2860*	Predicted membrane protein	Function unknown	PF03458 [UPF0126 domain]	16.296	4.024	8.582	0	0	0
megahit_320811_1484-1792		k_Bacteria;n_Terrabacteria group;p_Actinobacteria;c_Actinomycetia;o_Corynebacteriales;f_Nocardiaceae;g_Rhodococcus;species n_Rhodococcus erythropolis group;s_Rhodococcus erythropolis								16.293	1.708	10.402	0	0	0
megahit_291536_1-258	ftsE	k_Bacteria;n_Terrabacteria group;p_Actinobacteria;c_Actinomycetia;o_Corynebacteriales;f_Nocardiaceae;g_Rhodococcus	K09812*	cell division transport system ATP-binding protein	Environmental Information Processing; Membrane transport; ABC transporters | Brite Hierarchies; Protein families: genetic information processing; Chromosome and associated proteins | Brite Hierarchies; Protein families: signaling and cellular processes; Transporters	COG2884*	Predicted ATPase involved in cell division	Cell division and chromosome partitioning		16.282	3.506	6.026	0	0	0
megahit_453972_2-1033		k_Bacteria;n_Terrabacteria group;p_Actinobacteria;c_Actinomycetia;o_Corynebacteriales;f_Nocardiaceae;g_Rhodococcus				ENOG410YBHM*	integrase domain-containing protein SAM domain-containing protein	Function unknown		16.282	1.656	10.097	0	0	0
megahit_251640_5412-6377		k_Bacteria;n_Terrabacteria group;p_Actinobacteria;c_Actinomycetia;o_Corynebacteriales;f_Nocardiaceae;g_Rhodococcus				ENOG410YC0E*	NTP-binding protein	Function unknown	PF05621 [Bacterial TniB protein];PF13401 [AAA domain]	16.266	3.251	8.612	0	0	0
megahit_48547_1-282		k_Bacteria;n_Terrabacteria group;p_Actinobacteria;c_Actinomycetia;o_Corynebacteriales;f_Nocardiaceae;g_Rhodococcus								16.261	1.916	6.705	0	0	0
megahit_453972_7328-7639		k_Bacteria;n_Terrabacteria group;p_Actinobacteria;c_Actinomycetia;o_Corynebacteriales;f_Nocardiaceae;g_Rhodococcus								16.239	5.557	15.621	0	0	0
megahit_186340_1254-2081	tsf, TSFM	k_Bacteria;n_Terrabacteria group;p_Actinobacteria;c_Actinomycetia;o_Corynebacteriales;f_Nocardiaceae;g_Rhodococcus	K02357*	elongation factor Ts	Brite Hierarchies; Protein families: genetic information processing; Translation factors | Brite Hierarchies; Protein families: genetic information processing; Mitochondrial biogenesis	COG0264*	Translation elongation factor Ts	Translation, ribosomal structure and biogenesis	PF00889 [Elongation factor TS]	16.227	3.763	7.612	0	0	0
megahit_590316_143-328	fdx	k_Bacteria;n_Terrabacteria group;p_Actinobacteria;c_Actinomycetia;o_Corynebacteriales;f_Nocardiaceae;g_Rhodococcus	K04755*	ferredoxin, 2Fe-2S	Not Included in Pathway or Brite; Unclassified: metabolism; Energy metabolism	COG0633*	Ferredoxin	Energy production and conversion		16.206	1.486	9.713	0	0	0
megahit_73798_2-193		k_Bacteria;n_FCB group;n_Bacteroidetes/Chlorobi group;p_Bacteroidetes;c_Bacteroidia;o_Bacteroidales;f_Bacteroidaceae;g_Bacteroides;n_unclassified Bacteroides;s_Bacteroides sp.				ENOG410XWCC*		Function unknown		16.201	298.316	66.088	0.202	0	0
megahit_418418_2248-2439		k_Bacteria;n_Terrabacteria group;p_Actinobacteria;c_Actinomycetia;o_Corynebacteriales;f_Nocardiaceae;g_Rhodococcus								16.201	3.992	8.206	0	0	0
megahit_149375_1232-1657		k_Bacteria;n_Terrabacteria group;p_Actinobacteria;c_Actinomycetia;o_Corynebacteriales;f_Nocardiaceae;g_Rhodococcus				ENOG4111N74*	Protein of unknown function (DUF3052)	Function unknown	PF11253 [Protein of unknown function (DUF3052)]	16.184	5.132	11.194	0	0	0
megahit_98230_7335-7457		k_Bacteria;n_Terrabacteria group;p_Actinobacteria;c_Actinomycetia;o_Corynebacteriales;f_Nocardiaceae;g_Rhodococcus;species n_Rhodococcus erythropolis group;s_Rhodococcus erythropolis								16.164	3.984	11.102	0	0	0
megahit_9971_1060-1290		k_Bacteria;n_Terrabacteria group;p_Actinobacteria;c_Actinomycetia;o_Corynebacteriales;f_Nocardiaceae;g_Rhodococcus				ENOG410XVHV*		Function unknown		16.103	0.163	0	0	0	0
megahit_45838_2784-4244	sufB	k_Bacteria;n_Terrabacteria group;p_Actinobacteria;c_Actinomycetia;o_Corynebacteriales;f_Nocardiaceae;g_Rhodococcus	K09014*	Fe-S cluster assembly protein SufB	Not Included in Pathway or Brite; Poorly characterized; General function prediction only	COG0719*	ABC-type transport system involved in Fe-S cluster assembly, permease component	Posttranslational modification, protein turnover, chaperones	PF01458 [Uncharacterized protein family (UPF0051)]	16.088	2.864	12.467	0	0	0
megahit_228013_4516-4785		k_Bacteria;n_Terrabacteria group;p_Actinobacteria;c_Actinomycetia;o_Corynebacteriales;f_Nocardiaceae;g_Rhodococcus								16.034	3.118	12.06	0	0	0
megahit_228013_18371-18646		k_Bacteria;n_Terrabacteria group;p_Actinobacteria;c_Actinomycetia;o_Corynebacteriales;f_Nocardiaceae;g_Rhodococcus								16.034	3.323	10.123	0.094	0	0
megahit_382197_2977-3102		k_Bacteria;n_Terrabacteria group;p_Actinobacteria;c_Actinomycetia;o_Corynebacteriales;f_Nocardiaceae;g_Rhodococcus								16.034	1.097	7.836	0	0	0
megahit_438085_2-139		k_Bacteria;n_Terrabacteria group;p_Actinobacteria;c_Actinomycetia;o_Corynebacteriales;f_Nocardiaceae;g_Rhodococcus				COG3335*	Transposase and inactivated derivatives	DNA replication, recombination and repair		16.034	1.275	5.024	0	0	0
megahit_336806_1069-1212		k_Bacteria;n_Terrabacteria group;p_Actinobacteria;c_Actinomycetia;o_Corynebacteriales;f_Nocardiaceae;g_Rhodococcus								16.034	0.785	2.918	0	0	0
megahit_581432_4402-4653		k_Bacteria;n_Terrabacteria group;p_Actinobacteria;c_Actinomycetia;o_Corynebacteriales;f_Nocardiaceae;g_Rhodococcus								16.034	0.947	0	0	0	0
megahit_4998_3-455		k_Bacteria								15.998	6.767	6.307	0	0	0.156
megahit_77988_8431-9819		k_Bacteria;n_Terrabacteria group;p_Actinobacteria;c_Actinomycetia;o_Corynebacteriales				COG2124*	Cytochrome P450	Secondary metabolites biosynthesis, transport and catabolism	PF00067 [Cytochrome P450]	15.976	4.477	19.042	0	0	0
megahit_228013_15896-16933		k_Bacteria;n_Terrabacteria group;p_Actinobacteria;c_Actinomycetia;o_Corynebacteriales;f_Nocardiaceae;g_Rhodococcus								15.972	2.518	7.954	0	0	0
megahit_34952_1-549		k_Bacteria;n_Terrabacteria group;p_Actinobacteria;c_Actinomycetia;o_Propionibacteriales;f_Propionibacteriaceae;g_Cutibacterium								15.946	1.533	3.253	0	0	0
megahit_65568_1341-2201		k_Bacteria;n_Terrabacteria group;p_Actinobacteria;c_Actinomycetia;o_Corynebacteriales;f_Nocardiaceae;g_Rhodococcus				COG3293*	Transposase and inactivated derivatives	DNA replication, recombination and repair	PF01609 [Transposase DDE domain];PF13340 [Putative transposase of IS4/5 family (DUF4096)]	15.903	1.197	3.831	0	0	0
megahit_6552_6160-6444		k_Bacteria				COG2343*	Uncharacterized protein conserved in bacteria	Function unknown	PF04248 [Domain of unknown function (DUF427)]	15.865	2.557	8.551	0	0	0
megahit_344202_132-689	RP-L17, MRPL17, rplQ	k_Bacteria;n_Terrabacteria group;p_Actinobacteria;c_Actinomycetia;o_Corynebacteriales;f_Nocardiaceae;g_Rhodococcus	K02879*	large subunit ribosomal protein L17	Genetic Information Processing; Translation; Ribosome | Brite Hierarchies; Protein families: genetic information processing; Ribosome	COG0203*	Ribosomal protein L17	Translation, ribosomal structure and biogenesis	PF01196 [Ribosomal protein L17]	15.861	5.584	11.558	0	0	0
megahit_16688_11046-11381		k_Bacteria;n_Terrabacteria group;p_Actinobacteria;c_Actinomycetia;o_Corynebacteriales;f_Nocardiaceae;g_Rhodococcus								15.843	2.991	5.94	0	0	0
megahit_513289_3-152		k_Bacteria;n_Terrabacteria group;p_Actinobacteria;c_Actinomycetia;o_Corynebacteriales;f_Nocardiaceae;g_Rhodococcus								15.82	3.35	9.664	0	0	0
megahit_39354_1961-2638		k_Bacteria;n_Terrabacteria group;p_Actinobacteria;c_Actinomycetia;o_Corynebacteriales;f_Nocardiaceae;g_Rhodococcus								15.797	2.613	7.405	0	0	0
megahit_251640_4177-5415		k_Bacteria;n_Terrabacteria group;p_Actinobacteria;c_Actinomycetia;o_Corynebacteriales;f_Nocardiaceae;g_Rhodococcus							PF06527 [TniQ]	15.788	3.255	10.394	0	0	0
megahit_77988_6390-7163		k_Bacteria;n_Terrabacteria group;p_Actinobacteria;c_Actinomycetia;o_Corynebacteriales;f_Nocardiaceae;g_Rhodococcus				COG1305*	Transglutaminase-like enzymes, putative cysteine proteases	Amino acid transport and metabolism	PF01841 [Transglutaminase-like superfamily]	15.785	3.49	8.468	0	0	0
megahit_543956_3333-3515		k_Bacteria;n_Terrabacteria group;p_Actinobacteria;c_Actinomycetia;o_Corynebacteriales;f_Nocardiaceae;g_Rhodococcus								15.771	1.098	4.822	0	0	0
megahit_156087_3449-3985		k_Bacteria;n_Terrabacteria group;p_Actinobacteria;c_Actinomycetia;o_Corynebacteriales;f_Nocardiaceae;g_Rhodococcus								15.765	3.275	12.519	0	0	0
megahit_304617_2141-3265	talA, talB	k_Bacteria;n_Terrabacteria group;p_Actinobacteria;c_Actinomycetia;o_Corynebacteriales;f_Nocardiaceae;g_Rhodococcus	K00616*	transaldolase [EC:2.2.1.2]	Metabolism; Carbohydrate metabolism; Pentose phosphate pathway	COG0176*	Transaldolase	Carbohydrate transport and metabolism	PF00923 [Transaldolase/Fructose-6-phosphate aldolase]	15.734	3.562	6.33	0	0	0
megahit_514908_38658-39191		k_Bacteria;n_Terrabacteria group;p_Actinobacteria;c_Actinomycetia;o_Corynebacteriales;f_Nocardiaceae;g_Rhodococcus								15.733	3.035	10.268	0	0	0
megahit_231208_2479-5022	clpC	k_Bacteria;n_Terrabacteria group;p_Actinobacteria;c_Actinomycetia;o_Corynebacteriales;f_Nocardiaceae;g_Rhodococcus	K03696*	ATP-dependent Clp protease ATP-binding subunit ClpC	Brite Hierarchies; Protein families: genetic information processing; Chaperones and folding catalysts	COG0542*	ATPases with chaperone activity, ATP-binding subunit	Posttranslational modification, protein turnover, chaperones	PF00004 [ATPase family associated with various cellular activities (AAA)];PF02861 [Clp amino terminal domain, pathogenicity island component];PF07724 [AAA domain (Cdc48 subfamily)];PF07728 [AAA domain (dynein-related subfamily)];PF10431 [C-terminal, D2-small domain, of ClpB protein ];PF13191 [AAA ATPase domain];PF17871 []	15.731	3.872	14.03	0	0	0
megahit_91364_1146-2489	lysA	k_Bacteria;n_Terrabacteria group;p_Actinobacteria;c_Actinomycetia;o_Corynebacteriales;f_Nocardiaceae;g_Rhodococcus	K01586*	diaminopimelate decarboxylase [EC:4.1.1.20]	Metabolism; Amino acid metabolism; Lysine biosynthesis	COG0019*	Diaminopimelate decarboxylase	Amino acid transport and metabolism	PF00278 [Pyridoxal-dependent decarboxylase, C-terminal sheet domain];PF02784 [Pyridoxal-dependent decarboxylase, pyridoxal binding domain]	15.723	3.72	12.38	0	0	0
megahit_560259_781-927		k_Bacteria;n_Terrabacteria group;p_Actinobacteria;c_Actinomycetia;o_Corynebacteriales;f_Nocardiaceae;g_Rhodococcus				ENOG410Y3VJ*	P-aminobenzoate N-oxygenase AurF	Function unknown		15.706	5.897	12.433	0	0	0
megahit_118496_2450-2533		k_Bacteria;n_Terrabacteria group;p_Actinobacteria;c_Actinomycetia;o_Corynebacteriales;f_Nocardiaceae;g_Rhodococcus				ENOG4111TPH*	Transcriptional regulator	Transcription		15.652	2.991	6.753	0	0	0
megahit_396318_35-313		k_Bacteria;n_Terrabacteria group;p_Actinobacteria;c_Actinomycetia;o_Corynebacteriales;f_Nocardiaceae;g_Rhodococcus				COG3616*	Predicted amino acid aldolase or racemase	Amino acid transport and metabolism		15.631	3.422	8.057	0	0	0
megahit_112163_1911-2738	hbhA	k_Bacteria;n_Terrabacteria group;p_Actinobacteria;c_Actinomycetia;o_Corynebacteriales;f_Nocardiaceae;g_Rhodococcus	K16645*	heparin binding hemagglutinin HbhA	Brite Hierarchies; Protein families: signaling and cellular processes; Glycosaminoglycan binding proteins	ENOG4111VCJ*	hemagglutinin	Function unknown		15.608	3.93	15.553	0	0	0
megahit_149672_251-877		k_Bacteria;n_Terrabacteria group;p_Actinobacteria;c_Actinomycetia;o_Corynebacteriales;f_Nocardiaceae;g_Rhodococcus;species n_Rhodococcus erythropolis group;s_Rhodococcus qingshengii								15.599	2.445	5.897	0	0	0
megahit_366693_2-322		k_Bacteria								15.584	4.462	5.105	0	0	0.276
megahit_221305_1600-1953		k_Bacteria;n_Terrabacteria group;p_Actinobacteria;c_Actinomycetia;o_Corynebacteriales;f_Nocardiaceae;g_Rhodococcus								15.581	4.578	14.718	0	0	0
megahit_559480_3696-4484	K06911	k_Bacteria;n_Terrabacteria group;p_Actinobacteria;c_Actinomycetia;o_Corynebacteriales;f_Nocardiaceae;g_Rhodococcus	K06911*	uncharacterized protein	Not Included in Pathway or Brite; Poorly characterized; Function unknown	COG1741*	Pirin-related protein	General function prediction only	PF02678 [Pirin]	15.566	0.924	3.621	0	0	0
megahit_306031_985-1323		k_Bacteria;n_Terrabacteria group;p_Actinobacteria;c_Actinomycetia;o_Corynebacteriales;f_Nocardiaceae;g_Rhodococcus				ENOG410XUQN*		Function unknown	PF20615 []	15.513	2.78	6.879	0	0	0
megahit_6552_5840-6085		k_Bacteria;n_Terrabacteria group;p_Actinobacteria;c_Actinomycetia;o_Corynebacteriales;f_Nocardiaceae;g_Rhodococcus;species n_Rhodococcus erythropolis group;s_Rhodococcus erythropolis								15.512	3.728	9.735	0	0	0
megahit_522769_25953-26219		k_Bacteria;n_Terrabacteria group;p_Actinobacteria;c_Actinomycetia;o_Corynebacteriales;f_Nocardiaceae;g_Rhodococcus;species n_Rhodococcus erythropolis group;s_Rhodococcus qingshengii								15.493	3.153	7.947	0	0	0
megahit_48773_2522-4570		k_Bacteria;n_Terrabacteria group;p_Actinobacteria;c_Actinomycetia;o_Corynebacteriales;f_Nocardiaceae				ENOG410ZVF8*	Integrase	Replication, recombination and repair		15.478	3.802	10.981	0	0	0
megahit_274174_3648-3935	RP-S6, MRPS6, rpsF	k_Bacteria;n_Terrabacteria group;p_Actinobacteria;c_Actinomycetia;o_Corynebacteriales;f_Nocardiaceae;g_Rhodococcus	K02990*	small subunit ribosomal protein S6	Genetic Information Processing; Translation; Ribosome | Brite Hierarchies; Protein families: genetic information processing; Ribosome | Brite Hierarchies; Protein families: genetic information processing; Mitochondrial biogenesis	COG0360*	Ribosomal protein S6	Translation, ribosomal structure and biogenesis	PF01250 [Ribosomal protein S6]	15.477	5.54	6.565	0	0	0
megahit_5976_5409-6032		k_Bacteria;n_Terrabacteria group;p_Actinobacteria;c_Actinomycetia;o_Corynebacteriales;f_Nocardiaceae;g_Rhodococcus				COG2801*	Transposase and inactivated derivatives	DNA replication, recombination and repair	PF00665 [Integrase core domain]	15.468	3.523	15.184	0	0	0
megahit_351460_180-797		k_Bacteria;n_Terrabacteria group;p_Actinobacteria;c_Actinomycetia;o_Corynebacteriales;f_Nocardiaceae;g_Rhodococcus				COG0789*	Predicted transcriptional regulators	Transcription	PF13411 [MerR HTH family regulatory protein]	15.463	2.44	9.586	0	0	0
megahit_61008_2672-3148	rraA, menG	k_Bacteria;n_Terrabacteria group;p_Actinobacteria;c_Actinomycetia;o_Corynebacteriales;f_Nocardiaceae;g_Rhodococcus	K02553*	regulator of ribonuclease activity A	Brite Hierarchies; Protein families: genetic information processing; Messenger RNA biogenesis	COG0684*	Demethylmenaquinone methyltransferase	Coenzyme metabolism	PF03737 [Aldolase/RraA]	15.462	4.03	6.298	0	0	0
megahit_293795_1581-2018		k_Bacteria;n_Terrabacteria group;p_Actinobacteria;c_Actinomycetia;o_Corynebacteriales;f_Nocardiaceae;g_Rhodococcus				ENOG4111NYF*	Cyclase dehydrase	Function unknown	PF03364 [Polyketide cyclase / dehydrase and lipid transport];PF10604 [Polyketide cyclase / dehydrase and lipid transport]	15.448	2.094	10.024	0	0	0
megahit_322840_7185-7619	RP-L11, MRPL11, rplK	k_Bacteria;n_Terrabacteria group;p_Actinobacteria;c_Actinomycetia;o_Corynebacteriales;f_Nocardiaceae;g_Rhodococcus	K02867*	large subunit ribosomal protein L11	Genetic Information Processing; Translation; Ribosome | Brite Hierarchies; Protein families: genetic information processing; Ribosome	COG0080*	Ribosomal protein L11	Translation, ribosomal structure and biogenesis	PF00298 [Ribosomal protein L11, RNA binding domain];PF03946 [Ribosomal protein L11, N-terminal domain]	15.407	3.495	8.983	0	0	0
megahit_106160_581-1057	purF, PPAT	k_Bacteria;n_Terrabacteria group;p_Actinobacteria;c_Actinomycetia;o_Corynebacteriales;f_Nocardiaceae;g_Rhodococcus	K00764*	amidophosphoribosyltransferase [EC:2.4.2.14]	Metabolism; Nucleotide metabolism; Purine metabolism | Metabolism; Amino acid metabolism; Alanine, aspartate and glutamate metabolism | Brite Hierarchies; Protein families: metabolism; Peptidases	COG0034*	Glutamine phosphoribosylpyrophosphate amidotransferase	Nucleotide transport and metabolism		15.395	3.266	13.521	0	0	0
megahit_203957_3-125	K07119	k_Bacteria;n_Terrabacteria group;p_Actinobacteria;c_Actinomycetia;o_Corynebacteriales;f_Nocardiaceae;g_Rhodococcus	K07119*	uncharacterized protein	Not Included in Pathway or Brite; Poorly characterized; Function unknown	COG2130*	Putative NADP-dependent oxidoreductases	General function prediction only		15.382	0	0.854	0	0	0
megahit_196790_34-279		k_Bacteria;n_Terrabacteria group;p_Actinobacteria;c_Actinomycetia				COG2801*	Transposase and inactivated derivatives	DNA replication, recombination and repair		15.382	2.962	11.785	0	0	0
megahit_178426_154-447		k_Bacteria;n_Terrabacteria group;p_Actinobacteria;c_Actinomycetia;o_Corynebacteriales;f_Nocardiaceae;g_Rhodococcus;n_unclassified Rhodococcus;s_Rhodococcus sp.								15.379	1.197	7.36	0	0	0
megahit_106323_15854-17377		k_Bacteria;n_Terrabacteria group;p_Actinobacteria;c_Actinomycetia;o_Corynebacteriales;f_Nocardiaceae;g_Rhodococcus								15.36	4.386	10.394	0	0	0
megahit_580098_2779-3561	pilD, pppA	k_Bacteria;n_Terrabacteria group;p_Actinobacteria;c_Actinomycetia;o_Corynebacteriales;f_Nocardiaceae;g_Rhodococcus	K02654*	leader peptidase (prepilin peptidase) / N-methyltransferase [EC:3.4.23.43 2.1.1.-]	Brite Hierarchies; Protein families: metabolism; Peptidases | Brite Hierarchies; Protein families: signaling and cellular processes; Secretion system | Brite Hierarchies; Protein families: signaling and cellular processes; Bacterial motility proteins					15.358	1.909	5.822	0	0	0
megahit_421127_1027-1191		k_Bacteria;n_Terrabacteria group;p_Actinobacteria;c_Actinomycetia;o_Corynebacteriales;f_Nocardiaceae;g_Rhodococcus				ENOG41121W6*		Function unknown		15.353	1.98	3.31	0	0	0
megahit_102455_903-1226	trxA	k_Bacteria;n_Terrabacteria group;p_Actinobacteria;c_Actinomycetia;o_Corynebacteriales;f_Nocardiaceae;g_Rhodococcus	K03671*	thioredoxin 1	Organismal Systems; Immune system; NOD-like receptor signaling pathway | Human Diseases; Cardiovascular diseases; Fluid shear stress and atherosclerosis | Brite Hierarchies; Protein families: genetic information processing; Chaperones and folding catalysts	COG0526*	Thiol-disulfide isomerase and thioredoxins	Energy production and conversion|Posttranslational modification, protein turnover, chaperones	PF00085 [Thioredoxin]	15.341	4.459	12.06	0	0	0
megahit_16688_5476-6186		k_Bacteria;n_Terrabacteria group;p_Actinobacteria;c_Actinomycetia;o_Corynebacteriales;f_Nocardiaceae;g_Rhodococcus				ENOG41129Q4*	D repair	Function unknown		15.334	2.58	6.737	0	0	0
megahit_241392_3-224	alkB1_2, alkM	k_Bacteria;n_Terrabacteria group;p_Actinobacteria;c_Actinomycetia;o_Corynebacteriales;f_Nocardiaceae;g_Rhodococcus	K00496*	alkane 1-monooxygenase [EC:1.14.15.3]	Metabolism; Lipid metabolism; Fatty acid degradation | Metabolism; Xenobiotics biodegradation and metabolism; Caprolactam degradation	ENOG410XQF4*	Alkane 1-monooxygenase	Lipid transport and metabolism		15.311	3.678	15.046	0	0	0
megahit_95652_4525-4818	K06975	k_Bacteria;n_Terrabacteria group;p_Actinobacteria;c_Actinomycetia;o_Corynebacteriales;f_Nocardiaceae;g_Rhodococcus	K06975*	uncharacterized protein	Not Included in Pathway or Brite; Poorly characterized; Function unknown	COG2388*	Predicted acetyltransferase	General function prediction only	PF14542 [GCN5-related N-acetyl-transferase]	15.27	2.051	13.505	0	0	0
megahit_496246_177-365		k_Bacteria;n_Terrabacteria group;p_Actinobacteria;c_Actinomycetia				ENOG411244F*		Function unknown		15.27	2.327	11.671	0	0	0
megahit_36129_2-226		k_Bacteria				ENOG410Y9TZ		Function unknown		15.25	7.65	12.325	0.086	0	0.275
megahit_120047_3-530		k_Bacteria								15.244	12.278	12.255	0.024	0.012	0.268
megahit_530302_2137-2574		k_Bacteria;n_Terrabacteria group;p_Actinobacteria;c_Actinomycetia;o_Corynebacteriales;f_Nocardiaceae;g_Rhodococcus				COG0607*	Rhodanese-related sulfurtransferase	Inorganic ion transport and metabolism		15.228	1.606	7.674	0	0	0
megahit_187233_776-1252		k_Bacteria;n_Terrabacteria group;p_Actinobacteria;c_Actinomycetia;o_Corynebacteriales;f_Nocardiaceae;g_Rhodococcus				COG2030*	Acyl dehydratase	Lipid metabolism	PF01575 [MaoC like domain]	15.193	0.948	6.694	0	0	0
megahit_77201_2-280	K07483	k_Bacteria;n_Terrabacteria group;p_Actinobacteria;c_Actinomycetia;o_Corynebacteriales;f_Nocardiaceae;g_Rhodococcus	K07483*	transposase	Not Included in Pathway or Brite; Unclassified: genetic information processing; Replication and repair	COG2963*	Transposase and inactivated derivatives	DNA replication, recombination and repair		15.172	0.675	6.626	0	0	0
megahit_70639_21-416	rpoS	k_Bacteria;n_Terrabacteria group;p_Actinobacteria;c_Actinomycetia;o_Corynebacteriales;f_Nocardiaceae;g_Rhodococcus	K03087*	RNA polymerase nonessential primary-like sigma factor	Cellular Processes; Cellular community - prokaryotes; Biofilm formation - Vibrio cholerae | Cellular Processes; Cellular community - prokaryotes; Biofilm formation - Escherichia coli | Brite Hierarchies; Protein families: genetic information processing; Transcription machinery	COG0568*	DNA-directed RNA polymerase, sigma subunit (sigma70/sigma32)	Transcription	PF00140 [Sigma-70 factor, region 1.2]	15.143	2.157	8.011	0	0	0
megahit_577922_188-469	K07497	k_Bacteria;n_Terrabacteria group;p_Actinobacteria;c_Actinomycetia;o_Corynebacteriales;f_Nocardiaceae;g_Rhodococcus	K07497*	putative transposase	Not Included in Pathway or Brite; Unclassified: genetic information processing; Replication and repair	ENOG4111WRN	transposase	Replication, recombination and repair	PF01527 [Transposase]	15.124	1.604	5.513	0	0	0
megahit_458963_1719-3008	ABC.MS.S	k_Bacteria;n_Terrabacteria group;p_Actinobacteria;c_Actinomycetia;o_Corynebacteriales;f_Nocardiaceae;g_Rhodococcus	K02027*	multiple sugar transport system substrate-binding protein	Brite Hierarchies; Protein families: signaling and cellular processes; Transporters	COG1653*	ABC-type sugar transport system, periplasmic component	Carbohydrate transport and metabolism	PF01547 [Bacterial extracellular solute-binding protein]	15.114	3.107	9.787	0	0	0
megahit_495717_1103-1306		k_Bacteria;n_Terrabacteria group;p_Actinobacteria;c_Actinomycetia;o_Corynebacteriales;f_Nocardiaceae;g_Rhodococcus				ENOG410Y4XW*		Function unknown	PF17227 [Family of unknown function (DUF5302)]	15.09	3.88	12.564	0	0	0
megahit_246139_2418-2636	xseB	k_Bacteria;n_Terrabacteria group;p_Actinobacteria;c_Actinomycetia;o_Corynebacteriales;f_Nocardiaceae;g_Rhodococcus	K03602*	exodeoxyribonuclease VII small subunit [EC:3.1.11.6]	Genetic Information Processing; Replication and repair; Mismatch repair | Brite Hierarchies; Protein families: genetic information processing; DNA repair and recombination proteins	COG1722*	Exonuclease VII small subunit	DNA replication, recombination and repair	PF02609 [Exonuclease VII small subunit]	15.082	2.868	5.564	0	0	0
megahit_79495_6905-7021		k_Bacteria;n_Terrabacteria group;p_Actinobacteria;c_Actinomycetia;o_Corynebacteriales;f_Nocardiaceae;g_Rhodococcus								15.074	1.181	8.798	0	0	0
megahit_494041_2-184		k_Bacteria								15.07	3.364	12.628	0	0	0.048
megahit_77988_942-2495		k_Bacteria;n_Terrabacteria group;p_Actinobacteria;c_Actinomycetia;o_Corynebacteriales;f_Nocardiaceae;g_Rhodococcus				ENOG410YAYT*	Major Facilitator Superfamily	Inorganic ion transport and metabolism	PF07690 [Major Facilitator Superfamily]	15.064	3.541	10.396	0	0	0
megahit_368739_832-2268	K07497	k_Bacteria;n_Terrabacteria group;p_Actinobacteria;c_Actinomycetia	K07497*	putative transposase	Not Included in Pathway or Brite; Unclassified: genetic information processing; Replication and repair	ENOG410XQED*	Integrase, catalytic region	Replication, recombination and repair	PF00665 [Integrase core domain];PF09299 [Mu transposase, C-terminal]	15.063	3.733	7.105	0	0	0
megahit_132507_2224-3075	mlaE, linK	k_Bacteria;n_Terrabacteria group;p_Actinobacteria;c_Actinomycetia;o_Corynebacteriales;f_Nocardiaceae;g_Rhodococcus	K02066*	phospholipid/cholesterol/gamma-HCH transport system permease protein	Environmental Information Processing; Membrane transport; ABC transporters | Brite Hierarchies; Protein families: signaling and cellular processes; Transporters	COG0767*	ABC-type transport system involved in resistance to organic solvents, permease component	Secondary metabolites biosynthesis, transport and catabolism	PF02405 [Permease MlaE]	15.055	1.784	3.205	0	0	0
megahit_158131_21434-21874		k_Bacteria;n_Terrabacteria group;p_Actinobacteria;c_Actinomycetia;o_Corynebacteriales;f_Nocardiaceae;g_Rhodococcus								15.052	1.966	7.717	0	0	0
megahit_582970_17-1123		k_Bacteria;n_Terrabacteria group;p_Actinobacteria;c_Actinomycetia;o_Corynebacteriales;f_Nocardiaceae;g_Rhodococcus				COG3547*	Transposase and inactivated derivatives	DNA replication, recombination and repair	PF01548 [Transposase];PF02371 [Transposase IS116/IS110/IS902 family]	15.034	3.03	8.673	0	0	0
megahit_386346_1176-1559		k_Bacteria;n_Terrabacteria group;p_Actinobacteria;c_Actinomycetia	K01533*			COG2217*	Cation transport ATPase	Inorganic ion transport and metabolism		15.031	1.211	5.307	0	0	0
megahit_36286_470-979		k_Bacteria;n_Terrabacteria group;p_Actinobacteria;c_Actinomycetia;o_Corynebacteriales;f_Nocardiaceae;g_Rhodococcus								15.028	2.242	14.87	0	0	0
megahit_276345_5885-6919		k_Bacteria;n_Terrabacteria group;p_Actinobacteria;c_Actinomycetia;o_Corynebacteriales;f_Nocardiaceae;g_Rhodococcus								15.027	4.188	12.037	0	0	0.034
megahit_36286_991-1368		k_Bacteria;n_Terrabacteria group;p_Actinobacteria;c_Actinomycetia;o_Corynebacteriales;f_Nocardiaceae;g_Rhodococcus								15.016	1.462	8.837	0	0	0
megahit_39354_11656-13545	prpE	k_Bacteria;n_Terrabacteria group;p_Actinobacteria;c_Actinomycetia;o_Corynebacteriales;f_Nocardiaceae;g_Rhodococcus	K01908*	propionyl-CoA synthetase [EC:6.2.1.17]	Metabolism; Carbohydrate metabolism; Propanoate metabolism | Brite Hierarchies; Protein families: metabolism; Lipid biosynthesis proteins	COG0365*	Acyl-coenzyme A synthetases/AMP-(fatty) acid ligases	Lipid metabolism	PF00501 [AMP-binding enzyme];PF13193 [AMP-binding enzyme C-terminal domain];PF16177 [Acetyl-coenzyme A synthetase N-terminus]	14.999	3.317	8.47	0	0	0
megahit_377934_178-378		k_Bacteria;n_Terrabacteria group;p_Actinobacteria;c_Actinomycetia				ENOG410Z5WS*		Function unknown		14.997	10.063	16.514	0	0	0
megahit_512394_1775-2878	INO1, ISYNA1	k_Bacteria;n_Terrabacteria group;p_Actinobacteria;c_Actinomycetia;o_Corynebacteriales;f_Nocardiaceae;g_Rhodococcus	K01858*	myo-inositol-1-phosphate synthase [EC:5.5.1.4]	Metabolism; Carbohydrate metabolism; Inositol phosphate metabolism | Metabolism; Biosynthesis of other secondary metabolites; Streptomycin biosynthesis	COG1260*	Myo-inositol-1-phosphate synthase	Lipid metabolism	PF01658 [Myo-inositol-1-phosphate synthase]	14.988	3.198	11.779	0	0	0
megahit_77665_685-975		k_Bacteria;n_Terrabacteria group;p_Actinobacteria;c_Actinomycetia;o_Corynebacteriales;f_Nocardiaceae;g_Rhodococcus				COG1359*	Uncharacterized conserved protein	Function unknown	PF03992 [Antibiotic biosynthesis monooxygenase]	14.987	4.706	10.757	0	0	0
megahit_354947_1756-2943		k_Bacteria;n_Terrabacteria group;p_Actinobacteria;c_Actinomycetia;o_Corynebacteriales;f_Nocardiaceae;g_Rhodococcus								14.927	2.855	8.506	0	0	0
megahit_379366_3-245	clpP, CLPP	k_Bacteria;n_Terrabacteria group;p_Actinobacteria;c_Actinomycetia;o_Corynebacteriales;f_Nocardiaceae;g_Rhodococcus	K01358*	ATP-dependent Clp protease, protease subunit [EC:3.4.21.92]	Cellular Processes; Cell growth and death; Cell cycle - Caulobacter | Organismal Systems; Aging; Longevity regulating pathway - worm | Brite Hierarchies; Protein families: metabolism; Peptidases	COG0740*	Protease subunit of ATP-dependent Clp proteases	Posttranslational modification, protein turnover, chaperones	PF00574 [Clp protease]	14.912	0.569	4.496	0	0	0
megahit_428730_386-970	RP-L10, MRPL10, rplJ	k_Bacteria;n_Terrabacteria group;p_Actinobacteria;c_Actinomycetia;o_Corynebacteriales;f_Nocardiaceae;g_Rhodococcus	K02864*	large subunit ribosomal protein L10	Genetic Information Processing; Translation; Ribosome | Brite Hierarchies; Protein families: genetic information processing; Ribosome	COG0244*	Ribosomal protein L10	Translation, ribosomal structure and biogenesis	PF00466 [Ribosomal protein L10]	14.91	4.016	8.26	0	0	0
megahit_514552_423-902		k_Bacteria;n_Terrabacteria group;p_Actinobacteria;c_Actinomycetia;o_Corynebacteriales;f_Nocardiaceae;g_Rhodococcus				COG5637*	Predicted integral membrane protein	Function unknown	PF03364 [Polyketide cyclase / dehydrase and lipid transport]	14.898	1.754	7.309	0	0	0
megahit_54989_3-140	K09118	k_Bacteria;n_Terrabacteria group;p_Actinobacteria;c_Actinomycetia;o_Corynebacteriales;f_Nocardiaceae;g_Rhodococcus	K09118*	uncharacterized protein	Not Included in Pathway or Brite; Poorly characterized; Function unknown	COG1615*	Uncharacterized conserved protein	Function unknown		14.872	2.822	2.74	0	0	0
megahit_251640_6382-8064	K07497	k_Bacteria;n_Terrabacteria group;p_Actinobacteria;c_Actinomycetia;o_Corynebacteriales;f_Nocardiaceae;g_Rhodococcus	K07497*	putative transposase	Not Included in Pathway or Brite; Unclassified: genetic information processing; Replication and repair	ENOG410XQED*	Integrase, catalytic region	Replication, recombination and repair	PF00665 [Integrase core domain];PF09299 [Mu transposase, C-terminal]	14.862	2.837	9.312	0	0	0
megahit_16688_5006-5344		k_Bacteria;n_Terrabacteria group;p_Actinobacteria;c_Actinomycetia;o_Corynebacteriales;f_Nocardiaceae;g_Rhodococcus								14.851	2.038	10.101	0	0	0
megahit_22878_809-1375		k_Bacteria;n_Terrabacteria group;p_Actinobacteria;c_Actinomycetia				COG4584*	Transposase and inactivated derivatives	DNA replication, recombination and repair		14.818	0.421	3.964	0	0	0
megahit_228013_4782-5186		k_Bacteria;n_Terrabacteria group;p_Actinobacteria;c_Actinomycetia;o_Corynebacteriales;f_Nocardiaceae;g_Rhodococcus								14.806	2.885	9.804	0	0	0
megahit_93895_752-907	ruvX	k_Bacteria;n_Terrabacteria group;p_Actinobacteria;c_Actinomycetia;o_Corynebacteriales;f_Nocardiaceae;g_Rhodococcus	K07447*	putative holliday junction resolvase [EC:3.1.-.-]	Not Included in Pathway or Brite; Unclassified: metabolism; Enzymes with EC numbers	COG0816*	Predicted endonuclease involved in recombination (possible Holliday junction resolvase in Mycoplasmas and B. subtilis)	DNA replication, recombination and repair		14.8	0.483	5.252	0	0	0
megahit_522769_4069-4788		k_Bacteria;n_Terrabacteria group;p_Actinobacteria;c_Actinomycetia;o_Corynebacteriales;f_Nocardiaceae;g_Rhodococcus				ENOG4111J2Q	Pfam:DUF1994	Function unknown	PF07510 [Protein of unknown function (DUF1524)]	14.786	2.495	9.454	0	0	0
megahit_371014_2311-2499		k_Bacteria;n_Terrabacteria group;p_Actinobacteria;c_Actinomycetia;o_Corynebacteriales;f_Nocardiaceae;g_Rhodococcus								14.761	2.592	19.452	0	0	0
megahit_506826_2-364		k_Bacteria;n_Terrabacteria group;p_Actinobacteria;c_Actinomycetia;o_Corynebacteriales;f_Nocardiaceae;g_Rhodococcus				ENOG410Y0CJ*	CsbD-like	Function unknown		14.753	3.392	4.051	0	0	0
megahit_521693_33884-35329		k_Bacteria;n_Terrabacteria group;p_Actinobacteria;c_Actinomycetia;o_Corynebacteriales;f_Nocardiaceae;g_Rhodococcus								14.747	5.291	13.366	0	0	0
megahit_293458_3686-4177		k_Bacteria;n_Terrabacteria group;p_Actinobacteria;c_Actinomycetia;o_Corynebacteriales;f_Nocardiaceae;g_Rhodococcus				ENOG410Y48X*	Pfam:DUF2581	Function unknown		14.73	1.839	6.319	0	0	0
megahit_366857_277-468	fer	k_Bacteria;n_Terrabacteria group;p_Actinobacteria;c_Actinomycetia;o_Corynebacteriales;f_Nocardiaceae;g_Rhodococcus	K05337*	ferredoxin	Not Included in Pathway or Brite; Unclassified: metabolism; Energy metabolism	ENOG410XUIC*	Ferredoxin	Energy production and conversion		14.697	1.44	6.346	0	0	0
megahit_434164_2847-3062	fabG	k_Bacteria;n_Terrabacteria group;p_Actinobacteria;c_Actinomycetia;o_Corynebacteriales;f_Nocardiaceae;g_Rhodococcus	K00059	3-oxoacyl-[acyl-carrier protein] reductase [EC:1.1.1.100]	Metabolism; Lipid metabolism; Fatty acid biosynthesis | Metabolism; Metabolism of cofactors and vitamins; Biotin metabolism | Metabolism; Biosynthesis of other secondary metabolites; Prodigiosin biosynthesis | Brite Hierarchies; Protein families: metabolism; Lipid biosynthesis proteins	ENOG410XSIT*	Short-chain dehydrogenase reductase Sdr	Function unknown		14.697	3.199	21.3	0	0	0
megahit_521693_1179-1370		k_Bacteria;n_Terrabacteria group;p_Actinobacteria;c_Actinomycetia;o_Corynebacteriales;f_Nocardiaceae;g_Rhodococcus;species n_Rhodococcus erythropolis group;s_Rhodococcus qingshengii								14.697	5.235	12.255	0	0	0
megahit_501722_1291-1794		k_Bacteria;n_Terrabacteria group;p_Actinobacteria;c_Actinomycetia;o_Corynebacteriales;f_Nocardiaceae;g_Rhodococcus				ENOG41125A1*	Polyketide cyclase / dehydrase and lipid transport	Function unknown	PF10604 [Polyketide cyclase / dehydrase and lipid transport]	14.697	3.34	7.503	0	0	0
megahit_514552_2265-2852		k_Bacteria;n_Terrabacteria group;p_Actinobacteria;c_Actinomycetia;o_Corynebacteriales;f_Nocardiaceae;g_Rhodococcus				COG1573*	Uracil-DNA glycosylase	DNA replication, recombination and repair	PF03167 [Uracil DNA glycosylase superfamily]	14.67	2.243	4.502	0	0	0
megahit_236282_352-762		k_Bacteria;n_Terrabacteria group;p_Actinobacteria;c_Actinomycetia;o_Corynebacteriales;f_Nocardiaceae;g_Rhodococcus				COG2764*	Uncharacterized protein conserved in bacteria	Function unknown		14.668	2.323	13.034	0	0	0
megahit_37045_867-1640	rnc, DROSHA, RNT1	k_Bacteria;n_Terrabacteria group;p_Actinobacteria;c_Actinomycetia;o_Corynebacteriales;f_Nocardiaceae;g_Rhodococcus	K03685*	ribonuclease III [EC:3.1.26.3]	Genetic Information Processing; Translation; Ribosome biogenesis in eukaryotes | Human Diseases; Cancers: Overview; Proteoglycans in cancer | Brite Hierarchies; Protein families: genetic information processing; Messenger RNA biogenesis | Brite Hierarchies; Protein families: genetic information processing; Ribosome biogenesis | Brite Hierarchies; Protein families: genetic information processing; C…	COG0571*	dsRNA-specific ribonuclease	Transcription	PF00035 [Double-stranded RNA binding motif];PF00636 [Ribonuclease III domain];PF14622 [Ribonuclease-III-like]	14.666	1.607	9.527	0	0	0
megahit_350890_965-1093		k_Bacteria;n_Terrabacteria group;p_Actinobacteria;c_Actinomycetia;o_Corynebacteriales;f_Nocardiaceae;g_Rhodococcus								14.666	1.461	6.188	0	0	0
megahit_394518_1970-2203	secG	k_Bacteria;n_Terrabacteria group;p_Actinobacteria;c_Actinomycetia;o_Corynebacteriales;f_Nocardiaceae;g_Rhodococcus	K03075*	preprotein translocase subunit SecG	Genetic Information Processing; Folding, sorting and degradation; Protein export | Environmental Information Processing; Membrane transport; Bacterial secretion system | Cellular Processes; Cellular community - prokaryotes; Quorum sensing | Brite Hierarchies; Protein families: signaling and cellular processes; Secretion system	ENOG410ZYZP	Preprotein translocase, subunit SecG	Intracellular trafficking, secretion, and vesicular transport	PF03840 [Preprotein translocase SecG subunit]	14.663	2.416	9.516	0	0	0
megahit_236733_3066-3275		k_Bacteria;n_Terrabacteria group;p_Actinobacteria;c_Actinomycetia;o_Corynebacteriales;f_Nocardiaceae;g_Rhodococcus								14.659	2.453	8.203	0	0	0
megahit_158131_11312-12706		k_Bacteria;n_Terrabacteria group;p_Actinobacteria;c_Actinomycetia;o_Corynebacteriales;f_Nocardiaceae;g_Rhodococcus;species n_Rhodococcus erythropolis group;s_Rhodococcus erythropolis							PF10282 [Lactonase, 7-bladed beta-propeller]	14.62	3.179	8.719	0	0	0
megahit_166107_3-314		k_Bacteria;n_Terrabacteria group;p_Actinobacteria;c_Actinomycetia;o_Corynebacteriales;f_Nocardiaceae;g_Rhodococcus				COG0589*	Universal stress protein UspA and related nucleotide-binding proteins	Signal transduction mechanisms		14.595	2.859	7.407	0	0	0
megahit_363656_4914-5168		k_Bacteria;n_Terrabacteria group;p_Actinobacteria;c_Actinomycetia;o_Corynebacteriales;f_Nocardiaceae;g_Rhodococcus				ENOG4111SQX*	Cyclase dehydrase	Function unknown		14.587	1.281	7.167	0	0	0
megahit_23220_47-541	greA	k_Bacteria;n_Terrabacteria group;p_Actinobacteria;c_Actinomycetia;o_Corynebacteriales;f_Nocardiaceae;g_Rhodococcus	K03624*	transcription elongation factor GreA	Brite Hierarchies; Protein families: genetic information processing; Transcription machinery	COG0782*	Transcription elongation factor	Transcription	PF01272 [Transcription elongation factor, GreA/GreB, C-term];PF03449 [Transcription elongation factor, N-terminal]	14.576	4.061	10.95	0	0	0
megahit_246728_1-75	iolI	k_Bacteria;p_Proteobacteria;c_Gammaproteobacteria;o_Pseudomonadales;f_Pseudomonadaceae;g_Pseudomonas	K06606*	2-keto-myo-inositol isomerase [EC:5.3.99.11]	Metabolism; Carbohydrate metabolism; Inositol phosphate metabolism	COG4130	Predicted sugar epimerase	Carbohydrate transport and metabolism		14.537	0	0	0	0	0
megahit_39354_40158-40316		k_Bacteria;n_Terrabacteria group;p_Actinobacteria;c_Actinomycetia;o_Corynebacteriales;f_Nocardiaceae;g_Rhodococcus;species n_Rhodococcus erythropolis group;s_Rhodococcus qingshengii								14.521	4.583	16.648	0	0	0
megahit_542101_740-823	K06911	k_Bacteria;n_Terrabacteria group;p_Actinobacteria;c_Actinomycetia;o_Corynebacteriales;f_Nocardiaceae;g_Rhodococcus	K06911*	uncharacterized protein	Not Included in Pathway or Brite; Poorly characterized; Function unknown	COG1741*	Pirin-related protein	General function prediction only		14.507	0	0	0	0	0
megahit_277500_3717-3884		k_Bacteria;n_Terrabacteria group;p_Actinobacteria;c_Actinomycetia;o_Corynebacteriales;f_Nocardiaceae;g_Rhodococcus								14.507	0.299	5.377	0	0	0
megahit_377228_4166-4426	thiD	k_Bacteria;n_Terrabacteria group;p_Actinobacteria;c_Actinomycetia;o_Corynebacteriales;f_Nocardiaceae;g_Rhodococcus	K00941*	hydroxymethylpyrimidine/phosphomethylpyrimidine kinase [EC:2.7.1.49 2.7.4.7]	Metabolism; Metabolism of cofactors and vitamins; Thiamine metabolism	COG0351*	Hydroxymethylpyrimidine/phosphomethylpyrimidine kinase	Coenzyme metabolism	PF08543 [Phosphomethylpyrimidine kinase]	14.498	0.915	2.495	0	0	0
megahit_7227_3540-4139		k_Bacteria;n_Terrabacteria group;p_Actinobacteria;c_Actinomycetia;o_Corynebacteriales;f_Nocardiaceae;g_Rhodococcus				COG1167*	Transcriptional regulators containing a DNA-binding HTH domain and an aminotransferase domain (MocR family) and their eukaryotic orthologs	Amino acid transport and metabolism|Transcription		14.484	1.675	8.018	0	0	0
megahit_408337_1184-2323		k_Bacteria;n_Terrabacteria group;p_Actinobacteria;c_Actinomycetia;o_Corynebacteriales;f_Nocardiaceae;g_Rhodococcus				ENOG410XR5R*	insertion element IS1121 transposase	Replication, recombination and repair	PF00665 [Integrase core domain];PF13011 [leucine-zipper of insertion element IS481]	14.458	3.141	8.237	0.011	0	0
megahit_364803_3458-4600	qcrA	k_Bacteria;n_Terrabacteria group;p_Actinobacteria;c_Actinomycetia;o_Corynebacteriales;f_Nocardiaceae;g_Rhodococcus	K03890*	ubiquinol-cytochrome c reductase iron-sulfur subunit	Metabolism; Energy metabolism; Oxidative phosphorylation	COG0723*	Rieske Fe-S protein	Energy production and conversion	PF19297 []	14.448	3.341	9.466	0	0	0
megahit_556831_1557-2036		k_Bacteria;n_Terrabacteria group;p_Actinobacteria;c_Actinomycetia;o_Corynebacteriales;f_Nocardiaceae;g_Rhodococcus				ENOG410XTN1*		Function unknown		14.43	1.23	9.891	0	0	0
megahit_36286_6790-7056	TC.CPA1	k_Bacteria;n_Terrabacteria group;p_Actinobacteria;c_Actinomycetia;o_Corynebacteriales;f_Nocardiaceae	K03316	monovalent cation:H+ antiporter, CPA1 family	Not Included in Pathway or Brite; Unclassified: signaling and cellular processes; Transport	ENOG41122S3*	zinc finger	Function unknown		14.412	4.235	9.914	0	0	0
megahit_483455_1696-1842		k_Bacteria;n_Terrabacteria group;p_Actinobacteria;c_Actinomycetia;o_Corynebacteriales;f_Nocardiaceae;g_Rhodococcus								14.397	2.051	17.292	0	0	0
megahit_79170_128-655	PPIA	k_Bacteria;n_Terrabacteria group;p_Actinobacteria;c_Actinomycetia;o_Corynebacteriales;f_Nocardiaceae;g_Rhodococcus	K03767*	peptidyl-prolyl cis-trans isomerase A (cyclophilin A) [EC:5.2.1.8]	Cellular Processes; Cell growth and death; Necroptosis | Human Diseases; Drug resistance: Antimicrobial; Cationic antimicrobial peptide (CAMP) resistance | Brite Hierarchies; Protein families: genetic information processing; Chaperones and folding catalysts | Brite Hierarchies; Protein families: signaling and cellular processes; Exosome	COG0652*	Peptidyl-prolyl cis-trans isomerase (rotamase) - cyclophilin family	Posttranslational modification, protein turnover, chaperones	PF00160 [Cyclophilin type peptidyl-prolyl cis-trans isomerase/CLD]	14.394	3.022	8.435	0	0	0.05
megahit_293458_8032-9390	prkC, stkP	k_Bacteria;n_Terrabacteria group;p_Actinobacteria;c_Actinomycetia;o_Corynebacteriales;f_Nocardiaceae;g_Rhodococcus	K12132*	eukaryotic-like serine/threonine-protein kinase [EC:2.7.11.1]	Brite Hierarchies; Protein families: metabolism; Protein kinases	COG0515*	Serine/threonine protein kinase	DNA replication, recombination and repair|Transcription|Signal transduction mechanisms|General function prediction only	PF00069 [Protein kinase domain];PF07714 [Protein tyrosine kinase]	14.394	3.041	7.776	0	0	0
megahit_453972_1376-2086		k_Bacteria;n_Terrabacteria group;p_Actinobacteria;c_Actinomycetia;o_Corynebacteriales				COG4974	Site-specific recombinase XerD	DNA replication, recombination and repair	PF00589 [Phage integrase family]	14.387	3.817	6.146	0	0	0
megahit_50038_4857-5117		k_Bacteria;n_Terrabacteria group;p_Actinobacteria;c_Actinomycetia;o_Corynebacteriales;f_Nocardiaceae;g_Rhodococcus								14.375	1.877	9.498	0	0	0
megahit_416023_3-524		k_Bacteria;n_Terrabacteria group;p_Actinobacteria;c_Actinomycetia								14.375	4.982	6.037	0	0	0
megahit_23854_3045-3314		k_Bacteria;p_Proteobacteria;c_Gammaproteobacteria;o_Enterobacterales;f_Enterobacteriaceae;n_Klebsiella/Raoultella group;g_Klebsiella								14.371	4.374	14.394	1.172	0.506	234.489
megahit_284831_120-644		k_Bacteria;n_Terrabacteria group;p_Actinobacteria;c_Actinomycetia;o_Corynebacteriales;f_Nocardiaceae;g_Rhodococcus				ENOG410Y4BT*	Secreted protein	Function unknown		14.354	0.981	8.403	0	0	0
megahit_120329_2-115		k_Bacteria;n_Terrabacteria group;p_Actinobacteria;c_Actinomycetia;o_Corynebacteriales;f_Nocardiaceae;g_Rhodococcus				ENOG4111M4H*	HNH endonuclease	Defense mechanisms		14.346	0.441	1.659	0	0	0
megahit_52831_2-124		k_Bacteria;n_Terrabacteria group;p_Actinobacteria;c_Actinomycetia;o_Corynebacteriales;f_Nocardiaceae;g_Rhodococcus								14.339	3.575	10.077	0	0	0
megahit_445954_8022-9395	tig	k_Bacteria;n_Terrabacteria group;p_Actinobacteria;c_Actinomycetia;o_Corynebacteriales;f_Nocardiaceae;g_Rhodococcus	K03545*	trigger factor	Not Included in Pathway or Brite; Unclassified: genetic information processing; Protein processing	COG0544*	FKBP-type peptidyl-prolyl cis-trans isomerase (trigger factor)	Posttranslational modification, protein turnover, chaperones	PF05697 [Bacterial trigger factor protein (TF)];PF05698 [Bacterial trigger factor protein (TF) C-terminus]	14.33	2.185	8.333	0	0	0
megahit_312780_9147-9923	paaF, echA	k_Bacteria;n_Terrabacteria group;p_Actinobacteria;c_Actinomycetia;o_Corynebacteriales;f_Nocardiaceae;g_Rhodococcus	K01692*	enoyl-CoA hydratase [EC:4.2.1.17]	Metabolism; Carbohydrate metabolism; Propanoate metabolism | Metabolism; Carbohydrate metabolism; Butanoate metabolism | Metabolism; Lipid metabolism; Fatty acid degradation | Metabolism; Amino acid metabolism; Valine, leucine and isoleucine degradation | Metabolism; Amino acid metabolism; Lysine degradation | Metabolism; Amino acid metabolism; Phenylalanine metabolism | Metabolism; Amino acid me…	COG1024*	Enoyl-CoA hydratase/carnithine racemase	Lipid metabolism	PF00378 [Enoyl-CoA hydratase/isomerase];PF16113 [Enoyl-CoA hydratase/isomerase]	14.321	3.088	7.76	0	0	0
megahit_434164_1203-1910	K07498	k_Bacteria;n_Terrabacteria group;p_Actinobacteria;c_Actinomycetia;o_Corynebacteriales;f_Nocardiaceae;g_Rhodococcus	K07498*	putative transposase	Not Included in Pathway or Brite; Unclassified: genetic information processing; Replication and repair	COG3316*	Transposase and inactivated derivatives	DNA replication, recombination and repair	PF13610 [DDE domain]	14.312	3.123	7.685	0	0	0
megahit_434164_7044-9212		k_Bacteria;n_Terrabacteria group;p_Actinobacteria;c_Actinomycetia;o_Corynebacteriales;f_Nocardiaceae;g_Rhodococcus							PF00899 [ThiF family]	14.296	2.357	11.448	0	0	0
megahit_129569_1361-1924	efp	k_Bacteria;n_Terrabacteria group;p_Actinobacteria;c_Actinomycetia;o_Corynebacteriales;f_Nocardiaceae;g_Rhodococcus	K02356*	elongation factor P	Brite Hierarchies; Protein families: genetic information processing; Translation factors	COG0231*	Translation elongation factor P (EF-P)/translation initiation factor 5A (eIF-5A)	Translation, ribosomal structure and biogenesis	PF01132 [Elongation factor P (EF-P) OB domain];PF08207 [Elongation factor P (EF-P) KOW-like domain];PF09285 [Elongation factor P, C-terminal]	14.271	3.297	4.358	0	0	0
megahit_228013_9150-9374		k_Bacteria;n_Terrabacteria group;p_Actinobacteria;c_Actinomycetia;o_Corynebacteriales;f_Nocardiaceae;g_Rhodococcus								14.252	1.563	11.111	0	0	0
megahit_344547_1369-1683		k_Bacteria;n_Terrabacteria group;p_Actinobacteria;c_Actinomycetia;o_Corynebacteriales;f_Nocardiaceae;g_Rhodococcus				ENOG410XZM5*	Protein of unknown function (DUF2530)	Function unknown	PF10745 [Protein of unknown function (DUF2530)]	14.252	2.473	7.336	0	0	0
megahit_344661_2650-2793		k_Bacteria;n_Terrabacteria group;p_Actinobacteria;c_Actinomycetia;o_Corynebacteriales;f_Nocardiaceae;g_Rhodococcus								14.252	0.96	4.814	0	0	0
megahit_148992_1861-2673	PPIB, ppiB	k_Bacteria;n_Terrabacteria group;p_Actinobacteria;c_Actinomycetia;o_Corynebacteriales;f_Nocardiaceae;g_Rhodococcus	K03768*	peptidyl-prolyl cis-trans isomerase B (cyclophilin B) [EC:5.2.1.8]	Brite Hierarchies; Protein families: genetic information processing; Chaperones and folding catalysts	COG0652*	Peptidyl-prolyl cis-trans isomerase (rotamase) - cyclophilin family	Posttranslational modification, protein turnover, chaperones	PF00160 [Cyclophilin type peptidyl-prolyl cis-trans isomerase/CLD]	14.239	1.823	3.747	0	0	0
megahit_216405_1007-1423	arsC2, arsC	k_Bacteria;n_Terrabacteria group;p_Actinobacteria;c_Actinomycetia;o_Corynebacteriales;f_Nocardiaceae;g_Rhodococcus	K03741*	arsenate reductase (thioredoxin) [EC:1.20.4.4]	Not Included in Pathway or Brite; Unclassified: metabolism; Enzymes with EC numbers	COG0394*	Protein-tyrosine-phosphatase	Signal transduction mechanisms	PF01451 [Low molecular weight phosphotyrosine protein phosphatase]	14.226	4.369	7.154	0	0	0
megahit_433198_412-693		k_Bacteria;n_Terrabacteria group;p_Actinobacteria;c_Actinomycetia;o_Corynebacteriales;f_Nocardiaceae;g_Rhodococcus				ENOG41128S4*	AntiSigma factor	Function unknown		14.214	4.5	5.96	0	0	0
megahit_181547_741-1088		k_Bacteria;n_Terrabacteria group;p_Actinobacteria;c_Actinomycetia;o_Corynebacteriales;f_Nocardiaceae;g_Rhodococcus								14.191	1.661	14.79	0	0	0
megahit_434889_2-295	leuC, IPMI-L	k_Bacteria;n_Terrabacteria group;p_Actinobacteria;c_Actinomycetia;o_Corynebacteriales;f_Nocardiaceae;g_Rhodococcus	K01703*	3-isopropylmalate/(R)-2-methylmalate dehydratase large subunit [EC:4.2.1.33 4.2.1.35]	Metabolism; Carbohydrate metabolism; C5-Branched dibasic acid metabolism | Metabolism; Amino acid metabolism; Valine, leucine and isoleucine biosynthesis | Metabolism; Biosynthesis of other secondary metabolites; Glucosinolate biosynthesis	COG0065*	3-isopropylmalate dehydratase large subunit	Amino acid transport and metabolism	PF00330 [Aconitase family (aconitate hydratase)]	14.179	2.393	8.36	0	0	0
megahit_513289_1961-2494	rsbW	k_Bacteria;n_Terrabacteria group;p_Actinobacteria;c_Actinomycetia;o_Corynebacteriales;f_Nocardiaceae;g_Rhodococcus	K04757*	serine/threonine-protein kinase RsbW [EC:2.7.11.1]	Brite Hierarchies; Protein families: metabolism; Protein kinases | Brite Hierarchies; Protein families: genetic information processing; Transcription machinery	ENOG410Z8J8*	anti-sigma regulatory factor serine threonine protein kinase	Signal transduction mechanisms		14.172	1.106	9.678	0	0	0
megahit_59220_5488-6162	RP-L4, MRPL4, rplD	k_Bacteria;n_Terrabacteria group;p_Actinobacteria;c_Actinomycetia;o_Corynebacteriales;f_Nocardiaceae;g_Rhodococcus	K02926*	large subunit ribosomal protein L4	Genetic Information Processing; Translation; Ribosome | Brite Hierarchies; Protein families: genetic information processing; Ribosome	COG0088*	Ribosomal protein L4	Translation, ribosomal structure and biogenesis	PF00573 [Ribosomal protein L4/L1 family]	14.157	4.541	7.501	0	0	0
megahit_436025_498-932		k_Bacteria;n_Terrabacteria group;p_Actinobacteria;c_Actinomycetia;o_Corynebacteriales;f_Nocardiaceae;g_Rhodococcus				ENOG4111VV4*	Protein of unknown function (DUF3499)	Function unknown	PF12005 [Protein of unknown function (DUF3499)]	14.154	3.379	10.721	0	0	0.041
megahit_166967_1011-2585		k_Bacteria;n_Terrabacteria group;p_Actinobacteria;c_Actinomycetia;o_Corynebacteriales;f_Nocardiaceae;g_Rhodococcus				COG0702*	Predicted nucleoside-diphosphate-sugar epimerases	Carbohydrate transport and metabolism|Cell envelope biogenesis, outer membrane	PF01370 [NAD dependent epimerase/dehydratase family];PF11066 [Protein of unknown function (DUF2867)];PF13460 [NAD(P)H-binding ]	14.15	3.869	12.218	0	0	0
megahit_77988_5173-6006		k_Bacteria;n_Terrabacteria group;p_Actinobacteria;c_Actinomycetia;o_Corynebacteriales;f_Nocardiaceae;g_Rhodococcus				ENOG4111FEH*	Dehydrogenase	Function unknown	PF00106 [short chain dehydrogenase];PF13561 [Enoyl-(Acyl carrier protein) reductase]	14.15	3.224	8.741	0	0	0
megahit_145858_3246-4349		k_Bacteria;n_Terrabacteria group;p_Actinobacteria;c_Actinomycetia;o_Corynebacteriales;f_Nocardiaceae;g_Rhodococcus				ENOG4111RBC*	atp gtp-binding protein	Function unknown	PF05621 [Bacterial TniB protein];PF13401 [AAA domain]	14.146	3.573	12.236	0	0	0
megahit_306926_3235-3570		k_Bacteria;n_Terrabacteria group;p_Actinobacteria;c_Actinomycetia;o_Corynebacteriales;f_Nocardiaceae;g_Rhodococcus				ENOG41121BM*	Alkylmercury lyase	Function unknown		14.125	2.543	7.065	0	0	0
megahit_315202_3-77		k_Bacteria				ENOG410Y3WU		Function unknown		14.11	8.376	8.683	0	0	0.472
megahit_312780_10243-11142		k_Bacteria;n_Terrabacteria group;p_Actinobacteria;c_Actinomycetia;o_Corynebacteriales;f_Nocardiaceae;g_Rhodococcus								14.11	2.457	11.391	0	0	0
megahit_522769_12188-12844		k_Bacteria;n_Terrabacteria group;p_Actinobacteria;c_Actinomycetia;o_Corynebacteriales;f_Nocardiaceae;g_Rhodococcus								14.106	2.333	4.86	0	0	0
megahit_276345_2678-4015		k_Bacteria;n_Terrabacteria group;p_Actinobacteria;c_Actinomycetia;o_Corynebacteriales;f_Nocardiaceae;g_Rhodococcus								14.092	3.531	12.938	0	0	0
megahit_542155_1-330	DPM1	k_Bacteria;n_Terrabacteria group;p_Actinobacteria;c_Actinomycetia;o_Corynebacteriales;f_Nocardiaceae;g_Rhodococcus	K00721*	dolichol-phosphate mannosyltransferase [EC:2.4.1.83]	Metabolism; Glycan biosynthesis and metabolism; N-Glycan biosynthesis | Brite Hierarchies; Protein families: metabolism; Glycosyltransferases	ENOG410XQRC*	dolichyl-phosphate beta-D-mannosyltransferase (EC 2.4.1.83)	Cell wall/membrane/envelope biogenesis	PF00535 [Glycosyl transferase family 2]	14.09	0.114	0.127	0.02	0.02	0.08
megahit_226709_538-660		k_Bacteria;n_Terrabacteria group;p_Actinobacteria;c_Actinomycetia;o_Corynebacteriales;f_Nocardiaceae;g_Rhodococcus								14.078	3.881	3.587	0	0	0
megahit_450127_687-2519	infB, MTIF2	k_Bacteria;n_Terrabacteria group;p_Actinobacteria;c_Actinomycetia;o_Corynebacteriales;f_Nocardiaceae;g_Rhodococcus	K02519*	translation initiation factor IF-2	Brite Hierarchies; Protein families: genetic information processing; Translation factors | Brite Hierarchies; Protein families: genetic information processing; Mitochondrial biogenesis	COG0532*	Translation initiation factor 2 (IF-2; GTPase)	Translation, ribosomal structure and biogenesis	PF00009 [Elongation factor Tu GTP binding domain];PF11987 [Translation-initiation factor 2]	14.065	3.331	10.04	0	0	0
megahit_106323_11620-11961		k_Bacteria;n_Terrabacteria group;p_Actinobacteria;c_Actinomycetia;o_Corynebacteriales;f_Nocardiaceae;g_Rhodococcus								14.065	4.445	8.661	0	0	0
megahit_79170_2661-2756		k_Bacteria;n_Terrabacteria group;p_Actinobacteria;c_Actinomycetia;o_Corynebacteriales;f_Nocardiaceae;g_Rhodococcus				COG4425*	Predicted membrane protein	Function unknown		14.029	1.57	8.535	0	0	0
megahit_447807_1607-3766		k_Bacteria;n_Terrabacteria group;p_Actinobacteria;c_Actinomycetia;o_Corynebacteriales;f_Nocardiaceae;g_Rhodococcus							PF00589 [Phage integrase family]	14.015	3.949	6.409	0	0	0
megahit_85685_1-135		k_Bacteria				ENOG41120A8		Function unknown		14.015	2.606	4.202	0	0	0
megahit_446567_1781-1954		k_Bacteria;n_Terrabacteria group;p_Actinobacteria;c_Actinomycetia;o_Corynebacteriales;f_Nocardiaceae;g_Rhodococcus				ENOG4112CJB*		Function unknown		14.006	0.433	5.071	0	0	0
megahit_16449_655-1854	atoB	k_Bacteria;n_Terrabacteria group;p_Actinobacteria;c_Actinomycetia;o_Corynebacteriales;f_Nocardiaceae;g_Rhodococcus	K00626*	acetyl-CoA C-acetyltransferase [EC:2.3.1.9]	Metabolism; Carbohydrate metabolism; Pyruvate metabolism | Metabolism; Carbohydrate metabolism; Glyoxylate and dicarboxylate metabolism | Metabolism; Carbohydrate metabolism; Propanoate metabolism | Metabolism; Carbohydrate metabolism; Butanoate metabolism | Metabolism; Energy metabolism; Carbon fixation pathways in prokaryotes | Metabolism; Lipid metabolism; Fatty acid degradation | Metabolism; …	COG0183*	Acetyl-CoA acetyltransferase	Lipid metabolism	PF00108 [Thiolase, N-terminal domain];PF02803 [Thiolase, C-terminal domain]	14.003	2.722	10.276	0	0	0
megahit_113913_3446-4933	RP-S1, rpsA	k_Bacteria;n_Terrabacteria group;p_Actinobacteria;c_Actinomycetia;o_Corynebacteriales;f_Nocardiaceae;g_Rhodococcus	K02945*	small subunit ribosomal protein S1	Genetic Information Processing; Translation; Ribosome | Brite Hierarchies; Protein families: genetic information processing; Ribosome	COG0539*	Ribosomal protein S1	Translation, ribosomal structure and biogenesis	PF00575 [S1 RNA binding domain]	13.965	3.774	11.732	0	0	0.036
megahit_293541_549-872		k_Bacteria;n_Terrabacteria group;p_Actinobacteria;c_Actinomycetia;o_Corynebacteriales;f_Nocardiaceae;g_Rhodococcus				COG0640*	Predicted transcriptional regulators	Transcription	PF12840 [Helix-turn-helix domain]	13.955	1.125	1.362	0	0	0
megahit_584088_541-1176		k_Bacteria;n_Terrabacteria group;p_Actinobacteria;c_Actinomycetia;o_Corynebacteriales;f_Nocardiaceae;g_Rhodococcus				ENOG4111JRS*	Mycothiol maleylpyruvate isomerase N-terminal domain	Function unknown		13.916	1.185	3.369	0	0	0
megahit_67541_4334-5686		k_Bacteria;n_Terrabacteria group;p_Actinobacteria;c_Actinomycetia;o_Corynebacteriales;f_Nocardiaceae;g_Rhodococcus				ENOG410XPKC*	Secreted protein	Function unknown	PF13738 [Pyridine nucleotide-disulphide oxidoreductase]	13.912	2.656	11.568	0	0	0
megahit_498263_4397-4765		k_Bacteria;n_Terrabacteria group;p_Actinobacteria;c_Actinomycetia;o_Corynebacteriales;f_Nocardiaceae;g_Rhodococcus								13.904	3.847	16.966	0	0	0
megahit_94401_3266-3814		k_Bacteria;n_Terrabacteria group;p_Actinobacteria;c_Actinomycetia;o_Corynebacteriales;f_Nocardiaceae;g_Rhodococcus				COG2353*	Uncharacterized conserved protein	Function unknown	PF04264 [YceI-like domain]	13.902	1.877	10.944	0	0	0
megahit_522769_35799-37046		k_Bacteria;n_Terrabacteria group;p_Actinobacteria;c_Actinomycetia;o_Corynebacteriales;f_Nocardiaceae;g_Rhodococcus							PF07728 [AAA domain (dynein-related subfamily)]	13.875	2.98	8.804	0	0	0
megahit_173130_499-972		k_Bacteria;n_Terrabacteria group;p_Actinobacteria;c_Actinomycetia;o_Corynebacteriales;f_Nocardiaceae;g_Rhodococcus				ENOG4111TPH*	Transcriptional regulator	Transcription	PF01047 [MarR family]	13.869	4.744	12.631	0	0	0
megahit_264901_832-2022	tuf, TUFM	k_Bacteria;n_Terrabacteria group;p_Actinobacteria;c_Actinomycetia;o_Corynebacteriales;f_Nocardiaceae;g_Rhodococcus	K02358*	elongation factor Tu	Brite Hierarchies; Protein families: genetic information processing; Translation factors | Brite Hierarchies; Protein families: genetic information processing; Mitochondrial biogenesis | Brite Hierarchies; Protein families: signaling and cellular processes; Exosome	COG0050*	GTPases - translation elongation factors	Translation, ribosomal structure and biogenesis	PF00009 [Elongation factor Tu GTP binding domain];PF03143 [Elongation factor Tu C-terminal domain];PF03144 [Elongation factor Tu domain 2]	13.866	5.053	14.376	0	0	0.059
megahit_364726_960-2039	purM	k_Bacteria;n_Terrabacteria group;p_Actinobacteria;c_Actinomycetia;o_Corynebacteriales;f_Nocardiaceae;g_Rhodococcus	K01933*	phosphoribosylformylglycinamidine cyclo-ligase [EC:6.3.3.1]	Metabolism; Nucleotide metabolism; Purine metabolism	COG0150*	Phosphoribosylaminoimidazole (AIR) synthetase	Nucleotide transport and metabolism	PF00586 [AIR synthase related protein, N-terminal domain];PF02769 [AIR synthase related protein, C-terminal domain]	13.836	2.71	7.275	0	0	0
megahit_451514_395-640		k_Bacteria;n_Terrabacteria group;p_Actinobacteria;c_Actinomycetia;o_Corynebacteriales;f_Nocardiaceae;g_Rhodococcus				ENOG410YM6U*		Function unknown		13.818	1.379	0	0	0	0
megahit_143190_1867-2370	TSPO, BZRP	k_Bacteria;n_Terrabacteria group;p_Actinobacteria;c_Actinomycetia;o_Corynebacteriales;f_Nocardiaceae;g_Rhodococcus	K05770*	translocator protein	Environmental Information Processing; Signaling molecules and interaction; Neuroactive ligand-receptor interaction | Cellular Processes; Cell growth and death; Apoptosis - fly | Organismal Systems; Digestive system; Cholesterol metabolism | Human Diseases; Infectious diseases: Viral; Human T-cell leukemia virus 1 infection | Brite Hierarchies; Protein families: signaling and cellular processes; T…	ENOG41129DY*	Tryptophan-rich sensory protein	Function unknown	PF03073 [TspO/MBR family]	13.807	1.645	5.877	0	0	0
megahit_10303_1-288		k_Bacteria;n_Terrabacteria group;p_Actinobacteria;c_Actinomycetia;o_Corynebacteriales;f_Nocardiaceae;g_Rhodococcus				ENOG4111Y6B*	TetR family transcriptional Regulator	Transcription	PF16859 [Bacterial transcriptional repressor C-terminal]	13.807	0.829	1.897	0	0	0
megahit_133174_3-116		k_Bacteria;n_Terrabacteria group;p_Actinobacteria;c_Actinomycetia;o_Corynebacteriales;f_Nocardiaceae;g_Rhodococcus								13.783	0.22	4.976	0	0	0
megahit_39354_35235-36386	metE	k_Bacteria;n_Terrabacteria group;p_Actinobacteria;c_Actinomycetia;o_Corynebacteriales	K00549*	5-methyltetrahydropteroyltriglutamate--homocysteine methyltransferase [EC:2.1.1.14]	Metabolism; Amino acid metabolism; Cysteine and methionine metabolism | Metabolism; Metabolism of other amino acids; Selenocompound metabolism	COG0620*	Methionine synthase II (cobalamin-independent)	Amino acid transport and metabolism	PF01717 [Cobalamin-independent synthase, Catalytic domain]	13.779	2.606	7.294	0	0	0
megahit_176851_863-997		k_Bacteria;n_Terrabacteria group;p_Actinobacteria;c_Actinomycetia;o_Corynebacteriales;f_Nocardiaceae;g_Rhodococcus				ENOG410XSIT	Short-chain dehydrogenase reductase Sdr	Function unknown		13.777	0.744	0.934	0	0	0
megahit_106323_10657-11115		k_Bacteria;n_Terrabacteria group;p_Actinobacteria;c_Actinomycetia;o_Corynebacteriales;f_Nocardiaceae;g_Rhodococcus								13.763	4.598	17.438	0	0	0
megahit_580098_1572-1874		k_Bacteria;n_Terrabacteria group;p_Actinobacteria;c_Actinomycetia;o_Corynebacteriales;f_Nocardiaceae;g_Rhodococcus								13.758	4.063	10.677	0	0	0
megahit_137123_354-1799		k_Bacteria;n_Terrabacteria group;p_Actinobacteria;c_Actinomycetia;o_Corynebacteriales;f_Nocardiaceae;g_Rhodococcus	K08252*	receptor protein-tyrosine kinase [EC:2.7.10.1]	Not Included in Pathway or Brite; Unclassified: metabolism; Enzymes with EC numbers	COG0489;COG3944*				13.727	3.571	12.669	0	0	0
megahit_228013_18721-19407		k_Bacteria;n_Terrabacteria group;p_Actinobacteria;c_Actinomycetia;o_Corynebacteriales;f_Nocardiaceae;g_Rhodococcus							PF10979 [Protein of unknown function (DUF2786)]	13.723	1.646	8.287	0	0	0
megahit_272242_350-508	K07090	k_Bacteria;p_Proteobacteria;c_Gammaproteobacteria;o_Pseudomonadales;f_Pseudomonadaceae;g_Pseudomonas	K07090*	uncharacterized protein	Not Included in Pathway or Brite; Poorly characterized; Function unknown	COG0730*	Predicted permeases	General function prediction only		13.714	0	1.189	0	0	0
megahit_228013_9911-10759		k_Bacteria;n_Terrabacteria group;p_Actinobacteria;c_Actinomycetia;o_Corynebacteriales;f_Nocardiaceae;g_Rhodococcus								13.711	2.9	14.451	0	0	0
megahit_123472_369-1382	ettA	k_Bacteria;n_Terrabacteria group;p_Actinobacteria;c_Actinomycetia;o_Corynebacteriales;f_Nocardiaceae;g_Rhodococcus	K06020*	energy-dependent translational throttle protein EttA	Brite Hierarchies; Protein families: genetic information processing; Transfer RNA biogenesis	COG0488*	ATPase components of ABC transporters with duplicated ATPase domains	General function prediction only	PF00005 [ABC transporter];PF12848 [ABC transporter]	13.693	2.205	2.838	0	0	0
megahit_59220_4310-5146	RP-L2, MRPL2, rplB	k_Bacteria;n_Terrabacteria group;p_Actinobacteria;c_Actinomycetia;o_Corynebacteriales;f_Nocardiaceae;g_Rhodococcus	K02886*	large subunit ribosomal protein L2	Genetic Information Processing; Translation; Ribosome | Brite Hierarchies; Protein families: genetic information processing; Ribosome	COG0090*	Ribosomal protein L2	Translation, ribosomal structure and biogenesis	PF00181 [Ribosomal Proteins L2, RNA binding domain];PF03947 [Ribosomal Proteins L2, C-terminal domain]	13.677	2.552	7.454	0	0	0.063
megahit_573346_505-837		k_Bacteria;n_Terrabacteria group;p_Actinobacteria;c_Actinomycetia;o_Corynebacteriales;f_Nocardiaceae;g_Rhodococcus				COG1917*	Uncharacterized conserved protein, contains double-stranded beta-helix domain	Function unknown		13.674	0.679	4.227	0	0	0
megahit_34401_997-1512		k_Bacteria;n_Terrabacteria group;p_Actinobacteria;c_Actinomycetia;o_Corynebacteriales;f_Nocardiaceae;g_Rhodococcus				COG1765*	Predicted redox protein, regulator of disulfide bond formation	Posttranslational modification, protein turnover, chaperones	PF02566 [OsmC-like protein]	13.672	1.997	5.618	0	0	0
megahit_228013_22932-23558		k_Bacteria;n_Terrabacteria group;p_Actinobacteria;c_Actinomycetia;o_Corynebacteriales;f_Nocardiaceae;g_Rhodococcus								13.655	1.643	9.75	0	0	0
megahit_202144_640-1623		k_Bacteria;n_Terrabacteria group;p_Actinobacteria;c_Actinomycetia;o_Corynebacteriales;f_Nocardiaceae;g_Rhodococcus				ENOG410XPIC*	Alpha beta hydrolase	Function unknown	PF00561 [alpha/beta hydrolase fold];PF12146 [Serine aminopeptidase, S33];PF12697 [Alpha/beta hydrolase family]	13.655	1.558	4.74	0	0	0
megahit_447807_391-1293		k_Bacteria;n_Terrabacteria group;p_Actinobacteria;c_Actinomycetia;o_Corynebacteriales;f_Nocardiaceae;g_Rhodococcus				ENOG410XRWZ	Pfam:DUF1994	Function unknown	PF07510 [Protein of unknown function (DUF1524)]	13.637	5.607	7.84	0	0	0
megahit_371849_8495-8767		k_Bacteria;n_Terrabacteria group;p_Actinobacteria;c_Actinomycetia;o_Corynebacteriales;f_Nocardiaceae;g_Rhodococcus								13.626	0.736	3.386	0	0	0
megahit_371890_1-99	K07493	k_Bacteria;n_Terrabacteria group;p_Actinobacteria;c_Actinomycetia;o_Corynebacteriales;f_Nocardiaceae	K07493*	putative transposase	Not Included in Pathway or Brite; Unclassified: genetic information processing; Replication and repair	COG3328*	Transposase and inactivated derivatives	DNA replication, recombination and repair		13.604	2.03	19.947	0	0	0
megahit_259907_1-132		k_Bacteria;n_Terrabacteria group;p_Actinobacteria;c_Actinomycetia;o_Corynebacteriales				ENOG41125ZN*		Function unknown		13.604	3.712	12.732	0	0	0
megahit_350803_1-477	REV3L, POLZ	k_Bacteria	K02350*	DNA polymerase zeta [EC:2.7.7.7]	Genetic Information Processing; Replication and repair; Fanconi anemia pathway | Human Diseases; Drug resistance: Antineoplastic; Platinum drug resistance | Brite Hierarchies; Protein families: genetic information processing; DNA repair and recombination proteins	ENOG410Y3WU		Function unknown		13.58	11.299	10.394	0	0.082	0.111
megahit_147218_1-714		k_Bacteria;n_Terrabacteria group;p_Actinobacteria;c_Actinomycetia;o_Corynebacteriales;f_Nocardiaceae;g_Rhodococcus				COG0265*	Trypsin-like serine proteases, typically periplasmic, contain C-terminal PDZ domain	Posttranslational modification, protein turnover, chaperones	PF13365 [Trypsin-like peptidase domain]	13.563	4.663	10.887	0	0	0
megahit_322840_4991-5416		k_Bacteria;n_Terrabacteria group;p_Actinobacteria;c_Actinomycetia;o_Corynebacteriales;f_Nocardiaceae;g_Rhodococcus				COG2030*	Acyl dehydratase	Lipid metabolism	PF01575 [MaoC like domain]	13.549	3.952	11.342	0	0	0
megahit_488888_1638-1850		k_Bacteria;n_Terrabacteria group;p_Actinobacteria;c_Actinomycetia;o_Corynebacteriales;f_Nocardiaceae;g_Rhodococcus				ENOG41124JE*	D binding domain protein, excisionase family	Replication, recombination and repair		13.549	2.3	6.214	0	0	0
megahit_501755_3438-4076		k_Bacteria;n_Terrabacteria group;p_Actinobacteria;c_Actinomycetia;o_Corynebacteriales;f_Nocardiaceae;g_Rhodococcus;species n_Rhodococcus erythropolis group;s_Rhodococcus erythropolis								13.549	1.946	6.016	0	0	0
megahit_352275_3827-4555	scpB	k_Bacteria;n_Terrabacteria group;p_Actinobacteria;c_Actinomycetia;o_Corynebacteriales;f_Nocardiaceae;g_Rhodococcus	K06024*	segregation and condensation protein B	Brite Hierarchies; Protein families: genetic information processing; Chromosome and associated proteins	COG1386*	Predicted transcriptional regulator containing the HTH domain	Transcription	PF04079 [Segregation and condensation complex subunit ScpB]	13.548	3.102	10.576	0	0	0
megahit_79170_2970-4049	ydhP	k_Bacteria;n_Terrabacteria group;p_Actinobacteria;c_Actinomycetia;o_Corynebacteriales;f_Nocardiaceae;g_Rhodococcus	K19577*	MFS transporter, DHA1 family, inner membrane transport protein	Brite Hierarchies; Protein families: signaling and cellular processes; Transporters	COG2814*	Arabinose efflux permease	Carbohydrate transport and metabolism	PF07690 [Major Facilitator Superfamily]	13.539	1.28	4.065	0	0	0
megahit_322840_6282-7118	nusG	k_Bacteria;n_Terrabacteria group;p_Actinobacteria;c_Actinomycetia;o_Corynebacteriales;f_Nocardiaceae;g_Rhodococcus	K02601*	transcriptional antiterminator NusG	Brite Hierarchies; Protein families: genetic information processing; Transcription machinery | Brite Hierarchies; Protein families: genetic information processing; Ribosome biogenesis	COG0250*	Transcription antiterminator	Transcription	PF02357 [Transcription termination factor nusG]	13.524	3.452	8.032	0	0	0
megahit_261174_558-1010	trxC	k_Bacteria;n_Terrabacteria group;p_Actinobacteria;c_Actinomycetia;o_Corynebacteriales;f_Nocardiaceae;g_Rhodococcus	K03672*	thioredoxin 2 [EC:1.8.1.8]	Brite Hierarchies; Protein families: genetic information processing; Chaperones and folding catalysts	COG0526*	Thiol-disulfide isomerase and thioredoxins	Energy production and conversion|Posttranslational modification, protein turnover, chaperones	PF00085 [Thioredoxin]	13.521	2.33	3.2	0	0	0
megahit_268077_1365-2171	sufC	k_Bacteria;n_Terrabacteria group;p_Actinobacteria;c_Actinomycetia;o_Corynebacteriales;f_Nocardiaceae;g_Rhodococcus	K09013*	Fe-S cluster assembly ATP-binding protein	Brite Hierarchies; Protein families: signaling and cellular processes; Transporters	COG0396*	ABC-type transport system involved in Fe-S cluster assembly, ATPase component	Posttranslational modification, protein turnover, chaperones	PF00005 [ABC transporter]	13.51	3.752	8.513	0	0	0
megahit_22878_7276-7959		k_Bacteria;n_Terrabacteria group;p_Actinobacteria;c_Actinomycetia;o_Corynebacteriales;f_Nocardiaceae;g_Rhodococcus								13.502	2.278	8.354	0	0	0
megahit_274174_3059-3583	ssb	k_Bacteria;n_Terrabacteria group;p_Actinobacteria;c_Actinomycetia	K03111*	single-strand DNA-binding protein	Genetic Information Processing; Replication and repair; DNA replication | Genetic Information Processing; Replication and repair; Mismatch repair | Genetic Information Processing; Replication and repair; Homologous recombination | Brite Hierarchies; Protein families: genetic information processing; DNA replication proteins | Brite Hierarchies; Protein families: genetic information processing; DNA…	COG0629*	Single-stranded DNA-binding protein	DNA replication, recombination and repair	PF00436 [Single-strand binding protein family]	13.499	3.422	9.444	0	0	0
megahit_176748_2678-2941		k_Bacteria;n_Terrabacteria group;p_Actinobacteria;c_Actinomycetia;o_Corynebacteriales;f_Nocardiaceae;g_Rhodococcus				ENOG410XWD0*	Transglycosylase-associated protein	Function unknown		13.483	2.237	14.005	0	0	0
megahit_508718_115-321	K09791	k_Bacteria;n_Terrabacteria group;p_Actinobacteria;c_Actinomycetia;o_Corynebacteriales;f_Nocardiaceae	K09791*	uncharacterized protein	Not Included in Pathway or Brite; Poorly characterized; Function unknown	COG2835*	Uncharacterized conserved protein	Function unknown		13.477	1.396	3.146	0	0	0
megahit_514908_2956-3795		k_Bacteria;n_Terrabacteria group;p_Actinobacteria;c_Actinomycetia;o_Corynebacteriales;f_Nocardiaceae;g_Rhodococcus							PF04072 [Leucine carboxyl methyltransferase]	13.476	2.647	9.129	0	0	0
megahit_98230_3008-3364		k_Bacteria;n_Terrabacteria group;p_Actinobacteria;c_Actinomycetia;o_Corynebacteriales;f_Nocardiaceae;g_Rhodococcus;species n_Rhodococcus erythropolis group;s_Rhodococcus erythropolis								13.474	0.809	3.119	0	0	0
megahit_106323_257-544		k_Bacteria;n_Terrabacteria group;p_Actinobacteria;c_Actinomycetia;o_Corynebacteriales;f_Nocardiaceae;g_Rhodococcus								13.473	3.752	13.276	0	0	0
megahit_143108_6075-6536		k_Bacteria;n_Terrabacteria group;p_Actinobacteria;c_Actinomycetia;o_Corynebacteriales;f_Nocardiaceae;g_Rhodococcus								13.465	3.1	6.866	0	0	0
megahit_230291_3167-3871	trmD	k_Bacteria;n_Terrabacteria group;p_Actinobacteria;c_Actinomycetia;o_Corynebacteriales;f_Nocardiaceae;g_Rhodococcus	K00554*	tRNA (guanine37-N1)-methyltransferase [EC:2.1.1.228]	Brite Hierarchies; Protein families: genetic information processing; Transfer RNA biogenesis	COG0336*	tRNA-(guanine-N1)-methyltransferase	Translation, ribosomal structure and biogenesis	PF01746 [tRNA (Guanine-1)-methyltransferase]	13.464	1.96	5.96	0	0	0
megahit_87226_2107-2511	gcvH, GCSH	k_Bacteria;n_Terrabacteria group;p_Actinobacteria;c_Actinomycetia;o_Corynebacteriales;f_Nocardiaceae;g_Rhodococcus	K02437*	glycine cleavage system H protein	Metabolism; Carbohydrate metabolism; Glyoxylate and dicarboxylate metabolism | Metabolism; Amino acid metabolism; Glycine, serine and threonine metabolism	COG0509*	Glycine cleavage system H protein (lipoate-binding)	Amino acid transport and metabolism	PF01597 [Glycine cleavage H-protein]	13.46	1.861	3.372	0	0	0
megahit_52824_315-1271		k_Bacteria				ENOG410YGF6	Endonuclease/Exonuclease/phosphatase family	Function unknown	PF03372 [Endonuclease/Exonuclease/phosphatase family]	13.437	10.739	11.261	0	0.014	0.342
megahit_514908_36360-36791		k_Bacteria;n_Terrabacteria group;p_Actinobacteria;c_Actinomycetia;o_Corynebacteriales;f_Nocardiaceae;g_Rhodococcus								13.436	2.036	10.115	0	0	0
megahit_149672_21880-22206		k_Bacteria;n_Terrabacteria group;p_Actinobacteria;c_Actinomycetia;o_Corynebacteriales;f_Nocardiaceae;g_Rhodococcus								13.435	3.343	9.123	0	0	0
megahit_48773_1-444		k_Bacteria;n_Terrabacteria group;p_Actinobacteria;c_Actinomycetia;o_Corynebacteriales;f_Nocardiaceae				COG0265*	Trypsin-like serine proteases, typically periplasmic, contain C-terminal PDZ domain	Posttranslational modification, protein turnover, chaperones	PF02163 [Peptidase family M50];PF13180 [PDZ domain];PF17820 []	13.434	3.424	10.883	0	0	0
megahit_194608_8429-9442	ilvC	k_Bacteria;n_Terrabacteria group;p_Actinobacteria;c_Actinomycetia;o_Corynebacteriales;f_Nocardiaceae;g_Rhodococcus	K00053*	ketol-acid reductoisomerase [EC:1.1.1.86]	Metabolism; Amino acid metabolism; Valine, leucine and isoleucine biosynthesis | Metabolism; Metabolism of cofactors and vitamins; Pantothenate and CoA biosynthesis	COG0059*	Ketol-acid reductoisomerase	Coenzyme metabolism|Amino acid transport and metabolism	PF01450 [Acetohydroxy acid isomeroreductase, catalytic domain];PF07991 [Acetohydroxy acid isomeroreductase, NADPH-binding domain]	13.409	2.044	6.236	0	0	0
megahit_158131_17156-17620		k_Bacteria;n_Terrabacteria group;p_Actinobacteria;c_Actinomycetia;o_Corynebacteriales;f_Nocardiaceae;g_Rhodococcus								13.379	3.458	9.939	0	0	0
megahit_318344_190-333		k_Bacteria;n_Terrabacteria group;p_Actinobacteria;c_Actinomycetia				ENOG41125ZN*		Function unknown		13.361	3.664	10.796	0	0	0
megahit_495717_1397-1600		k_Bacteria;n_Terrabacteria group;p_Actinobacteria;c_Actinomycetia;o_Corynebacteriales;f_Nocardiaceae;g_Rhodococcus				ENOG410Y4XW*		Function unknown	PF17227 [Family of unknown function (DUF5302)]	13.361	3.51	10.298	0	0	0
megahit_255779_779-1114		k_Bacteria;n_Terrabacteria group;p_Actinobacteria;c_Actinomycetia;o_Corynebacteriales;f_Nocardiaceae;g_Rhodococcus								13.361	2.169	7.128	0	0	0
megahit_11330_1-483		k_Bacteria				ENOG4112A03*	Retrotransposon protein	Function unknown	PF00078 [Reverse transcriptase (RNA-dependent DNA polymerase)]	13.345	8.298	4.045	0	0	0.201
megahit_304617_3271-5373	tktA, tktB	k_Bacteria;n_Terrabacteria group;p_Actinobacteria;c_Actinomycetia;o_Corynebacteriales;f_Nocardiaceae;g_Rhodococcus	K00615*	transketolase [EC:2.2.1.1]	Metabolism; Carbohydrate metabolism; Pentose phosphate pathway | Metabolism; Energy metabolism; Carbon fixation in photosynthetic organisms | Metabolism; Metabolism of terpenoids and polyketides; Biosynthesis of ansamycins	COG0021*	Transketolase	Carbohydrate transport and metabolism	PF00456 [Transketolase, thiamine diphosphate binding domain];PF02779 [Transketolase, pyrimidine binding domain]	13.342	2.443	8.941	0	0	0
megahit_368739_2261-3181		k_Bacteria;n_Terrabacteria group;p_Actinobacteria;c_Actinomycetia				COG2842*	Uncharacterized ATPase, putative transposase	General function prediction only	PF13401 [AAA domain]	13.335	2.592	7.938	0	0	0
megahit_246009_7401-7814		k_Bacteria;n_Terrabacteria group;p_Actinobacteria;c_Actinomycetia;o_Corynebacteriales;f_Nocardiaceae;g_Rhodococcus				ENOG410YN1P*		Function unknown		13.323	1.517	2.943	0	0	0
megahit_236733_1498-2364		k_Bacteria;n_Terrabacteria group;p_Actinobacteria;c_Actinomycetia;o_Corynebacteriales;f_Nocardiaceae;g_Rhodococcus				ENOG410XS46*	Domain-Containing protein	Function unknown		13.315	1.493	7.342	0	0	0
megahit_514552_3229-3546		k_Bacteria;n_Terrabacteria group;p_Actinobacteria;c_Actinomycetia;o_Corynebacteriales;f_Nocardiaceae;g_Rhodococcus				COG3695*	Predicted methylated DNA-protein cysteine methyltransferase	DNA replication, recombination and repair	PF01035 [6-O-methylguanine DNA methyltransferase, DNA binding domain]	13.311	2.054	5.483	0	0	0
megahit_94401_6561-8240		k_Bacteria;n_Terrabacteria group;p_Actinobacteria;c_Actinomycetia;o_Corynebacteriales;f_Nocardiaceae;g_Rhodococcus				COG0768*	Cell division protein FtsI/penicillin-binding protein 2	Cell envelope biogenesis, outer membrane		13.304	3.171	11.454	0	0	0
megahit_145858_2563-3249		k_Bacteria;n_Terrabacteria group;p_Actinobacteria;c_Actinomycetia;o_Corynebacteriales;f_Nocardiaceae;g_Rhodococcus				COG2801*	Transposase and inactivated derivatives	DNA replication, recombination and repair		13.303	4.7	12.874	0	0	0
megahit_208796_748-1242	PCBD, phhB	k_Bacteria;n_Terrabacteria group;p_Actinobacteria;c_Actinomycetia;o_Corynebacteriales;f_Nocardiaceae;g_Rhodococcus	K01724*	4a-hydroxytetrahydrobiopterin dehydratase [EC:4.2.1.96]	Metabolism; Metabolism of cofactors and vitamins; Folate biosynthesis | Brite Hierarchies; Protein families: signaling and cellular processes; Exosome	COG0521*	Molybdopterin biosynthesis enzymes	Coenzyme metabolism	PF00994 [Probable molybdopterin binding domain]	13.28	1.98	3.141	0	0	0
megahit_86629_1-87		k_Bacteria;n_Terrabacteria group;p_Actinobacteria;c_Actinomycetia;o_Propionibacteriales;f_Propionibacteriaceae								13.269	0.433	0	0	0	0
megahit_437033_782-1552		k_Bacteria;n_Terrabacteria group;p_Actinobacteria;c_Actinomycetia;o_Corynebacteriales;f_Nocardiaceae;g_Rhodococcus				ENOG4112A0N*		Function unknown	PF11209 [Protein of unknown function (DUF2993)]	13.268	3.406	4.114	0	0	0.023
megahit_42907_561-635		k_Bacteria;n_Terrabacteria group;p_Actinobacteria;c_Actinomycetia;o_Corynebacteriales;f_Nocardiaceae;g_Rhodococcus				ENOG410XQRW*	AraC Family Transcriptional Regulator	Transcription		13.254	2.01	0	0	0	0
megahit_579462_1476-2147		k_Bacteria;n_Terrabacteria group;p_Actinobacteria;c_Actinomycetia;o_Corynebacteriales;f_Nocardiaceae;g_Rhodococcus				ENOG4111H3A*	Tetr family transcriptional regulator	Transcription	PF00440 [Bacterial regulatory proteins, tetR family]	13.218	0.355	5.658	0	0	0
megahit_198104_323-616		k_Bacteria;n_Terrabacteria group;p_Actinobacteria;c_Actinomycetia;o_Corynebacteriales;f_Nocardiaceae;g_Rhodococcus				ENOG410Z5AV*		Function unknown		13.198	1.154	9.075	0	0	0
megahit_67541_5747-6667	pat	k_Bacteria;n_Terrabacteria group;p_Actinobacteria;c_Actinomycetia;o_Corynebacteriales;f_Nocardiaceae;g_Rhodococcus	K03823*	phosphinothricin acetyltransferase [EC:2.3.1.183]	Metabolism; Metabolism of other amino acids; Phosphonate and phosphinate metabolism	COG1247*	Sortase and related acyltransferases	Cell envelope biogenesis, outer membrane		13.196	1.132	6.889	0	0	0
megahit_269088_140-691	rnhA, RNASEH1	k_Bacteria;n_Terrabacteria group;p_Actinobacteria;c_Actinomycetia;o_Corynebacteriales;f_Nocardiaceae;g_Rhodococcus	K03469*	ribonuclease HI [EC:3.1.26.4]	Genetic Information Processing; Replication and repair; DNA replication | Brite Hierarchies; Protein families: genetic information processing; DNA replication proteins	COG0328*	Ribonuclease HI	DNA replication, recombination and repair	PF00075 [RNase H]	13.187	1.115	3.197	0	0	0
megahit_163563_201-872		k_Bacteria;n_Terrabacteria group;p_Actinobacteria;c_Actinomycetia;o_Corynebacteriales;f_Nocardiaceae;g_Rhodococcus				ENOG4112338*	PAS fold	Signal transduction mechanisms	PF03861 [ANTAR domain]	13.17	3.608	4.658	0	0	0
megahit_364803_2003-2545	coxC, ctaE	k_Bacteria;n_Terrabacteria group;p_Actinobacteria;c_Actinomycetia;o_Corynebacteriales;f_Nocardiaceae;g_Rhodococcus	K02276*	cytochrome c oxidase subunit III [EC:1.9.3.1]	Metabolism; Energy metabolism; Oxidative phosphorylation	COG1845*	Heme/copper-type cytochrome/quinol oxidase, subunit 3	Energy production and conversion	PF00510 [Cytochrome c oxidase subunit III]	13.169	3.887	11.413	0	0	0
megahit_360868_2-415	K07482	k_Bacteria;n_Terrabacteria group;p_Actinobacteria;c_Actinomycetia;o_Corynebacteriales;f_Nocardiaceae;g_Rhodococcus	K07482*	transposase, IS30 family	Not Included in Pathway or Brite; Unclassified: genetic information processing; Replication and repair	COG2826*	Transposase and inactivated derivatives, IS30 family	DNA replication, recombination and repair	PF13936 [Helix-turn-helix domain]	13.168	4.066	12.838	0	0	0
megahit_53566_306-992	troR	k_Bacteria;n_Terrabacteria group;p_Actinobacteria;c_Actinomycetia;o_Corynebacteriales;f_Nocardiaceae;g_Rhodococcus	K03709*	DtxR family transcriptional regulator, Mn-dependent transcriptional regulator	Brite Hierarchies; Protein families: genetic information processing; Transcription factors	COG1321*	Mn-dependent transcriptional regulator	Transcription	PF01325 [Iron dependent repressor, N-terminal DNA binding domain];PF02742 [Iron dependent repressor, metal binding and dimerisation domain]	13.163	4.316	10.275	0	0	0
megahit_268189_3323-3868	adk, AK	k_Bacteria;n_Terrabacteria group;p_Actinobacteria;c_Actinomycetia;o_Corynebacteriales;f_Nocardiaceae;g_Rhodococcus	K00939*	adenylate kinase [EC:2.7.4.3]	Metabolism; Nucleotide metabolism; Purine metabolism | Metabolism; Metabolism of cofactors and vitamins; Thiamine metabolism | Brite Hierarchies; Protein families: signaling and cellular processes; Exosome	COG0563*	Adenylate kinase and related kinases	Nucleotide transport and metabolism	PF00406 [Adenylate kinase];PF13207 [AAA domain]	13.156	1.266	8.118	0	0	0
megahit_372165_3069-3692	SOD2	k_Bacteria;n_Terrabacteria group;p_Actinobacteria;c_Actinomycetia;o_Corynebacteriales;f_Nocardiaceae;g_Rhodococcus	K04564*	superoxide dismutase, Fe-Mn family [EC:1.15.1.1]	Environmental Information Processing; Signal transduction; MAPK signaling pathway - fly | Environmental Information Processing; Signal transduction; FoxO signaling pathway | Cellular Processes; Transport and catabolism; Peroxisome | Organismal Systems; Aging; Longevity regulating pathway | Organismal Systems; Aging; Longevity regulating pathway - worm | Organismal Systems; Aging; Longevity regula…	COG0605*	Superoxide dismutase	Inorganic ion transport and metabolism	PF00081 [Iron/manganese superoxide dismutases, alpha-hairpin domain];PF02777 [Iron/manganese superoxide dismutases, C-terminal domain]	13.156	5.537	11.817	0	0	0
megahit_167523_3073-3477	sdhC, frdC	k_Bacteria;n_Terrabacteria group;p_Actinobacteria;c_Actinomycetia;o_Corynebacteriales;f_Nocardiaceae;g_Rhodococcus	K00241*	succinate dehydrogenase / fumarate reductase, cytochrome b subunit	Metabolism; Carbohydrate metabolism; Citrate cycle (TCA cycle) | Metabolism; Carbohydrate metabolism; Butanoate metabolism | Metabolism; Energy metabolism; Oxidative phosphorylation | Metabolism; Energy metabolism; Carbon fixation pathways in prokaryotes	COG2009*	Succinate dehydrogenase/fumarate reductase, cytochrome b subunit	Energy production and conversion	PF01127 [Succinate dehydrogenase/Fumarate reductase transmembrane subunit]	13.144	2.606	12.242	0	0	0
megahit_306031_1601-3430	pckA, PCK	k_Bacteria;n_Terrabacteria group;p_Actinobacteria;c_Actinomycetia;o_Corynebacteriales;f_Nocardiaceae;g_Rhodococcus	K01596*	phosphoenolpyruvate carboxykinase (GTP) [EC:4.1.1.32]	Metabolism; Carbohydrate metabolism; Glycolysis / Gluconeogenesis | Metabolism; Carbohydrate metabolism; Citrate cycle (TCA cycle) | Metabolism; Carbohydrate metabolism; Pyruvate metabolism | Environmental Information Processing; Signal transduction; FoxO signaling pathway | Environmental Information Processing; Signal transduction; PI3K-Akt signaling pathway | Environmental Information Processin…	COG1274*	Phosphoenolpyruvate carboxykinase (GTP)	Energy production and conversion	PF00821 [Phosphoenolpyruvate carboxykinase C-terminal P-loop domain];PF17297 [Phosphoenolpyruvate carboxykinase N-terminal domain]	13.125	3.577	8.254	0	0	0
megahit_339949_74-337		k_Bacteria;n_Terrabacteria group;p_Actinobacteria;c_Actinomycetia;o_Corynebacteriales;f_Nocardiaceae;g_Rhodococcus				ENOG410ZQQ3*		Function unknown		13.118	0.523	1.671	0	0	0
megahit_423030_2-226		k_Bacteria;n_Terrabacteria group;p_Actinobacteria;c_Actinomycetia;o_Corynebacteriales;f_Nocardiaceae				ENOG41125ZN*		Function unknown	PF20071 []	13.112	3.183	7.656	0	0	0
megahit_145858_4346-6691		k_Bacteria;n_Terrabacteria group;p_Actinobacteria;c_Actinomycetia;o_Corynebacteriales;f_Nocardiaceae;g_Rhodococcus							PF06527 [TniQ]	13.108	3.615	7.907	0	0	0
megahit_106323_14738-15841		k_Bacteria;n_Terrabacteria group;p_Actinobacteria;c_Actinomycetia;o_Corynebacteriales;f_Nocardiaceae;g_Rhodococcus							PF06152 [Phage minor capsid protein 2]	13.1	2.947	10.828	0	0	0
megahit_153911_93-347		k_Bacteria				ENOG4111K5V	Reverse transcriptase (R-dependent D polymerase)	Function unknown	PF00078 [Reverse transcriptase (RNA-dependent DNA polymerase)]	13.078	6.799	6.096	0	0	0.104
megahit_513289_201-872		k_Bacteria;n_Terrabacteria group;p_Actinobacteria;c_Actinomycetia;o_Corynebacteriales;f_Nocardiaceae;g_Rhodococcus				ENOG4112338*	PAS fold	Signal transduction mechanisms	PF03861 [ANTAR domain]	13.075	3.59	12.755	0	0	0
megahit_428730_1668-2816	mlaF, linL, mkl	k_Bacteria;n_Terrabacteria group;p_Actinobacteria;c_Actinomycetia;o_Corynebacteriales;f_Nocardiaceae;g_Rhodococcus	K02065*	phospholipid/cholesterol/gamma-HCH transport system ATP-binding protein	Environmental Information Processing; Membrane transport; ABC transporters | Brite Hierarchies; Protein families: signaling and cellular processes; Transporters	COG1127*	ABC-type transport system involved in resistance to organic solvents, ATPase component	Secondary metabolites biosynthesis, transport and catabolism	PF00005 [ABC transporter]	13.061	3.291	8.575	0	0	0
megahit_274143_40-351		k_Bacteria;n_Terrabacteria group;p_Actinobacteria;c_Actinomycetia;o_Corynebacteriales;f_Nocardiaceae				ENOG410Z535*		Function unknown		13.053	3.624	7.945	0	0	0
megahit_36286_3721-4128		k_Bacteria;n_Terrabacteria group;p_Actinobacteria;c_Actinomycetia;o_Corynebacteriales;f_Nocardiaceae;g_Rhodococcus				COG2826*	Transposase and inactivated derivatives, IS30 family	DNA replication, recombination and repair		13.047	3.387	12.564	0	0	0
megahit_228013_5889-6899		k_Bacteria;n_Terrabacteria group;p_Actinobacteria;c_Actinomycetia;o_Corynebacteriales;f_Nocardiaceae;g_Rhodococcus							PF01656 [CobQ/CobB/MinD/ParA nucleotide binding domain];PF13614 [AAA domain]	13.036	3.219	9.309	0	0	0
megahit_51733_864-1823	FAB2, SSI2, desA1	k_Bacteria;n_Terrabacteria group;p_Actinobacteria;c_Actinomycetia;o_Corynebacteriales;f_Nocardiaceae;g_Rhodococcus	K03921*	acyl-[acyl-carrier-protein] desaturase [EC:1.14.19.2 1.14.19.11 1.14.19.26]	Metabolism; Lipid metabolism; Fatty acid biosynthesis | Metabolism; Lipid metabolism; Biosynthesis of unsaturated fatty acids | Brite Hierarchies; Protein families: metabolism; Lipid biosynthesis proteins	ENOG410XPNS*	Converts stearoyl-ACP to oleoyl-ACP by introduction of a cis double bond between carbons Delta(9) and Delta(10) of the acyl chain	Lipid transport and metabolism	PF03405 [Fatty acid desaturase]	13.027	2.578	4.639	0	0	0
megahit_246009_5968-7161	hmp, YHB1	k_Bacteria;n_Terrabacteria group;p_Actinobacteria;c_Actinomycetia;o_Corynebacteriales;f_Nocardiaceae;g_Rhodococcus	K05916*	nitric oxide dioxygenase [EC:1.14.12.17]	Human Diseases; Infectious diseases: Bacterial; Salmonella infection	COG1017;COG1018*				13.026	3.525	13.161	0	0	0
megahit_500547_1033-1239		k_Bacteria;n_Terrabacteria group;p_Actinobacteria;c_Actinomycetia;o_Corynebacteriales;f_Nocardiaceae;g_Rhodococcus				ENOG4112BFM*		Function unknown		13.013	3.095	9.032	0	0	0
megahit_26806_2010-2369		k_Bacteria;n_Terrabacteria group;p_Actinobacteria;c_Actinomycetia;o_Corynebacteriales;f_Nocardiaceae;g_Rhodococcus				COG3682*	Predicted transcriptional regulator	Transcription	PF03965 [Penicillinase repressor]	13.005	3.385	13.772	0	0	0
megahit_230291_1861-2331	RP-S16, MRPS16, rpsP	k_Bacteria;n_Terrabacteria group;p_Actinobacteria;c_Actinomycetia;o_Corynebacteriales;f_Nocardiaceae;g_Rhodococcus	K02959*	small subunit ribosomal protein S16	Genetic Information Processing; Translation; Ribosome | Brite Hierarchies; Protein families: genetic information processing; Ribosome | Brite Hierarchies; Protein families: genetic information processing; Mitochondrial biogenesis	COG0228*	Ribosomal protein S16	Translation, ribosomal structure and biogenesis	PF00886 [Ribosomal protein S16]	13.004	2.107	12.533	0	0	0
megahit_48662_2087-2392		k_Bacteria;n_Terrabacteria group;p_Actinobacteria;c_Actinomycetia;o_Corynebacteriales;f_Nocardiaceae;g_Rhodococcus							PF06013 [Proteins of 100 residues with WXG]	12.995	1.15	3.639	0	0	0
megahit_89566_2239-3189	ABC.ZM.S	k_Bacteria;n_Terrabacteria group;p_Actinobacteria;c_Actinomycetia;o_Corynebacteriales;f_Nocardiaceae;g_Rhodococcus	K02077*	zinc/manganese transport system substrate-binding protein	Brite Hierarchies; Protein families: signaling and cellular processes; Transporters	COG0803*	ABC-type metal ion transport system, periplasmic component/surface adhesin	Inorganic ion transport and metabolism	PF01297 [Zinc-uptake complex component A periplasmic]	12.982	3.263	12.481	0	0	0
megahit_235021_1-84	rpoE	k_Bacteria;n_Terrabacteria group;p_Actinobacteria;c_Actinomycetia;o_Corynebacteriales;f_Nocardiaceae;g_Rhodococcus	K03088*	RNA polymerase sigma-70 factor, ECF subfamily	Brite Hierarchies; Protein families: genetic information processing; Transcription machinery	COG1595*	DNA-directed RNA polymerase specialized sigma subunit, sigma24 homolog	Transcription		12.98	0	3.501	0	0	0
megahit_50038_2855-3232		k_Bacteria;n_Terrabacteria group;p_Actinobacteria;c_Actinomycetia;o_Corynebacteriales;f_Nocardiaceae;g_Rhodococcus								12.98	2.26	6.002	0	0	0
megahit_345407_1935-2411	ispF	k_Bacteria;n_Terrabacteria group;p_Actinobacteria;c_Actinomycetia;o_Corynebacteriales;f_Nocardiaceae;g_Rhodococcus	K01770*	2-C-methyl-D-erythritol 2,4-cyclodiphosphate synthase [EC:4.6.1.12]	Metabolism; Metabolism of terpenoids and polyketides; Terpenoid backbone biosynthesis	COG0245*	2C-methyl-D-erythritol 2,4-cyclodiphosphate synthase	Lipid metabolism	PF02542 [YgbB family]	12.975	2.16	7.531	0	0	0
megahit_70507_544-768		k_Bacteria;n_Terrabacteria group;p_Actinobacteria;c_Actinomycetia;o_Corynebacteriales;f_Nocardiaceae;g_Rhodococcus								12.969	1.563	5.509	0	0	0
megahit_438085_150-332		k_Bacteria;n_Terrabacteria group;p_Actinobacteria;c_Actinomycetia								12.967	1.03	5.74	0	0	0
megahit_26806_3443-5371		k_Bacteria;n_Terrabacteria group;p_Actinobacteria;c_Actinomycetia;o_Corynebacteriales;f_Nocardiaceae;g_Rhodococcus	K02351;K07245*			COG3336*	Predicted membrane protein	Function unknown	PF05425 [Copper resistance protein D];PF09678 [Cytochrome c oxidase caa3 assembly factor (Caa3_CtaG)]	12.966	2.442	7.907	0	0	0
megahit_580098_1906-2511		k_Bacteria;n_Terrabacteria group;p_Actinobacteria;c_Actinomycetia;o_Corynebacteriales;f_Nocardiaceae;g_Rhodococcus								12.964	1.659	5.096	0	0	0
megahit_341822_52-522		k_Bacteria				ENOG410Y9TZ		Function unknown		12.936	5.335	5.888	0	0	0.094
megahit_35820_1271-1714		k_Bacteria;n_Terrabacteria group;p_Actinobacteria;c_Actinomycetia;o_Corynebacteriales;f_Nocardiaceae;g_Rhodococcus				ENOG410YVDE*		Function unknown		12.928	1.5	6.104	0	0	0
megahit_545739_1034-1507		k_Bacteria;n_Terrabacteria group;p_Actinobacteria;c_Actinomycetia;o_Corynebacteriales;f_Nocardiaceae;g_Rhodococcus				ENOG4111Y4W	riboflavin biosynthetic process	Function unknown	PF10756 [Bacterial PH domain]	12.922	0.822	6.382	0	0	0
megahit_114112_738-1286		k_Bacteria;n_Terrabacteria group;p_Actinobacteria;c_Actinomycetia;o_Corynebacteriales;f_Nocardiaceae;g_Rhodococcus				ENOG4112BTE*	lipoprotein LprB	Function unknown	PF12079 [Protein of unknown function (DUF3558)]	12.909	3.25	5.702	0	0	0
megahit_577922_3-161		k_Bacteria;n_Terrabacteria group;p_Actinobacteria;c_Actinomycetia;o_Corynebacteriales;f_Nocardiaceae;g_Rhodococcus				COG2801*	Transposase and inactivated derivatives	DNA replication, recombination and repair		12.908	2.133	6.474	0	0	0
megahit_277500_3317-3562		k_Bacteria;n_Terrabacteria group;p_Actinobacteria;c_Actinomycetia;o_Corynebacteriales;f_Nocardiaceae;g_Rhodococcus				ENOG41129NJ*		Function unknown		12.905	1.328	14.347	0	0	0
megahit_36286_1392-2057		k_Bacteria;n_Terrabacteria group;p_Actinobacteria;c_Actinomycetia;o_Corynebacteriales;f_Nocardiaceae;g_Rhodococcus							PF01321 [Creatinase/Prolidase N-terminal domain]	12.904	2.264	6.656	0	0	0
megahit_126885_501-950	ycaJ	k_Bacteria;n_Terrabacteria group;p_Actinobacteria;c_Actinomycetia;o_Corynebacteriales;f_Nocardiaceae;g_Rhodococcus	K07478*	putative ATPase	Not Included in Pathway or Brite; Unclassified: genetic information processing; Replication and repair	COG2256*	ATPase related to the helicase subunit of the Holliday junction resolvase	DNA replication, recombination and repair		12.898	1.061	2.101	0	0	0
megahit_439550_2954-3157		k_Bacteria;n_Terrabacteria group;p_Actinobacteria;c_Actinomycetia;o_Corynebacteriales;f_Nocardiaceae;g_Rhodococcus								12.89	3.326	13.799	0	0	0
megahit_522769_21715-22242	ssb	k_Bacteria;n_Terrabacteria group;p_Actinobacteria;c_Actinomycetia;o_Corynebacteriales;f_Nocardiaceae;g_Rhodococcus	K03111*	single-strand DNA-binding protein	Genetic Information Processing; Replication and repair; DNA replication | Genetic Information Processing; Replication and repair; Mismatch repair | Genetic Information Processing; Replication and repair; Homologous recombination | Brite Hierarchies; Protein families: genetic information processing; DNA replication proteins | Brite Hierarchies; Protein families: genetic information processing; DNA…	COG0629*	Single-stranded DNA-binding protein	DNA replication, recombination and repair	PF00436 [Single-strand binding protein family]	12.875	1.904	12.931	0	0	0
megahit_77988_4062-5213		k_Bacteria;n_Terrabacteria group;p_Actinobacteria;c_Actinomycetia;o_Corynebacteriales;f_Nocardiaceae;g_Rhodococcus				ENOG410XQJN*		Function unknown	PF14399 [Butirosin biosynthesis protein H, N-terminal];PF16169 [Domain of unknown function (DUF4872)]	12.86	3.752	10.449	0	0	0
megahit_334656_3653-3889		k_Bacteria;n_Terrabacteria group;p_Actinobacteria;c_Actinomycetia;o_Corynebacteriales;f_Nocardiaceae;g_Rhodococcus								12.854	1.802	5.584	0	0	0
megahit_313811_1-297		k_Bacteria;n_Terrabacteria group;p_Actinobacteria;c_Actinomycetia;o_Corynebacteriales;f_Nocardiaceae;g_Rhodococcus				ENOG4111MIE*	Acetoacetate decarboxylase (ADC)	Function unknown		12.848	1.65	1.556	0	0	0
megahit_540825_404-1147		k_Bacteria;n_Terrabacteria group;p_Actinobacteria;c_Actinomycetia;o_Corynebacteriales;f_Nocardiaceae;g_Rhodococcus				ENOG410ZXMQ*		Function unknown		12.844	2.111	3.473	0	0	0
megahit_378971_695-2131	glnA, GLUL	k_Bacteria;n_Terrabacteria group;p_Actinobacteria;c_Actinomycetia;o_Corynebacteriales;f_Nocardiaceae;g_Rhodococcus	K01915*	glutamine synthetase [EC:6.3.1.2]	Metabolism; Carbohydrate metabolism; Glyoxylate and dicarboxylate metabolism | Metabolism; Energy metabolism; Nitrogen metabolism | Metabolism; Amino acid metabolism; Alanine, aspartate and glutamate metabolism | Metabolism; Amino acid metabolism; Arginine biosynthesis | Environmental Information Processing; Signal transduction; Two-component system | Cellular Processes; Cell growth and death; Ne…	COG0174*	Glutamine synthetase	Amino acid transport and metabolism	PF00120 [Glutamine synthetase, catalytic domain];PF03951 [Glutamine synthetase, beta-Grasp domain]	12.831	3.147	7.807	0	0	0.006
megahit_521413_3-122		k_Bacteria				ENOG410Y9TZ		Function unknown		12.827	7.433	7.003	0	0	0.59
megahit_522769_11910-12134		k_Bacteria;n_Terrabacteria group;p_Actinobacteria;c_Actinomycetia;o_Corynebacteriales;f_Nocardiaceae;g_Rhodococcus								12.827	0.949	8.497	0	0	0
megahit_530302_2612-3079		k_Bacteria;n_Terrabacteria group;p_Actinobacteria;c_Actinomycetia;o_Corynebacteriales;f_Nocardiaceae;g_Rhodococcus				ENOG410Y5V3*		Function unknown		12.813	3.624	8.484	0	0	0
megahit_156624_1169-1576		k_Bacteria;n_Terrabacteria group;p_Actinobacteria;c_Actinomycetia				ENOG4111G32*	ycii-related protein	Function unknown		12.811	2.925	3.81	0	0	0
megahit_442449_58-2067		k_Bacteria;n_Terrabacteria group;p_Actinobacteria;c_Actinomycetia;o_Corynebacteriales;f_Nocardiaceae;g_Rhodococcus				COG5479*	Uncharacterized protein potentially involved in peptidoglycan biosynthesis	Cell envelope biogenesis, outer membrane	PF01510 [N-acetylmuramoyl-L-alanine amidase]	12.795	2.306	8.706	0	0	0
megahit_368739_256-822	gin	k_Bacteria;n_Terrabacteria group;p_Actinobacteria;c_Actinomycetia;o_Micrococcales	K21528*	serine recombinase [EC:3.1.22.- 6.5.1.-]	Not Included in Pathway or Brite; Unclassified: metabolism; Enzymes with EC numbers	COG1961*	Site-specific recombinases, DNA invertase Pin homologs	DNA replication, recombination and repair	PF00239 [Resolvase, N terminal domain]	12.782	1.241	5.78	0	0	0
megahit_582830_764-1147	smtB	k_Bacteria;n_Terrabacteria group;p_Actinobacteria;c_Actinomycetia;o_Corynebacteriales;f_Nocardiaceae;g_Rhodococcus	K22298*	ArsR family transcriptional regulator, zinc-responsive transcriptional repressor	Brite Hierarchies; Protein families: genetic information processing; Transcription factors	COG0640*	Predicted transcriptional regulators	Transcription	PF01022 [Bacterial regulatory protein, arsR family]	12.777	2.519	9.683	0	0	0
megahit_39354_49456-50331		k_Bacteria;n_Terrabacteria group;p_Actinobacteria;c_Actinomycetia;o_Corynebacteriales;f_Nocardiaceae;g_Rhodococcus								12.776	2.61	8.514	0	0	0
megahit_107649_682-804		k_Bacteria;n_Terrabacteria group;p_Actinobacteria;c_Actinomycetia;o_Corynebacteriales;f_Nocardiaceae;g_Rhodococcus								12.775	0.204	1.025	0	0	0
megahit_271146_1139-1555		k_Bacteria;n_Terrabacteria group;p_Actinobacteria;c_Actinomycetia;o_Corynebacteriales;f_Nocardiaceae;g_Rhodococcus				ENOG410XR5R*	insertion element IS1121 transposase	Replication, recombination and repair	PF13011 [leucine-zipper of insertion element IS481]	12.765	2.35	4.484	0	0	0
megahit_461335_3-1085	arsA, ASNA1, GET3	k_Bacteria;n_Terrabacteria group;p_Actinobacteria;c_Actinomycetia;o_Corynebacteriales;f_Nocardiaceae;g_Rhodococcus	K01551*	arsenite/tail-anchored protein-transporting ATPase [EC:3.6.3.16 3.6.3.-]	Brite Hierarchies; Protein families: signaling and cellular processes; Transporters	COG0003*	Oxyanion-translocating ATPase	Inorganic ion transport and metabolism	PF01656 [CobQ/CobB/MinD/ParA nucleotide binding domain];PF02374 [Anion-transporting ATPase];PF10609 [NUBPL iron-transfer P-loop NTPase];PF13614 [AAA domain]	12.762	1.183	4.946	0	0	0
megahit_188439_1-93	sdhB, frdB	k_Bacteria;n_Terrabacteria group;p_Actinobacteria;c_Actinomycetia;o_Corynebacteriales	K00240*	succinate dehydrogenase / fumarate reductase, iron-sulfur subunit [EC:1.3.5.1 1.3.5.4]	Metabolism; Carbohydrate metabolism; Citrate cycle (TCA cycle) | Metabolism; Carbohydrate metabolism; Butanoate metabolism | Metabolism; Energy metabolism; Oxidative phosphorylation | Metabolism; Energy metabolism; Carbon fixation pathways in prokaryotes	COG0479*	Succinate dehydrogenase/fumarate reductase, Fe-S protein subunit	Energy production and conversion		12.758	0	2.937	0	0	0
megahit_33387_1-186		k_Bacteria								12.758	3.445	2.824	0.139	0	0
megahit_261174_1-543	clpB	k_Bacteria;n_Terrabacteria group;p_Actinobacteria;c_Actinomycetia;o_Corynebacteriales;f_Nocardiaceae;g_Rhodococcus	K03695*	ATP-dependent Clp protease ATP-binding subunit ClpB	Organismal Systems; Aging; Longevity regulating pathway - multiple species | Brite Hierarchies; Protein families: genetic information processing; Chaperones and folding catalysts	COG0542*	ATPases with chaperone activity, ATP-binding subunit	Posttranslational modification, protein turnover, chaperones	PF07724 [AAA domain (Cdc48 subfamily)];PF10431 [C-terminal, D2-small domain, of ClpB protein ]	12.756	1.967	2.902	0	0	0
megahit_161699_1503-2801	coaBC, dfp	k_Bacteria;n_Terrabacteria group;p_Actinobacteria;c_Actinomycetia;o_Corynebacteriales;f_Nocardiaceae;g_Rhodococcus	K13038*	phosphopantothenoylcysteine decarboxylase / phosphopantothenate---cysteine ligase [EC:4.1.1.36 6.3.2.5]	Metabolism; Metabolism of cofactors and vitamins; Pantothenate and CoA biosynthesis	COG0452*	Phosphopantothenoylcysteine synthetase/decarboxylase	Coenzyme metabolism	PF02441 [Flavoprotein];PF04127 [DNA / pantothenate metabolism flavoprotein]	12.713	3.211	5.887	0	0	0
megahit_418346_1-714	rpoS	k_Bacteria;n_Terrabacteria group;p_Actinobacteria;c_Actinomycetia;o_Corynebacteriales;f_Nocardiaceae;g_Rhodococcus	K03087*	RNA polymerase nonessential primary-like sigma factor	Cellular Processes; Cellular community - prokaryotes; Biofilm formation - Vibrio cholerae | Cellular Processes; Cellular community - prokaryotes; Biofilm formation - Escherichia coli | Brite Hierarchies; Protein families: genetic information processing; Transcription machinery	COG0568*	DNA-directed RNA polymerase, sigma subunit (sigma70/sigma32)	Transcription	PF04539 [Sigma-70 region 3];PF04542 [Sigma-70 region 2 ];PF04545 [Sigma-70, region 4]	12.71	3.466	9.209	0	0	0
megahit_478773_131-400		k_Bacteria;n_Terrabacteria group;p_Actinobacteria;c_Actinomycetia;o_Corynebacteriales;f_Nocardiaceae;g_Rhodococcus				ENOG41122UB*	integral membrane protein	Function unknown	PF14019 [Protein of unknown function (DUF4235)]	12.708	1.629	6.691	0	0	0
megahit_431659_2091-2519		k_Bacteria;n_Terrabacteria group;p_Actinobacteria;c_Actinomycetia;o_Corynebacteriales;f_Nocardiaceae;g_Rhodococcus				COG2050*	Uncharacterized protein, possibly involved in aromatic compounds catabolism	Secondary metabolites biosynthesis, transport and catabolism	PF03061 [Thioesterase superfamily]	12.707	1.845	5.044	0	0	0
megahit_9777_2528-2719		k_Bacteria;n_Terrabacteria group;p_Actinobacteria;c_Actinomycetia;o_Corynebacteriales;f_Nocardiaceae;g_Rhodococcus								12.693	0.393	2.079	0	0	0
megahit_59220_5186-5491	RP-L23, MRPL23, rplW	k_Bacteria;n_Terrabacteria group;p_Actinobacteria;c_Actinomycetia;o_Corynebacteriales;f_Nocardiaceae	K02892*	large subunit ribosomal protein L23	Genetic Information Processing; Translation; Ribosome | Brite Hierarchies; Protein families: genetic information processing; Ribosome	COG0089*	Ribosomal protein L23	Translation, ribosomal structure and biogenesis	PF00276 [Ribosomal protein L23]	12.68	4.763	12.701	0	0	0
megahit_514908_37486-38661		k_Bacteria;n_Terrabacteria group;p_Actinobacteria;c_Actinomycetia;o_Corynebacteriales;f_Nocardiaceae;g_Rhodococcus								12.68	1.613	7.431	0	0	0
megahit_582970_2846-3055		k_Bacteria;n_Terrabacteria group;p_Actinobacteria;c_Actinomycetia;o_Corynebacteriales;f_Nocardiaceae;g_Rhodococcus								12.674	2.214	9.904	0	0	0
megahit_556831_1202-1411		k_Bacteria;n_Terrabacteria group;p_Actinobacteria;c_Actinomycetia								12.674	1.017	1.501	0	0	0
megahit_39042_3-83	cueR	k_Bacteria;n_Terrabacteria group;p_Actinobacteria;c_Actinomycetia;o_Corynebacteriales;f_Nocardiaceae;g_Rhodococcus	K19591*	MerR family transcriptional regulator, copper efflux regulator	Brite Hierarchies; Protein families: genetic information processing; Transcription factors | Brite Hierarchies; Protein families: signaling and cellular processes; Antimicrobial resistance genes	COG0789*	Predicted transcriptional regulators	Transcription		12.668	1.396	1.816	0	0	0
megahit_16688_9960-10301		k_Bacteria;n_Terrabacteria group;p_Actinobacteria;c_Actinomycetia;o_Corynebacteriales;f_Nocardiaceae;g_Rhodococcus								12.658	2.241	13.084	0	0	0
megahit_540576_2148-2393		k_Bacteria;n_Terrabacteria group;p_Actinobacteria;c_Actinomycetia;o_Corynebacteriales;f_Nocardiaceae;g_Rhodococcus								12.644	0.306	4.27	0	0	0
megahit_312780_6180-7181	acuI	k_Bacteria;n_Terrabacteria group;p_Actinobacteria;c_Actinomycetia;o_Corynebacteriales;f_Nocardiaceae;g_Rhodococcus	K19745*	acrylyl-CoA reductase (NADPH) [EC:1.3.1.-]	Metabolism; Carbohydrate metabolism; Propanoate metabolism	COG0604*	NADPH:quinone reductase and related Zn-dependent oxidoreductases	General function prediction only|Energy production and conversion		12.641	3.837	5.535	0	0	0
megahit_5976_4115-5512		k_Bacteria;n_Terrabacteria group;p_Actinobacteria;c_Actinomycetia;o_Corynebacteriales;f_Nocardiaceae;g_Rhodococcus				COG2826*	Transposase and inactivated derivatives, IS30 family	DNA replication, recombination and repair	PF13936 [Helix-turn-helix domain]	12.639	3.262	7.679	0	0	0
megahit_128541_726-1550	divIVA	k_Bacteria;n_Terrabacteria group;p_Actinobacteria;c_Actinomycetia;o_Corynebacteriales;f_Nocardiaceae;g_Rhodococcus	K04074*	cell division initiation protein	Brite Hierarchies; Protein families: genetic information processing; Chromosome and associated proteins	COG3599*	Cell division initiation protein	Cell division and chromosome partitioning	PF05103 [DivIVA protein]	12.632	2.863	11.128	0	0	0
megahit_497599_3-68		k_Bacteria;n_Terrabacteria group;p_Actinobacteria;c_Actinomycetia;o_Corynebacteriales;f_Nocardiaceae;g_Rhodococcus				ENOG4111KUY*		Function unknown		12.632	0	1.592	0	0	0
megahit_368739_7997-9322		k_Bacteria;n_Terrabacteria group;p_Actinobacteria;c_Actinomycetia				COG3464*	Transposase and inactivated derivatives	DNA replication, recombination and repair	PF01610 [Transposase]	12.624	3.742	13.498	0	0	0
megahit_493821_3510-3758		k_Bacteria;n_Terrabacteria group;p_Actinobacteria;c_Actinomycetia;o_Corynebacteriales;f_Nocardiaceae;g_Rhodococcus								12.621	2.321	4.809	0	0	0
megahit_44292_1424-1639	thiS	k_Bacteria;n_Terrabacteria group;p_Actinobacteria;c_Actinomycetia;o_Corynebacteriales;f_Nocardiaceae;g_Rhodococcus	K03154*	sulfur carrier protein	Genetic Information Processing; Folding, sorting and degradation; Sulfur relay system	ENOG410XUTZ*	thiamine biosynthesis protein ThiS	Coenzyme transport and metabolism		12.619	1.745	11.866	0	0	0
megahit_49237_369-920		k_Bacteria;n_Terrabacteria group;p_Actinobacteria;c_Actinomycetia;o_Corynebacteriales;f_Nocardiaceae;g_Rhodococcus				ENOG4111H1X*		Function unknown		12.606	4.962	11.988	0	0	0
megahit_490917_147-332	alkB1_2, alkM	k_Bacteria;n_Terrabacteria group;p_Actinobacteria;c_Actinomycetia;o_Corynebacteriales;f_Nocardiaceae;g_Rhodococcus	K00496*	alkane 1-monooxygenase [EC:1.14.15.3]	Metabolism; Lipid metabolism; Fatty acid degradation | Metabolism; Xenobiotics biodegradation and metabolism; Caprolactam degradation	COG1773*	Rubredoxin	Energy production and conversion	PF00301 [Rubredoxin]	12.585	3.445	4.066	0	0	0
megahit_16366_2661-3617	speB	k_Bacteria;n_Terrabacteria group;p_Actinobacteria;c_Actinomycetia;o_Corynebacteriales;f_Nocardiaceae;g_Rhodococcus	K01480*	agmatinase [EC:3.5.3.11]	Metabolism; Amino acid metabolism; Arginine and proline metabolism	COG0010*	Arginase/agmatinase/formimionoglutamate hydrolase, arginase family	Amino acid transport and metabolism	PF00491 [Arginase family]	12.565	2.98	8.847	0	0	0
megahit_98928_455-937		k_Bacteria;n_Terrabacteria group;p_Actinobacteria;c_Actinomycetia;o_Corynebacteriales;f_Nocardiaceae;g_Rhodococcus				ENOG4112C33*		Function unknown		12.548	1.509	3.436	0	0	0
megahit_352275_2352-3749	rluB	k_Bacteria;n_Terrabacteria group;p_Actinobacteria;c_Actinomycetia;o_Corynebacteriales;f_Nocardiaceae;g_Rhodococcus	K06178*	23S rRNA pseudouridine2605 synthase [EC:5.4.99.22]	Brite Hierarchies; Protein families: genetic information processing; Ribosome biogenesis	COG1187*	16S rRNA uridine-516 pseudouridylate synthase and related pseudouridylate synthases	Translation, ribosomal structure and biogenesis	PF00849 [RNA pseudouridylate synthase]	12.547	1.806	7.423	0	0	0
megahit_418418_1032-1448		k_Bacteria;n_Terrabacteria group;p_Actinobacteria;c_Actinomycetia;o_Corynebacteriales;f_Nocardiaceae;g_Rhodococcus								12.535	2.591	7.607	0	0	0
megahit_291536_1322-1795	smpB	k_Bacteria;n_Terrabacteria group;p_Actinobacteria;c_Actinomycetia;o_Corynebacteriales;f_Nocardiaceae;g_Rhodococcus	K03664*	SsrA-binding protein	Not Included in Pathway or Brite; Unclassified: genetic information processing; Protein processing | Not Included in Pathway or Brite; Unclassified: signaling and cellular processes; Unclassified viral proteins	COG0691*	tmRNA-binding protein	Posttranslational modification, protein turnover, chaperones	PF01668 [SmpB protein]	12.516	2.783	6.648	0	0	0
megahit_362868_733-1530	parA, soj	k_Bacteria;n_Terrabacteria group;p_Actinobacteria;c_Actinomycetia;o_Corynebacteriales;f_Nocardiaceae;g_Rhodococcus	K03496*	chromosome partitioning protein	Brite Hierarchies; Protein families: genetic information processing; Chromosome and associated proteins | Brite Hierarchies; Protein families: signaling and cellular processes; Cytoskeleton proteins	COG1192*	ATPases involved in chromosome partitioning	Cell division and chromosome partitioning	PF01656 [CobQ/CobB/MinD/ParA nucleotide binding domain];PF06564 [Cellulose biosynthesis protein BcsQ];PF13614 [AAA domain]	12.497	1.385	7.292	0	0	0
megahit_302273_259-1503	rpoD	k_Bacteria;n_Terrabacteria group;p_Actinobacteria;c_Actinomycetia;o_Corynebacteriales;f_Nocardiaceae;g_Rhodococcus	K03086*	RNA polymerase primary sigma factor	Brite Hierarchies; Protein families: genetic information processing; Transcription machinery	COG0568*	DNA-directed RNA polymerase, sigma subunit (sigma70/sigma32)	Transcription	PF00140 [Sigma-70 factor, region 1.2];PF04539 [Sigma-70 region 3];PF04542 [Sigma-70 region 2 ];PF04545 [Sigma-70, region 4]	12.492	4.026	9.686	0	0	0
megahit_251640_531-1562		k_Bacteria;n_Terrabacteria group;p_Actinobacteria;c_Actinomycetia;o_Corynebacteriales;f_Nocardiaceae;g_Rhodococcus				ENOG410XPGX	AraC family transcriptional regulator	Transcription	PF00165 [Bacterial regulatory helix-turn-helix proteins, AraC family];PF12833 [Helix-turn-helix domain]	12.491	2.337	7.349	0	0	0
megahit_522769_8464-9105		k_Bacteria;n_Terrabacteria group;p_Actinobacteria;c_Actinomycetia;o_Corynebacteriales;f_Nocardiaceae;g_Rhodococcus								12.487	1.468	5.596	0	0	0
megahit_76734_256-1560		k_Bacteria;n_Terrabacteria group;p_Actinobacteria;c_Actinomycetia;o_Corynebacteriales;f_Nocardiaceae;g_Rhodococcus				ENOG4111M4H*	HNH endonuclease	Defense mechanisms	PF02720 [Domain of unknown function (DUF222)]	12.483	2.06	4.057	0	0	0
megahit_152497_793-1761	K07098	k_Bacteria;n_Terrabacteria group;p_Actinobacteria;c_Actinomycetia;o_Corynebacteriales;f_Nocardiaceae;g_Rhodococcus	K07098*	uncharacterized protein	Not Included in Pathway or Brite; Poorly characterized; Function unknown	COG1408*	Predicted phosphohydrolases	General function prediction only		12.476	1.569	10.255	0	0	0
megahit_332654_1259-1834	terD	k_Bacteria;n_Terrabacteria group;p_Actinobacteria;c_Actinomycetia;o_Corynebacteriales;f_Nocardiaceae;g_Rhodococcus	K05795*	tellurium resistance protein TerD	Not Included in Pathway or Brite; Unclassified: signaling and cellular processes; Signaling proteins	COG2310*	Uncharacterized proteins involved in stress response, homologs of TerZ and putative cAMP-binding protein CABP1	Signal transduction mechanisms	PF02342 [TerD domain]	12.471	4.668	19.294	0	0	0
megahit_1822_1-198	pfk, pfp	k_Bacteria;n_Terrabacteria group;p_Actinobacteria;c_Actinomycetia;o_Corynebacteriales;f_Nocardiaceae;g_Rhodococcus	K21071*	ATP-dependent phosphofructokinase / diphosphate-dependent phosphofructokinase [EC:2.7.1.11 2.7.1.90]	Metabolism; Carbohydrate metabolism; Glycolysis / Gluconeogenesis | Metabolism; Carbohydrate metabolism; Pentose phosphate pathway | Metabolism; Carbohydrate metabolism; Fructose and mannose metabolism | Metabolism; Carbohydrate metabolism; Galactose metabolism | Metabolism; Energy metabolism; Methane metabolism	COG0205*	6-phosphofructokinase	Carbohydrate transport and metabolism		12.471	1.206	3.183	0	0	0
megahit_295272_582-959		k_Bacteria;n_Terrabacteria group;p_Actinobacteria;c_Actinomycetia;o_Corynebacteriales;f_Nocardiaceae;g_Rhodococcus								12.471	1.894	5.891	0	0	0
megahit_55700_3-524		k_Bacteria;n_Terrabacteria group;p_Actinobacteria;c_Actinomycetia;o_Corynebacteriales;f_Nocardiaceae;g_Rhodococcus								12.471	0.915	4.668	0.012	0	0.017
megahit_26806_8298-8531		k_Bacteria;n_Terrabacteria group;p_Actinobacteria;c_Actinomycetia;o_Corynebacteriales;f_Nocardiaceae;g_Rhodococcus				ENOG411110F*	metal cation transporter	Inorganic ion transport and metabolism		12.471	0.644	4.04	0	0	0
megahit_67676_2264-2752	ich-Y	k_Bacteria;n_Terrabacteria group;p_Actinobacteria;c_Actinomycetia;o_Corynebacteriales;f_Nocardiaceae;g_Rhodococcus	K18290*	itaconyl-CoA hydratase [EC:4.2.1.56]	Metabolism; Carbohydrate metabolism; C5-Branched dibasic acid metabolism	COG2030*	Acyl dehydratase	Lipid metabolism	PF01575 [MaoC like domain];PF19315 []	12.46	1.516	2.535	0	0	0
megahit_158131_2943-3413		k_Bacteria;n_Terrabacteria group;p_Actinobacteria;c_Actinomycetia;o_Corynebacteriales;f_Nocardiaceae;g_Rhodococcus								12.459	2.641	6.78	0	0	0
megahit_427194_2-328	crp	k_Bacteria;n_Terrabacteria group;p_Actinobacteria;c_Actinomycetia;o_Corynebacteriales	K10914*	CRP/FNR family transcriptional regulator, cyclic AMP receptor protein	Environmental Information Processing; Signal transduction; Two-component system | Cellular Processes; Cellular community - prokaryotes; Quorum sensing | Cellular Processes; Cellular community - prokaryotes; Biofilm formation - Vibrio cholerae | Cellular Processes; Cellular community - prokaryotes; Biofilm formation - Pseudomonas aeruginosa | Cellular Processes; Cellular community - prokaryotes; B…	COG0664*	cAMP-binding proteins - catabolite gene activator and regulatory subunit of cAMP-dependent protein kinases	Signal transduction mechanisms	PF13545 [Crp-like helix-turn-helix domain]	12.454	0.538	3.276	0	0	0
megahit_512394_2871-3434		k_Bacteria;n_Terrabacteria group;p_Actinobacteria;c_Actinomycetia;o_Corynebacteriales;f_Nocardiaceae;g_Rhodococcus				COG1695*	Predicted transcriptional regulators	Transcription	PF03551 [Transcriptional regulator PadR-like family]	12.452	5.346	16.389	0	0	0
megahit_61008_2420-2656	ybcJ	k_Bacteria;n_Terrabacteria group;p_Actinobacteria;c_Actinomycetia;o_Corynebacteriales;f_Nocardiaceae;g_Rhodococcus	K14761*	ribosome-associated protein	Brite Hierarchies; Protein families: genetic information processing; Ribosome biogenesis	COG2501*	Uncharacterized conserved protein	Function unknown	PF13275 [S4 domain]	12.448	2.757	3.723	0	0	0
megahit_440815_2000-2935		k_Bacteria;n_Terrabacteria group;p_Actinobacteria;c_Actinomycetia;o_Corynebacteriales;f_Nocardiaceae;g_Rhodococcus				COG0667*	Predicted oxidoreductases (related to aryl-alcohol dehydrogenases)	Energy production and conversion	PF00248 [Aldo/keto reductase family]	12.436	2.013	3.816	0	0	0
megahit_39354_32057-32938		k_Bacteria;n_Terrabacteria group;p_Actinobacteria;c_Actinomycetia;o_Corynebacteriales;f_Nocardiaceae;g_Rhodococcus				COG1737*	Transcriptional regulators	Transcription	PF01380 [SIS domain];PF01418 [Helix-turn-helix domain, rpiR family]	12.434	1.752	3.859	0	0	0
megahit_235092_1265-1927		k_Bacteria;n_Terrabacteria group;p_Actinobacteria;c_Actinomycetia;o_Corynebacteriales;f_Nocardiaceae;g_Rhodococcus				ENOG410ZN4C*		Function unknown		12.43	3.013	6.369	0	0	0
megahit_345919_3575-3703		k_Bacteria;n_Terrabacteria group;p_Actinobacteria;c_Actinomycetia;o_Corynebacteriales;f_Nocardiaceae;g_Rhodococcus								12.429	1.363	16.285	0	0	0
megahit_434793_2-223	desK	k_Bacteria;n_Terrabacteria group;p_Actinobacteria;c_Actinomycetia;o_Corynebacteriales;f_Nocardiaceae;g_Rhodococcus	K07778*	two-component system, NarL family, sensor histidine kinase DesK [EC:2.7.13.3]	Environmental Information Processing; Signal transduction; Two-component system | Brite Hierarchies; Protein families: metabolism; Protein kinases | Brite Hierarchies; Protein families: signaling and cellular processes; Two-component system	COG4585*	Signal transduction histidine kinase	Signal transduction mechanisms		12.422	1.358	0.568	0	0	0
megahit_552027_115-906	fabG	k_Bacteria;n_Terrabacteria group;p_Actinobacteria;c_Actinomycetia;o_Corynebacteriales;f_Nocardiaceae;g_Rhodococcus	K00059*	3-oxoacyl-[acyl-carrier protein] reductase [EC:1.1.1.100]	Metabolism; Lipid metabolism; Fatty acid biosynthesis | Metabolism; Metabolism of cofactors and vitamins; Biotin metabolism | Metabolism; Biosynthesis of other secondary metabolites; Prodigiosin biosynthesis | Brite Hierarchies; Protein families: metabolism; Lipid biosynthesis proteins	COG1028*	Dehydrogenases with different specificities (related to short-chain alcohol dehydrogenases)	General function prediction only|Secondary metabolites biosynthesis, transport and catabolism|Lipid metabolism	PF00106 [short chain dehydrogenase];PF13561 [Enoyl-(Acyl carrier protein) reductase]	12.39	1.904	4.854	0	0	0
megahit_294794_1728-2123		k_Bacteria;n_Terrabacteria group;p_Actinobacteria;c_Actinomycetia;o_Corynebacteriales;f_Nocardiaceae;g_Rhodococcus				ENOG4111VUS*		Function unknown		12.39	1.713	6.419	0	0	0
megahit_219147_1-189		k_Bacteria;n_Terrabacteria group;p_Actinobacteria;c_Actinomycetia;o_Corynebacteriales;f_Nocardiaceae;g_Rhodococcus				ENOG4111IGG*	aig2 family	Function unknown		12.386	0.266	1.778	0	0	0
megahit_490712_27-713	birA	k_Bacteria;n_Terrabacteria group;p_Actinobacteria;c_Actinomycetia;o_Corynebacteriales;f_Nocardiaceae;g_Rhodococcus	K03524*	BirA family transcriptional regulator, biotin operon repressor / biotin---[acetyl-CoA-carboxylase] ligase [EC:6.3.4.15]	Metabolism; Metabolism of cofactors and vitamins; Biotin metabolism | Brite Hierarchies; Protein families: genetic information processing; Transcription factors	COG0340*	Biotin-(acetyl-CoA carboxylase) ligase	Coenzyme metabolism	PF03099 [Biotin/lipoate A/B protein ligase family]	12.369	2.066	4.342	0.019	0	0.052
megahit_228013_23654-24340		k_Bacteria;n_Terrabacteria group;p_Actinobacteria;c_Actinomycetia;o_Corynebacteriales;f_Nocardiaceae;g_Rhodococcus								12.369	0.969	6.942	0	0	0
megahit_556831_850-1236		k_Bacteria;n_Terrabacteria group;p_Actinobacteria;c_Actinomycetia								12.346	2.889	4.94	0	0	0
megahit_412412_760-1053		k_Bacteria;n_Terrabacteria group;p_Actinobacteria;c_Actinomycetia;o_Corynebacteriales;f_Nocardiaceae;g_Rhodococcus				ENOG410Y28N*		Function unknown	PF14230 [Domain of unknown function (DUF4333)]	12.325	0.47	6.502	0	0	0
megahit_228013_3801-4532		k_Bacteria;n_Terrabacteria group;p_Actinobacteria;c_Actinomycetia;o_Corynebacteriales;f_Nocardiaceae;g_Rhodococcus								12.31	1.905	7.72	0	0	0
megahit_263012_1512-2942	pntB	k_Bacteria;n_Terrabacteria group;p_Actinobacteria;c_Actinomycetia;o_Corynebacteriales;f_Nocardiaceae;g_Rhodococcus	K00325*	H+-translocating NAD(P) transhydrogenase subunit beta [EC:1.6.1.2 7.1.1.1]	Metabolism; Metabolism of cofactors and vitamins; Nicotinate and nicotinamide metabolism	COG1282*	NAD/NADP transhydrogenase beta subunit	Energy production and conversion	PF02233 [NAD(P) transhydrogenase beta subunit]	12.302	1.73	9.058	0	0	0
megahit_309964_962-1339		k_Bacteria;n_Terrabacteria group;p_Actinobacteria;c_Actinomycetia;o_Corynebacteriales;f_Nocardiaceae;g_Rhodococcus								12.301	4.786	6.447	0	0	0
megahit_295954_1048-1644		k_Bacteria;n_Terrabacteria group;p_Actinobacteria;c_Actinomycetia;o_Corynebacteriales;f_Nocardiaceae;g_Rhodococcus				ENOG410ZWNV*	thioesterase Superfamily protein	Function unknown		12.3	1.705	5.067	0	0	0
megahit_176127_2286-2864		k_Bacteria;n_Terrabacteria group;p_Actinobacteria;c_Actinomycetia;o_Corynebacteriales;f_Nocardiaceae;g_Rhodococcus				COG1853*	Conserved protein/domain typically associated with flavoprotein oxygenases, DIM6/NTAB family	General function prediction only	PF01613 [Flavin reductase like domain]	12.295	0.673	3.519	0	0	0
megahit_158131_3796-4335		k_Bacteria;n_Terrabacteria group;p_Actinobacteria;c_Actinomycetia;o_Corynebacteriales;f_Nocardiaceae;g_Rhodococcus				ENOG410Y05W		Function unknown		12.292	4.63	10.582	0	0	0.016
megahit_149672_6030-6209		k_Bacteria;n_Terrabacteria group;p_Actinobacteria;c_Actinomycetia;o_Corynebacteriales;f_Nocardiaceae;g_Rhodococcus;species n_Rhodococcus erythropolis group;s_Rhodococcus qingshengii								12.292	2.582	7.47	0	0	0
megahit_375608_3-122		k_Bacteria;n_Terrabacteria group;p_Actinobacteria;c_Actinomycetia;o_Corynebacteriales;f_Nocardiaceae;g_Rhodococcus				COG2951*	Membrane-bound lytic murein transglycosylase B	Cell envelope biogenesis, outer membrane		12.292	0.942	5.252	0	0	0
megahit_381544_1032-1574	gpx	k_Bacteria;n_Terrabacteria group;p_Actinobacteria;c_Actinomycetia;o_Corynebacteriales;f_Nocardiaceae;g_Rhodococcus	K00432*	glutathione peroxidase [EC:1.11.1.9]	Metabolism; Lipid metabolism; Arachidonic acid metabolism | Metabolism; Metabolism of other amino acids; Glutathione metabolism | Organismal Systems; Endocrine system; Thyroid hormone synthesis	COG0386*	Glutathione peroxidase	Posttranslational modification, protein turnover, chaperones	PF00255 [Glutathione peroxidase]	12.284	2.915	9.285	0	0	0
megahit_56365_174-779		k_Bacteria								12.277	6.676	5.616	0	0	0.029
megahit_434164_3192-4142		k_Bacteria;n_Terrabacteria group;p_Actinobacteria;c_Actinomycetia;o_Corynebacteriales;f_Nocardiaceae;g_Rhodococcus				ENOG4111J1E*		Function unknown		12.274	2.484	5.346	0	0	0
megahit_391198_1-81		k_Bacteria;n_Terrabacteria group;p_Actinobacteria;c_Actinomycetia;o_Corynebacteriales;f_Nocardiaceae;g_Rhodococcus								12.273	0	0	0	0	0
megahit_376945_1-507	purL, PFAS	k_Bacteria;n_Terrabacteria group;p_Actinobacteria;c_Actinomycetia;o_Corynebacteriales;f_Nocardiaceae;g_Rhodococcus	K01952*	phosphoribosylformylglycinamidine synthase [EC:6.3.5.3]	Metabolism; Nucleotide metabolism; Purine metabolism	COG0046*	Phosphoribosylformylglycinamidine (FGAM) synthase, synthetase domain	Nucleotide transport and metabolism	PF02769 [AIR synthase related protein, C-terminal domain]	12.27	0.372	0.663	0	0	0
megahit_523961_992-1357		k_Bacteria;n_Terrabacteria group;p_Actinobacteria;c_Actinomycetia;o_Corynebacteriales;f_Nocardiaceae;g_Rhodococcus				ENOG4112ASI*		Function unknown		12.266	2.54	11.882	0	0	0
megahit_423498_3387-3875		k_Bacteria;n_Terrabacteria group;p_Actinobacteria;c_Actinomycetia;o_Corynebacteriales;f_Nocardiaceae;g_Rhodococcus				ENOG410XUB6*	Transcriptional regulator, MarR Family	Transcription		12.263	1.876	3.738	0	0	0
megahit_440815_172-867	PGAM, gpmA	k_Bacteria;n_Terrabacteria group;p_Actinobacteria;c_Actinomycetia;o_Corynebacteriales;f_Nocardiaceae;g_Rhodococcus	K01834*	2,3-bisphosphoglycerate-dependent phosphoglycerate mutase [EC:5.4.2.11]	Metabolism; Carbohydrate metabolism; Glycolysis / Gluconeogenesis | Metabolism; Energy metabolism; Methane metabolism | Metabolism; Amino acid metabolism; Glycine, serine and threonine metabolism | Organismal Systems; Endocrine system; Glucagon signaling pathway | Human Diseases; Cancers: Overview; Central carbon metabolism in cancer | Brite Hierarchies; Protein families: genetic information proc…	COG0406*	Fructose-2,6-bisphosphatase	Carbohydrate transport and metabolism	PF00300 [Histidine phosphatase superfamily (branch 1)]	12.256	2.112	3.381	0	0	0
megahit_350100_902-1438		k_Bacteria;n_Terrabacteria group;p_Actinobacteria;c_Actinomycetia;o_Corynebacteriales;f_Nocardiaceae;g_Rhodococcus								12.242	3.135	7.707	0	0	0
megahit_31009_2270-2455		k_Bacteria;n_Terrabacteria group;p_Actinobacteria;c_Actinomycetia;o_Corynebacteriales;f_Nocardiaceae;g_Rhodococcus;species n_Rhodococcus erythropolis group;s_Rhodococcus erythropolis				COG2239*	Mg/Co/Ni transporter MgtE (contains CBS domain)	Inorganic ion transport and metabolism		12.241	1.959	1.129	0	0	0
megahit_368739_9427-10875	ALDH	k_Bacteria;n_Terrabacteria group;p_Actinobacteria;c_Actinomycetia;o_Corynebacteriales;f_Nocardiaceae;g_Rhodococcus	K00128	aldehyde dehydrogenase (NAD+) [EC:1.2.1.3]	Metabolism; Carbohydrate metabolism; Glycolysis / Gluconeogenesis | Metabolism; Carbohydrate metabolism; Ascorbate and aldarate metabolism | Metabolism; Carbohydrate metabolism; Pyruvate metabolism | Metabolism; Lipid metabolism; Fatty acid degradation | Metabolism; Lipid metabolism; Glycerolipid metabolism | Metabolism; Amino acid metabolism; Valine, leucine and isoleucine degradation | Metaboli…	COG1012*	NAD-dependent aldehyde dehydrogenases	Energy production and conversion	PF00171 [Aldehyde dehydrogenase family]	12.238	3.468	9.293	0	0	0
megahit_129569_1925-2422	nusB	k_Bacteria;n_Terrabacteria group;p_Actinobacteria;c_Actinomycetia;o_Corynebacteriales;f_Nocardiaceae;g_Rhodococcus	K03625*	N utilization substance protein B	Brite Hierarchies; Protein families: genetic information processing; Transcription machinery | Brite Hierarchies; Protein families: genetic information processing; Ribosome biogenesis	COG0781*	Transcription termination factor	Transcription	PF01029 [NusB family]	12.234	2.321	5.568	0	0	0
megahit_513462_3520-4017		k_Bacteria;n_Terrabacteria group;p_Actinobacteria;c_Actinomycetia;o_Corynebacteriales;f_Nocardiaceae;g_Rhodococcus;species n_Rhodococcus erythropolis group;s_Rhodococcus erythropolis				COG0526*	Thiol-disulfide isomerase and thioredoxins	Energy production and conversion|Posttranslational modification, protein turnover, chaperones		12.234	2.775	3.333	0	0	0
megahit_245584_1113-1382		k_Bacteria;n_Terrabacteria group;p_Actinobacteria;c_Actinomycetia;o_Corynebacteriales;f_Nocardiaceae;g_Rhodococcus				ENOG4112269*	XRE family Transcriptional regulator	Transcription		12.233	2.885	7.314	0	0	0
megahit_147824_12500-14803	copA, ATP7	k_Bacteria;n_Terrabacteria group;p_Actinobacteria;c_Actinomycetia;o_Corynebacteriales;f_Nocardiaceae;g_Rhodococcus	K17686*	Cu+-exporting ATPase [EC:3.6.3.54]	Environmental Information Processing; Signal transduction; MAPK signaling pathway - plant | Human Diseases; Drug resistance: Antineoplastic; Platinum drug resistance	COG2217*	Cation transport ATPase	Inorganic ion transport and metabolism	PF00122 [E1-E2 ATPase];PF00403 [Heavy-metal-associated domain];PF00702 [haloacid dehalogenase-like hydrolase]	12.22	2.372	6.237	0	0	0
megahit_268300_1191-1610	ndk, NME	k_Bacteria;n_Terrabacteria group;p_Actinobacteria;c_Actinomycetia;o_Corynebacteriales;f_Nocardiaceae;g_Rhodococcus	K00940*	nucleoside-diphosphate kinase [EC:2.7.4.6]	Metabolism; Nucleotide metabolism; Purine metabolism | Metabolism; Nucleotide metabolism; Pyrimidine metabolism | Metabolism; Xenobiotics biodegradation and metabolism; Drug metabolism - other enzymes | Environmental Information Processing; Signal transduction; MAPK signaling pathway - plant | Brite Hierarchies; Protein families: genetic information processing; Membrane trafficking	COG0105*	Nucleoside diphosphate kinase	Nucleotide transport and metabolism	PF00334 [Nucleoside diphosphate kinase]	12.216	2.782	5.702	0	0	0
megahit_574044_1-84	clpC	k_Bacteria;n_Terrabacteria group;p_Actinobacteria;c_Actinomycetia;o_Corynebacteriales;f_Nocardiaceae;g_Rhodococcus	K03696*	ATP-dependent Clp protease ATP-binding subunit ClpC	Brite Hierarchies; Protein families: genetic information processing; Chaperones and folding catalysts	COG0542*	ATPases with chaperone activity, ATP-binding subunit	Posttranslational modification, protein turnover, chaperones		12.216	1.197	0.75	0	0	0
megahit_176129_2431-2808		k_Bacteria;n_Terrabacteria group;p_Actinobacteria;c_Actinomycetia;o_Corynebacteriales;f_Nocardiaceae;g_Rhodococcus				ENOG4111TP0*		Function unknown		12.216	4.62	4.78	0	0	0
megahit_535504_621-704		k_Bacteria;n_Terrabacteria group;p_Actinobacteria;c_Actinomycetia;o_Propionibacteriales;f_Propionibacteriaceae;g_Cutibacterium;s_Cutibacterium modestum								12.216	0.598	0	0	0	0
megahit_198561_1328-1582	RP-L31, rpmE	k_Bacteria;n_Terrabacteria group;p_Actinobacteria;c_Actinomycetia;o_Corynebacteriales;f_Nocardiaceae;g_Rhodococcus	K02909*	large subunit ribosomal protein L31	Genetic Information Processing; Translation; Ribosome | Brite Hierarchies; Protein families: genetic information processing; Ribosome	COG0254*	Ribosomal protein L31	Translation, ribosomal structure and biogenesis	PF01197 [Ribosomal protein L31]	12.198	4.385	14.417	0	0	0
megahit_345919_2141-2395		k_Bacteria;n_Terrabacteria group;p_Actinobacteria;c_Actinomycetia;o_Corynebacteriales;f_Nocardiaceae;g_Rhodococcus								12.198	3.4	10.875	0	0	0
megahit_589626_4202-4414		k_Bacteria;n_Terrabacteria group;p_Actinobacteria;c_Actinomycetia;o_Corynebacteriales;f_Nocardiaceae;g_Rhodococcus				ENOG410XUY7*		Function unknown		12.195	0.944	7.792	0	0	0
megahit_34524_2-130		k_Bacteria;n_Terrabacteria group;p_Actinobacteria;c_Actinomycetia;o_Corynebacteriales;f_Nocardiaceae;g_Rhodococcus				ENOG4111N0X*		Function unknown		12.181	0.292	0	0	0	0
megahit_150814_1-453		k_Bacteria;n_Terrabacteria group;p_Actinobacteria;c_Actinomycetia;o_Corynebacteriales;f_Nocardiaceae;g_Rhodococcus				ENOG41124IY*	Membrane	Function unknown	PF11239 [Protein of unknown function (DUF3040)]	12.176	2.496	7.049	0	0	0
megahit_356987_1895-2545	sepF	k_Bacteria;n_Terrabacteria group;p_Actinobacteria;c_Actinomycetia;o_Corynebacteriales;f_Nocardiaceae;g_Rhodococcus	K09772*	cell division inhibitor SepF	Brite Hierarchies; Protein families: genetic information processing; Chromosome and associated proteins	COG1799*	Uncharacterized protein conserved in bacteria	Function unknown	PF04472 [Cell division protein SepF]	12.167	2.142	5.97	0	0	0
megahit_48773_1461-2525		k_Bacteria;n_Terrabacteria group;p_Actinobacteria;c_Actinomycetia;o_Corynebacteriales;f_Nocardiaceae							PF05621 [Bacterial TniB protein];PF13401 [AAA domain]	12.164	3.374	11.066	0	0	0
megahit_134851_1660-1920		k_Bacteria;n_Terrabacteria group;p_Actinobacteria;c_Actinomycetia;o_Corynebacteriales;f_Nocardiaceae;g_Rhodococcus				ENOG410XTCQ*		Function unknown	PF13622 [Thioesterase-like superfamily]	12.163	1.3	2.576	0	0	0
megahit_286153_1-1605		k_Bacteria;n_Terrabacteria group;p_Actinobacteria;c_Actinomycetia;o_Corynebacteriales;f_Nocardiaceae;g_Rhodococcus							PF01083 [Cutinase]	12.148	1.613	6.95	0	0	0
megahit_147824_6043-6309	K08982	k_Bacteria;n_Terrabacteria group;p_Actinobacteria;c_Actinomycetia;o_Corynebacteriales;f_Nocardiaceae;g_Rhodococcus	K08982*	putative membrane protein	Not Included in Pathway or Brite; Poorly characterized; General function prediction only					12.13	3.811	14.477	0	0	0
megahit_376935_1769-1924		k_Bacteria;n_Terrabacteria group;p_Actinobacteria;c_Actinomycetia;o_Corynebacteriales;f_Nocardiaceae;g_Rhodococcus								12.128	0	0	0	0	0
megahit_282795_2316-3527	PGK, pgk	k_Bacteria;n_Terrabacteria group;p_Actinobacteria;c_Actinomycetia;o_Corynebacteriales;f_Nocardiaceae;g_Rhodococcus	K00927*	phosphoglycerate kinase [EC:2.7.2.3]	Metabolism; Carbohydrate metabolism; Glycolysis / Gluconeogenesis | Metabolism; Energy metabolism; Carbon fixation in photosynthetic organisms | Brite Hierarchies; Protein families: signaling and cellular processes; Exosome	COG0126*	3-phosphoglycerate kinase	Carbohydrate transport and metabolism	PF00162 [Phosphoglycerate kinase]	12.118	2.094	7.973	0	0	0
megahit_312780_7220-9154	prpE	k_Bacteria;n_Terrabacteria group;p_Actinobacteria;c_Actinomycetia;o_Corynebacteriales;f_Nocardiaceae;g_Rhodococcus	K01908*	propionyl-CoA synthetase [EC:6.2.1.17]	Metabolism; Carbohydrate metabolism; Propanoate metabolism | Brite Hierarchies; Protein families: metabolism; Lipid biosynthesis proteins	COG0365*	Acyl-coenzyme A synthetases/AMP-(fatty) acid ligases	Lipid metabolism	PF00501 [AMP-binding enzyme];PF13193 [AMP-binding enzyme C-terminal domain]	12.114	2.61	11.204	0	0	0
megahit_522769_14910-15746		k_Bacteria;n_Terrabacteria group;p_Actinobacteria;c_Actinomycetia;o_Corynebacteriales;f_Nocardiaceae;g_Rhodococcus								12.107	2.146	11.922	0	0	0
megahit_522769_32935-33954		k_Bacteria;n_Terrabacteria group;p_Actinobacteria;c_Actinomycetia;o_Corynebacteriales;f_Nocardiaceae;g_Rhodococcus								12.104	2.734	8.939	0	0	0
megahit_233986_2614-2772		k_Bacteria;n_Terrabacteria group;p_Actinobacteria;c_Actinomycetia;o_Corynebacteriales;f_Nocardiaceae;g_Rhodococcus								12.101	2.687	7.267	0	0	0
megahit_106323_9455-9886		k_Bacteria;n_Terrabacteria group;p_Actinobacteria;c_Actinomycetia;o_Corynebacteriales;f_Nocardiaceae;g_Rhodococcus								12.099	3.432	11.963	0	0	0
megahit_54753_799-2682		k_Bacteria;n_Terrabacteria group;p_Actinobacteria;c_Actinomycetia;o_Corynebacteriales;f_Nocardiaceae;g_Rhodococcus				COG0627;COG5479*			PF00756 [Putative esterase];PF08310 [LGFP repeat]	12.085	2.174	8.854	0	0	0
megahit_160748_1-69		k_Bacteria;n_Terrabacteria group;p_Actinobacteria;c_Actinomycetia;o_Corynebacteriales;f_Nocardiaceae;g_Rhodococcus				ENOG410Y36A*	Protein of unknown function (DUF2631)	Function unknown		12.083	2.185	6.394	0	0	0
megahit_166994_3676-4089		k_Bacteria;n_Terrabacteria group;p_Actinobacteria;c_Actinomycetia;o_Corynebacteriales;f_Nocardiaceae;g_Rhodococcus				COG3682*	Predicted transcriptional regulator	Transcription	PF03965 [Penicillinase repressor]	12.083	2.792	5.125	0	0	0
megahit_228013_28584-29021		k_Bacteria;n_Terrabacteria group;p_Actinobacteria;c_Actinomycetia;o_Corynebacteriales;f_Nocardiaceae;g_Rhodococcus								12.08	2.266	8.969	0	0	0
megahit_150036_8280-8858	rpoE	k_Bacteria;n_Terrabacteria group;p_Actinobacteria;c_Actinomycetia;o_Corynebacteriales;f_Nocardiaceae;g_Rhodococcus	K03088*	RNA polymerase sigma-70 factor, ECF subfamily	Brite Hierarchies; Protein families: genetic information processing; Transcription machinery	ENOG4110PD0*	Sigma-70, region 4	Transcription	PF04542 [Sigma-70 region 2 ]	12.074	3.385	16.981	0	0	0
megahit_68699_2467-3717	kas	k_Bacteria;n_Terrabacteria group;p_Actinobacteria;c_Actinomycetia;o_Corynebacteriales;f_Nocardiaceae;g_Rhodococcus	K11609*	beta-ketoacyl ACP synthase [EC:2.3.1.-]	Brite Hierarchies; Protein families: metabolism; Lipid biosynthesis proteins	COG0304*	3-oxoacyl-(acyl-carrier-protein) synthase	Secondary metabolites biosynthesis, transport and catabolism|Lipid metabolism	PF00109 [Beta-ketoacyl synthase, N-terminal domain];PF02801 [Beta-ketoacyl synthase, C-terminal domain]	12.073	3.364	13.25	0	0	0
megahit_73651_728-1285		k_Bacteria;n_Terrabacteria group;p_Actinobacteria;c_Actinomycetia;o_Corynebacteriales;f_Nocardiaceae;g_Rhodococcus								12.068	0.428	6.814	0	0	0
megahit_546322_3-95		k_Bacteria;n_Terrabacteria group;p_Actinobacteria;c_Actinomycetia;o_Corynebacteriales;f_Nocardiaceae;g_Rhodococcus				ENOG410XP57*	glycosyl transferase group 1	Cell wall/membrane/envelope biogenesis		12.068	0.27	0	0	0	0
megahit_476125_1184-1300		k_Bacteria;n_Terrabacteria group;p_Actinobacteria;c_Actinomycetia;o_Corynebacteriales;f_Nocardiaceae;g_Rhodococcus								12.059	0.966	6.105	0	0	0
megahit_514908_301-1005		k_Bacteria;n_Terrabacteria group;p_Actinobacteria;c_Actinomycetia;o_Corynebacteriales;f_Nocardiaceae;g_Rhodococcus								12.054	2.531	8.463	0	0	0
megahit_7996_831-1682		k_Bacteria;n_Terrabacteria group;p_Actinobacteria;c_Actinomycetia;o_Corynebacteriales;f_Nocardiaceae;g_Rhodococcus				ENOG410ZHNC*		Function unknown		12.044	3.17	10.775	0	0	0
megahit_90010_1-96		k_Bacteria;p_Proteobacteria;c_Alphaproteobacteria;o_Hyphomicrobiales;f_Methylobacteriaceae;g_Methylobacterium								12.025	1.047	0	0	0	0
megahit_48773_4583-5257		k_Bacteria;n_Terrabacteria group;p_Actinobacteria;c_Actinomycetia;o_Corynebacteriales				ENOG4111V4H*		Function unknown		12.019	4.058	8.839	0	0	0
megahit_514908_1011-1421		k_Bacteria;n_Terrabacteria group;p_Actinobacteria;c_Actinomycetia;o_Corynebacteriales;f_Nocardiaceae;g_Rhodococcus								12.015	3.362	6.338	0	0	0
megahit_6552_2-1381	metH, MTR	k_Bacteria;n_Terrabacteria group;p_Actinobacteria;c_Actinomycetia;o_Corynebacteriales;f_Nocardiaceae;g_Rhodococcus	K00548*	5-methyltetrahydrofolate--homocysteine methyltransferase [EC:2.1.1.13]	Metabolism; Amino acid metabolism; Cysteine and methionine metabolism | Metabolism; Metabolism of other amino acids; Selenocompound metabolism | Metabolism; Metabolism of cofactors and vitamins; One carbon pool by folate	COG0646;COG1410*			PF02310 [B12 binding domain];PF02965 [Vitamin B12 dependent methionine synthase, activation domain]	12.014	1.675	11.22	0	0	0
megahit_335117_1428-2108		k_Bacteria;n_Terrabacteria group;p_Actinobacteria;c_Actinomycetia;o_Corynebacteriales;f_Nocardiaceae;g_Rhodococcus								12.008	2.878	7.712	0	0	0
megahit_187567_2-148	jag	k_Bacteria;n_Terrabacteria group;p_Actinobacteria;c_Actinomycetia;o_Corynebacteriales;f_Nocardiaceae;g_Rhodococcus	K06346*	spoIIIJ-associated protein	Not Included in Pathway or Brite; Unclassified: signaling and cellular processes; Cell growth	COG1847*	Predicted RNA-binding protein	General function prediction only	PF01424 [R3H domain]	11.998	0.427	1	0	0	0
megahit_53194_1091-1312		k_Bacteria;n_Terrabacteria group;p_Actinobacteria;c_Actinomycetia;o_Corynebacteriales;f_Nocardiaceae;g_Rhodococcus								11.989	0.849	10.599	0	0	0
megahit_345919_2736-3575		k_Bacteria;n_Terrabacteria group;p_Actinobacteria;c_Actinomycetia;o_Corynebacteriales;f_Nocardiaceae;g_Rhodococcus								11.987	2.124	7.453	0	0	0
megahit_39157_2039-2833		k_Bacteria;n_Terrabacteria group;p_Actinobacteria;c_Actinomycetia;o_Corynebacteriales;f_Nocardiaceae;g_Rhodococcus				ENOG410YIX1*	Membrane	Function unknown	PF11303 [Protein of unknown function (DUF3105)]	11.98	3.018	7.267	0	0	0
megahit_172586_72-320	mbtH, nocI	k_Bacteria;n_Terrabacteria group;p_Actinobacteria;c_Actinomycetia;o_Corynebacteriales;f_Nocardiaceae	K05375*	MbtH protein	Metabolism; Biosynthesis of other secondary metabolites; Monobactam biosynthesis	COG3251*	Uncharacterized protein conserved in bacteria	Function unknown	PF03621 [MbtH-like protein]	11.977	2.119	6.328	0	0	0
megahit_408337_606-932	K07483	k_Bacteria;n_Terrabacteria group;p_Actinobacteria;c_Actinomycetia;o_Corynebacteriales;f_Nocardiaceae;g_Rhodococcus	K07483*	transposase	Not Included in Pathway or Brite; Unclassified: genetic information processing; Replication and repair	COG2963*	Transposase and inactivated derivatives	DNA replication, recombination and repair		11.964	1.767	12.849	0	0	0
megahit_37197_89-568		k_Bacteria;n_Terrabacteria group;p_Actinobacteria;c_Actinomycetia;o_Corynebacteriales;f_Nocardiaceae;g_Rhodococcus				ENOG4111PT4*		Function unknown	PF17174 [Domain of unknown function (DUF5130)]	11.958	0.707	0.263	0	0	0
megahit_246009_906-1613		k_Bacteria;n_Terrabacteria group;p_Actinobacteria;c_Actinomycetia;o_Corynebacteriales;f_Nocardiaceae;g_Rhodococcus;species n_Rhodococcus erythropolis group;s_Rhodococcus qingshengii								11.957	1.828	6.32	0	0	0
megahit_538305_5908-6264		k_Bacteria;n_Terrabacteria group;p_Actinobacteria;c_Actinomycetia;o_Corynebacteriales;f_Nocardiaceae;g_Rhodococcus				ENOG4111SQX*	Cyclase dehydrase	Function unknown	PF10604 [Polyketide cyclase / dehydrase and lipid transport]	11.947	2.886	17.948	0	0	0
megahit_92279_2296-2655		k_Bacteria;n_Terrabacteria group;p_Actinobacteria;c_Actinomycetia;o_Corynebacteriales;f_Nocardiaceae;g_Rhodococcus				COG3682*	Predicted transcriptional regulator	Transcription	PF03965 [Penicillinase repressor]	11.936	4.293	3.501	0	0	0
megahit_228013_13947-14573		k_Bacteria;n_Terrabacteria group;p_Actinobacteria;c_Actinomycetia;o_Corynebacteriales;f_Nocardiaceae;g_Rhodococcus								11.916	1.964	7.036	0	0	0
megahit_161588_1321-1557		k_Bacteria;n_Terrabacteria group;p_Actinobacteria;c_Actinomycetia;o_Corynebacteriales;f_Nocardiaceae;g_Rhodococcus				ENOG411251M*	Protein of unknown function (DUF3039)	Function unknown	PF11238 [Protein of unknown function (DUF3039)]	11.907	3.552	13.474	0	0	0
megahit_130866_2-133		k_Bacteria;p_Proteobacteria;c_Betaproteobacteria;o_Burkholderiales;f_Burkholderiaceae;g_Cupriavidus;s_Cupriavidus oxalaticus				ENOG41122GY*		Function unknown		11.904	3.807	12.096	0.098	0	0
megahit_158131_13247-13774		k_Bacteria;n_Terrabacteria group;p_Actinobacteria;c_Actinomycetia;o_Corynebacteriales;f_Nocardiaceae;g_Rhodococcus;n_unclassified Rhodococcus;s_Rhodococcus sp.								11.904	1.666	11.101	0	0	0
megahit_261174_1007-1273	TC.CPA1	k_Bacteria;n_Terrabacteria group;p_Actinobacteria;c_Actinomycetia;o_Corynebacteriales;f_Nocardiaceae	K03316	monovalent cation:H+ antiporter, CPA1 family	Not Included in Pathway or Brite; Unclassified: signaling and cellular processes; Transport	ENOG41122S3*	zinc finger	Function unknown		11.89	2.776	4.406	0	0	0
megahit_335752_3689-4036		k_Bacteria;n_Terrabacteria group;p_Actinobacteria;c_Actinomycetia;o_Corynebacteriales;f_Nocardiaceae;g_Rhodococcus								11.887	2.708	7.425	0	0	0
megahit_430527_973-1242	mnhF, mrpF	k_Bacteria;n_Terrabacteria group;p_Actinobacteria;c_Actinomycetia;o_Corynebacteriales;f_Nocardiaceae;g_Rhodococcus	K05570*	multicomponent Na+:H+ antiporter subunit F	Brite Hierarchies; Protein families: signaling and cellular processes; Transporters	COG2212*	Multisubunit Na+/H+ antiporter, MnhF subunit	Inorganic ion transport and metabolism	PF04066 [Multiple resistance and pH regulation protein F (MrpF / PhaF)]	11.877	2.792	4.591	0	0	0
megahit_306926_8720-8989	csoR, ricR	k_Bacteria;n_Terrabacteria group;p_Actinobacteria;c_Actinomycetia;o_Corynebacteriales;f_Nocardiaceae;g_Rhodococcus	K21600*	CsoR family transcriptional regulator, copper-sensing transcriptional repressor	Brite Hierarchies; Protein families: genetic information processing; Transcription factors	COG1937*	Uncharacterized protein conserved in bacteria	Function unknown	PF02583 [Metal-sensitive transcriptional repressor]	11.877	0.838	11.593	0	0	0
megahit_240746_1792-2115	whiB1_2_3_4	k_Bacteria;n_Terrabacteria group;p_Actinobacteria;c_Actinomycetia;o_Corynebacteriales;f_Nocardiaceae;g_Rhodococcus	K18955*	WhiB family transcriptional regulator, redox-sensing transcriptional regulator	Brite Hierarchies; Protein families: genetic information processing; Transcription factors	ENOG4111W0R*	Acts as a transcriptional regulator. Probably redox- responsive. The apo- but not holo-form probably binds D (By similarity)	Transcription	PF02467 [Transcription factor WhiB]	11.877	4.42	3.566	0	0	0
megahit_9242_3-83		k_Bacteria;n_Terrabacteria group;p_Actinobacteria;c_Actinomycetia;o_Corynebacteriales;f_Nocardiaceae;g_Rhodococcus				ENOG410XTQ0*	membrane	Function unknown		11.877	4.808	0.259	0	0	0
megahit_522769_27846-28631		k_Bacteria;n_Terrabacteria group;p_Actinobacteria;c_Actinomycetia;o_Corynebacteriales;f_Nocardiaceae;g_Rhodococcus				ENOG4111SWN*	integral membrane protein	Function unknown	PF04307 [LexA-binding, inner membrane-associated putative hydrolase]	11.872	2.35	7.992	0	0	0
megahit_26468_2-652	alkB1_2, alkM	k_Bacteria;n_Terrabacteria group;p_Actinobacteria;c_Actinomycetia;o_Corynebacteriales;f_Nocardiaceae;g_Rhodococcus	K00496*	alkane 1-monooxygenase [EC:1.14.15.3]	Metabolism; Lipid metabolism; Fatty acid degradation | Metabolism; Xenobiotics biodegradation and metabolism; Caprolactam degradation	ENOG410XQF4*	Alkane 1-monooxygenase	Lipid transport and metabolism	PF00487 [Fatty acid desaturase]	11.871	0.753	7.39	0	0	0
megahit_236733_12292-12810		k_Bacteria;n_Terrabacteria group;p_Actinobacteria;c_Actinomycetia;o_Corynebacteriales;f_Nocardiaceae;g_Rhodococcus;n_unclassified Rhodococcus;s_Rhodococcus sp.								11.863	4.043	7.084	0	0	0
megahit_59093_472-1758	ENO, eno	k_Bacteria;n_Terrabacteria group;p_Actinobacteria;c_Actinomycetia;o_Corynebacteriales;f_Nocardiaceae;g_Rhodococcus	K01689*	enolase [EC:4.2.1.11]	Metabolism; Carbohydrate metabolism; Glycolysis / Gluconeogenesis | Metabolism; Energy metabolism; Methane metabolism | Genetic Information Processing; Folding, sorting and degradation; RNA degradation | Environmental Information Processing; Signal transduction; HIF-1 signaling pathway | Brite Hierarchies; Protein families: genetic information processing; Messenger RNA biogenesis | Brite Hierarch…	COG0148*	Enolase	Carbohydrate transport and metabolism	PF00113 [Enolase, C-terminal TIM barrel domain];PF03952 [Enolase, N-terminal domain]	11.86	2.577	6.823	0	0	0
megahit_236282_7528-8130	kgd	k_Bacteria;n_Terrabacteria group;p_Actinobacteria;c_Actinomycetia;o_Corynebacteriales;f_Nocardiaceae;g_Rhodococcus	K01616*	2-oxoglutarate decarboxylase [EC:4.1.1.71]	Not Included in Pathway or Brite; Unclassified: metabolism; Enzymes with EC numbers	COG0508;COG0567*				11.859	1.333	7.386	0	0	0
megahit_226405_2808-3194		k_Bacteria								11.849	3.084	7.057	0	0	0
megahit_80247_658-768		k_Bacteria;n_Terrabacteria group;p_Actinobacteria;c_Actinomycetia;o_Corynebacteriales;f_Nocardiaceae;g_Rhodococcus								11.845	6.904	9.085	0	0	0
megahit_172716_45-1352	K07493	k_Bacteria;n_Terrabacteria group;p_Actinobacteria;c_Actinomycetia;o_Corynebacteriales;f_Nocardiaceae	K07493*	putative transposase	Not Included in Pathway or Brite; Unclassified: genetic information processing; Replication and repair	COG3328*	Transposase and inactivated derivatives	DNA replication, recombination and repair	PF00872 [Transposase, Mutator family]	11.841	2.392	9.942	0	0	0
megahit_488888_2035-2229		k_Bacteria;n_Terrabacteria group;p_Actinobacteria;c_Actinomycetia;o_Corynebacteriales;f_Nocardiaceae;g_Rhodococcus				ENOG410Y0XA*		Function unknown		11.84	4.703	6.356	0	0	0
megahit_158131_5715-6161		k_Bacteria;n_Terrabacteria group;p_Actinobacteria;c_Actinomycetia;o_Corynebacteriales;f_Nocardiaceae;g_Rhodococcus								11.837	2.277	8.883	0	0	0
megahit_236733_10256-10591		k_Bacteria;n_Terrabacteria group;p_Actinobacteria;c_Actinomycetia;o_Corynebacteriales;f_Nocardiaceae;g_Rhodococcus				ENOG4111NCI*	Terminase	Function unknown		11.834	2.991	8.253	0	0	0
megahit_34215_3-395		k_Bacteria;n_Terrabacteria group;p_Actinobacteria;c_Actinomycetia;o_Corynebacteriales;f_Nocardiaceae;g_Rhodococcus				COG1403*	Restriction endonuclease			11.831	2.174	5.185	0	0	0
megahit_248727_2-310		k_Bacteria;n_Terrabacteria group;p_Actinobacteria;c_Actinomycetia;o_Corynebacteriales;f_Nocardiaceae;g_Rhodococcus				ENOG4111Z1J*	membrAne	Function unknown		11.831	0.203	2.584	0	0	0
megahit_584512_2884-3195	ABC.FEV.S	k_Bacteria;n_Terrabacteria group;p_Actinobacteria;c_Actinomycetia;o_Corynebacteriales;f_Nocardiaceae;g_Rhodococcus	K02016*	iron complex transport system substrate-binding protein	Environmental Information Processing; Membrane transport; ABC transporters | Brite Hierarchies; Protein families: signaling and cellular processes; Transporters	COG4592*	ABC-type Fe2+-enterobactin transport system, periplasmic component	Inorganic ion transport and metabolism		11.82	0.805	2.693	0	0	0
megahit_118496_913-1965	trxB, TRR	k_Bacteria;n_Terrabacteria group;p_Actinobacteria;c_Actinomycetia;o_Corynebacteriales;f_Nocardiaceae;g_Rhodococcus	K00384*	thioredoxin reductase (NADPH) [EC:1.8.1.9]	Metabolism; Metabolism of other amino acids; Selenocompound metabolism	COG0492*	Thioredoxin reductase	Posttranslational modification, protein turnover, chaperones	PF07992 [Pyridine nucleotide-disulphide oxidoreductase]	11.816	3.365	7.581	0	0	0
megahit_98230_10444-10701		k_Bacteria;n_Terrabacteria group;p_Actinobacteria;c_Actinomycetia							PF20120 []	11.808	0.097	9.934	0	0	0
megahit_408337_2173-3234		k_Bacteria;n_Terrabacteria group;p_Actinobacteria;c_Actinomycetia;o_Corynebacteriales;f_Nocardiaceae;g_Rhodococcus				COG3547*	Transposase and inactivated derivatives	DNA replication, recombination and repair	PF01548 [Transposase];PF02371 [Transposase IS116/IS110/IS902 family]	11.806	2.342	6.192	0	0	0
megahit_22878_3535-3795	whiB1_2_3_4	k_Bacteria;n_Terrabacteria group;p_Actinobacteria;c_Actinomycetia;o_Corynebacteriales;f_Nocardiaceae;g_Rhodococcus	K18955*	WhiB family transcriptional regulator, redox-sensing transcriptional regulator	Brite Hierarchies; Protein families: genetic information processing; Transcription factors	ENOG4111TPB*	Acts as a transcriptional regulator. Probably redox- responsive. The apo- but not holo-form probably binds D (By similarity)	Transcription	PF02467 [Transcription factor WhiB]	11.795	3.273	6.278	0	0.05	0
megahit_118496_1975-2439		k_Bacteria;n_Terrabacteria group;p_Actinobacteria;c_Actinomycetia;o_Corynebacteriales;f_Nocardiaceae;g_Rhodococcus				ENOG41125NZ*		Function unknown	PF17240 [Family of unknown function (DUF5313)]	11.792	2.432	7.951	0	0	0
megahit_208661_761-1255	PCBD, phhB	k_Bacteria;n_Terrabacteria group;p_Actinobacteria;c_Actinomycetia;o_Corynebacteriales;f_Nocardiaceae;g_Rhodococcus	K01724*	4a-hydroxytetrahydrobiopterin dehydratase [EC:4.2.1.96]	Metabolism; Metabolism of cofactors and vitamins; Folate biosynthesis | Brite Hierarchies; Protein families: signaling and cellular processes; Exosome	COG0521*	Molybdopterin biosynthesis enzymes	Coenzyme metabolism	PF00994 [Probable molybdopterin binding domain]	11.79	0.711	5.348	0	0	0
megahit_498564_339-836	pncC	k_Bacteria;n_Terrabacteria group;p_Actinobacteria;c_Actinomycetia;o_Corynebacteriales;f_Nocardiaceae;g_Rhodococcus	K03743*	nicotinamide-nucleotide amidase [EC:3.5.1.42]	Metabolism; Metabolism of cofactors and vitamins; Nicotinate and nicotinamide metabolism	COG1546*	Uncharacterized protein (competence- and mitomycin-induced)	General function prediction only	PF02464 [Competence-damaged protein]	11.784	1.11	3.459	0	0	0
megahit_514552_176-322		k_Bacteria;n_Terrabacteria group;p_Actinobacteria;c_Actinomycetia;o_Corynebacteriales;f_Nocardiaceae;g_Rhodococcus								11.78	2.906	16.864	0	0	0
megahit_412966_2-796	lldD	k_Bacteria;n_Terrabacteria group;p_Actinobacteria;c_Actinomycetia;o_Corynebacteriales;f_Nocardiaceae;g_Rhodococcus	K00101*	L-lactate dehydrogenase (cytochrome) [EC:1.1.2.3]	Metabolism; Carbohydrate metabolism; Pyruvate metabolism	COG1304*	L-lactate dehydrogenase (FMN-dependent) and related alpha-hydroxy acid dehydrogenases	Energy production and conversion	PF01070 [FMN-dependent dehydrogenase]	11.778	1.817	4.915	0	0	0
megahit_158180_813-1640		k_Bacteria;n_Terrabacteria group;p_Actinobacteria;c_Actinomycetia;o_Corynebacteriales;f_Nocardiaceae;g_Rhodococcus				ENOG410YIX1*	Membrane	Function unknown	PF11303 [Protein of unknown function (DUF3105)]	11.773	1.426	9.515	0	0	0
megahit_342820_3-1778	metH, MTR	k_Bacteria;n_Terrabacteria group;p_Actinobacteria;c_Actinomycetia;o_Corynebacteriales;f_Nocardiaceae;g_Rhodococcus	K00548*	5-methyltetrahydrofolate--homocysteine methyltransferase [EC:2.1.1.13]	Metabolism; Amino acid metabolism; Cysteine and methionine metabolism | Metabolism; Metabolism of other amino acids; Selenocompound metabolism | Metabolism; Metabolism of cofactors and vitamins; One carbon pool by folate	COG0646;COG1410*			PF00809 [Pterin binding enzyme];PF02310 [B12 binding domain];PF02574 [Homocysteine S-methyltransferase];PF02607 [B12 binding domain]	11.772	2.122	8.481	0	0	0
megahit_315035_3-872	ahcY	k_Bacteria;n_Terrabacteria group;p_Actinobacteria;c_Actinomycetia;o_Corynebacteriales;f_Nocardiaceae;g_Rhodococcus	K01251*	adenosylhomocysteinase [EC:3.3.1.1]	Metabolism; Amino acid metabolism; Cysteine and methionine metabolism | Brite Hierarchies; Protein families: metabolism; Protein phosphatases and associated proteins | Brite Hierarchies; Protein families: signaling and cellular processes; Exosome	COG0499*	S-adenosylhomocysteine hydrolase	Coenzyme metabolism	PF00670 [S-adenosyl-L-homocysteine hydrolase, NAD binding domain];PF05221 [S-adenosyl-L-homocysteine hydrolase]	11.758	1.617	5.143	0	0	0
megahit_504039_226-345		k_Bacteria				ENOG4112A03	Retrotransposon protein	Function unknown		11.758	7.957	8.578	0	0	0.147
megahit_248696_3058-3147		k_Bacteria;n_Terrabacteria group;p_Actinobacteria;c_Actinomycetia;o_Corynebacteriales;f_Nocardiaceae;g_Rhodococcus;n_unclassified Rhodococcus;s_Rhodococcus sp.								11.758	0	16.106	0	0	0
megahit_360868_1178-1537		k_Bacteria;n_Terrabacteria group;p_Actinobacteria;c_Actinomycetia;o_Corynebacteriales;f_Nocardiaceae;g_Rhodococcus				ENOG410Y3EM*	Protein of unknown function (DUF3024)	Function unknown	PF11225 [Protein of unknown function (DUF3024)]	11.758	1.815	11.671	0	0	0
megahit_161588_878-1237		k_Bacteria;n_Terrabacteria group;p_Actinobacteria;c_Actinomycetia;o_Corynebacteriales;f_Nocardiaceae;g_Rhodococcus				ENOG4111VVC*	Protein of unknown function (DUF3099)	Function unknown	PF11298 [Protein of unknown function (DUF3099)]	11.758	2.338	5.427	0	0	0
megahit_216405_3-965	trxB, TRR	k_Bacteria;n_Terrabacteria group;p_Actinobacteria;c_Actinomycetia;o_Corynebacteriales;f_Nocardiaceae;g_Rhodococcus	K00384*	thioredoxin reductase (NADPH) [EC:1.8.1.9]	Metabolism; Metabolism of other amino acids; Selenocompound metabolism	COG0492*	Thioredoxin reductase	Posttranslational modification, protein turnover, chaperones	PF00070 [Pyridine nucleotide-disulphide oxidoreductase];PF07992 [Pyridine nucleotide-disulphide oxidoreductase];PF13738 [Pyridine nucleotide-disulphide oxidoreductase]	11.755	2.622	10.711	0	0	0
megahit_130278_848-1450	MTFMT, fmt	k_Bacteria;n_Terrabacteria group;p_Actinobacteria;c_Actinomycetia;o_Corynebacteriales;f_Nocardiaceae;g_Rhodococcus	K00604*	methionyl-tRNA formyltransferase [EC:2.1.2.9]	Metabolism; Metabolism of cofactors and vitamins; One carbon pool by folate | Genetic Information Processing; Translation; Aminoacyl-tRNA biosynthesis	COG0223*	Methionyl-tRNA formyltransferase	Translation, ribosomal structure and biogenesis	PF00551 [Formyl transferase]	11.753	0.917	6.271	0	0	0.029
megahit_88607_990-1694	cstA	k_Bacteria;n_Terrabacteria group;p_Actinobacteria;c_Actinomycetia;o_Corynebacteriales;f_Nocardiaceae;g_Rhodococcus	K06200*	carbon starvation protein	Not Included in Pathway or Brite; Unclassified: signaling and cellular processes; Signaling proteins	COG1966*	Carbon starvation protein, predicted membrane protein	Signal transduction mechanisms	PF02554 [Carbon starvation protein CstA]	11.735	2.798	3.367	0	0	0
megahit_344202_3-125	truA, PUS1	k_Bacteria;n_Terrabacteria group;p_Actinobacteria;c_Actinomycetia;o_Corynebacteriales;f_Nocardiaceae;g_Rhodococcus	K06173*	tRNA pseudouridine38-40 synthase [EC:5.4.99.12]	Brite Hierarchies; Protein families: genetic information processing; Transfer RNA biogenesis	COG0101*	Pseudouridylate synthase	Translation, ribosomal structure and biogenesis		11.732	6.843	7.515	0	0	0
megahit_143108_505-720		k_Bacteria;n_Terrabacteria group;p_Actinobacteria;c_Actinomycetia;o_Corynebacteriales;f_Nocardiaceae;g_Rhodococcus;species n_Rhodococcus erythropolis group;s_Rhodococcus qingshengii								11.728	1.221	10.699	0	0	0
megahit_530302_3268-4665	fpr	k_Bacteria;n_Terrabacteria group;p_Actinobacteria;c_Actinomycetia;o_Corynebacteriales;f_Nocardiaceae;g_Rhodococcus	K00528*	ferredoxin/flavodoxin---NADP+ reductase [EC:1.18.1.2 1.19.1.1]	Not Included in Pathway or Brite; Unclassified: metabolism; Enzymes with EC numbers	COG0493*	NADPH-dependent glutamate synthase beta chain and related oxidoreductases	General function prediction only|Amino acid transport and metabolism		11.721	3.487	10.504	0	0	0
megahit_15152_2327-3355	mtfabH	k_Bacteria;n_Terrabacteria group;p_Actinobacteria;c_Actinomycetia;o_Corynebacteriales;f_Nocardiaceae;g_Rhodococcus	K11608*	beta-ketoacyl-[acyl-carrier-protein] synthase III [EC:2.3.1.180]	Brite Hierarchies; Protein families: metabolism; Lipid biosynthesis proteins	COG0332*	3-oxoacyl-[acyl-carrier-protein] synthase III	Lipid metabolism	PF08541 [3-Oxoacyl-[acyl-carrier-protein (ACP)] synthase III C terminal ];PF08545 [3-Oxoacyl-[acyl-carrier-protein (ACP)] synthase III]	11.717	3.956	5.369	0	0	0
megahit_344202_719-1780	rpoA	k_Bacteria;n_Terrabacteria group;p_Actinobacteria;c_Actinomycetia;o_Corynebacteriales;f_Nocardiaceae;g_Rhodococcus	K03040*	DNA-directed RNA polymerase subunit alpha [EC:2.7.7.6]	Genetic Information Processing; Transcription; RNA polymerase | Brite Hierarchies; Protein families: genetic information processing; Transcription machinery | Brite Hierarchies; Protein families: genetic information processing; DNA repair and recombination proteins	COG0202*	DNA-directed RNA polymerase, alpha subunit/40 kD subunit	Transcription	PF01000 [RNA polymerase Rpb3/RpoA insert domain];PF01193 [RNA polymerase Rpb3/Rpb11 dimerisation domain];PF03118 [Bacterial RNA polymerase, alpha chain C terminal domain]	11.716	4.566	11.295	0	0	0
megahit_476023_2-127		k_Bacteria;n_Terrabacteria group;p_Actinobacteria;c_Actinomycetia;o_Corynebacteriales;f_Nocardiaceae;g_Rhodococcus				COG1984*	Allophanate hydrolase subunit 2	Amino acid transport and metabolism		11.707	0.199	5.335	0	0	0
megahit_587797_432-716		k_Bacteria;n_Terrabacteria group;p_Actinobacteria;c_Actinomycetia;o_Corynebacteriales;f_Nocardiaceae;g_Rhodococcus				ENOG410ZAZA*		Function unknown		11.702	1.411	0.074	0	0	0
megahit_217071_353-739	trxA	k_Bacteria;n_Terrabacteria group;p_Actinobacteria;c_Actinomycetia;o_Corynebacteriales;f_Nocardiaceae;g_Rhodococcus	K03671*	thioredoxin 1	Organismal Systems; Immune system; NOD-like receptor signaling pathway | Human Diseases; Cardiovascular diseases; Fluid shear stress and atherosclerosis | Brite Hierarchies; Protein families: genetic information processing; Chaperones and folding catalysts	COG0526*	Thiol-disulfide isomerase and thioredoxins	Energy production and conversion|Posttranslational modification, protein turnover, chaperones	PF00085 [Thioredoxin]	11.683	3.311	4.886	0	0	0
megahit_237668_2144-2401	lip, TGL2	k_Bacteria;n_Terrabacteria group;p_Actinobacteria;c_Actinomycetia;o_Corynebacteriales;f_Nocardiaceae;g_Rhodococcus	K01046*	triacylglycerol lipase [EC:3.1.1.3]	Metabolism; Lipid metabolism; Glycerolipid metabolism	ENOG410YCBV*	Lipase (EC	Function unknown		11.683	2.776	2.85	0	0	0
megahit_38899_350-640		k_Bacteria;n_Terrabacteria group;p_Actinobacteria;c_Actinomycetia;o_Corynebacteriales;f_Nocardiaceae;g_Rhodococcus								11.681	1.295	2.888	0	0	0
megahit_326990_10855-11085		k_Bacteria;n_Terrabacteria group;p_Actinobacteria;c_Actinomycetia;o_Corynebacteriales;f_Nocardiaceae;g_Rhodococcus								11.661	3.426	15.46	0	0	0
megahit_106323_1-66		k_Bacteria;n_Terrabacteria group;p_Actinobacteria;c_Actinomycetia;o_Corynebacteriales;f_Nocardiaceae;g_Rhodococcus								11.661	4.378	10.186	0	0	0
megahit_389695_1558-1821		k_Bacteria;n_Terrabacteria group;p_Actinobacteria;c_Actinomycetia;o_Corynebacteriales;f_Nocardiaceae;g_Rhodococcus								11.661	0.476	2.546	0	0	0
megahit_247662_172-804	kstR	k_Bacteria;n_Terrabacteria group;p_Actinobacteria;c_Actinomycetia;o_Corynebacteriales;f_Nocardiaceae;g_Rhodococcus	K22107*	TetR/AcrR family transcriptional regulator, cholesterol catabolism regulator	Brite Hierarchies; Protein families: genetic information processing; Transcription factors	ENOG4111HR8*	Tetr family transcriptional regulator	Transcription	PF00440 [Bacterial regulatory proteins, tetR family];PF17925 []	11.652	1.687	5.941	0	0	0
megahit_532338_2865-3068		k_Bacteria;n_Terrabacteria group;p_Actinobacteria;c_Actinomycetia;o_Corynebacteriales;f_Nocardiaceae;g_Rhodococcus				COG1983*	Putative stress-responsive transcriptional regulator	Signal transduction mechanisms|Transcription	PF04024 [PspC domain]	11.632	1.663	4.531	0	0	0
megahit_143190_1150-1707	pfpI	k_Bacteria;n_Terrabacteria group;p_Actinobacteria;c_Actinomycetia;o_Corynebacteriales;f_Nocardiaceae;g_Rhodococcus	K05520*	protease I [EC:3.5.1.124]	Brite Hierarchies; Protein families: metabolism; Peptidases	COG0693*	Putative intracellular protease/amidase	General function prediction only	PF01965 [DJ-1/PfpI family]	11.609	1.396	3.125	0	0	0
megahit_174317_3-710		k_Bacteria;n_Terrabacteria group;p_Actinobacteria;c_Actinomycetia;o_Corynebacteriales;f_Nocardiaceae;g_Rhodococcus	K04118	pimeloyl-CoA dehydrogenase [EC:1.3.1.62]	Metabolism; Xenobiotics biodegradation and metabolism; Benzoate degradation	ENOG410XNVZ*	acyl-CoA dehydrogenase	Lipid transport and metabolism	PF02770 [Acyl-CoA dehydrogenase, middle domain];PF02771 [Acyl-CoA dehydrogenase, N-terminal domain]	11.595	1.65	8.13	0	0	0
megahit_216405_1420-2418	ACR3, arsB	k_Bacteria;n_Terrabacteria group;p_Actinobacteria;c_Actinomycetia;o_Corynebacteriales;f_Nocardiaceae;g_Rhodococcus	K03325*	arsenite transporter	Brite Hierarchies; Protein families: signaling and cellular processes; Transporters	COG0798	Arsenite efflux pump ACR3 and related permeases	Inorganic ion transport and metabolism	PF01758 [Sodium Bile acid symporter family]	11.588	2.314	7.108	0	0	0
megahit_14303_984-1880	TC.KEF	k_Bacteria;n_Terrabacteria group;p_Actinobacteria;c_Actinomycetia;o_Corynebacteriales;f_Nocardiaceae;g_Rhodococcus	K03455*	monovalent cation:H+ antiporter-2, CPA2 family	Not Included in Pathway or Brite; Unclassified: signaling and cellular processes; Transport	COG0475*	Kef-type K+ transport systems, membrane components	Inorganic ion transport and metabolism	PF00999 [Sodium/hydrogen exchanger family]	11.583	1.989	6.3	0	0	0
megahit_236733_5560-6243		k_Bacteria;n_Terrabacteria group;p_Actinobacteria;c_Actinomycetia;o_Corynebacteriales;f_Nocardiaceae;g_Rhodococcus;n_unclassified Rhodococcus;s_Rhodococcus sp.								11.58	3.031	4.576	0	0	0
megahit_277500_4128-4271		k_Bacteria;n_Terrabacteria group;p_Actinobacteria;c_Actinomycetia;o_Corynebacteriales;f_Nocardiaceae;g_Rhodococcus								11.58	1.745	2.48	0	0	0
megahit_253732_551-622		k_Bacteria;n_Terrabacteria group;p_Actinobacteria;c_Actinomycetia;o_Corynebacteriales;f_Nocardiaceae;g_Rhodococcus				ENOG410XS2V*	acyl-Coa dehydrogenase	Lipid transport and metabolism		11.58	0	2.626	0	0	0
megahit_514908_13472-14737		k_Bacteria;n_Terrabacteria group;p_Actinobacteria;c_Actinomycetia;o_Corynebacteriales;f_Nocardiaceae;g_Rhodococcus								11.576	2.898	10.471	0	0	0
megahit_514908_37078-37476		k_Bacteria;n_Terrabacteria group;p_Actinobacteria;c_Actinomycetia;o_Corynebacteriales;f_Nocardiaceae;g_Rhodococcus								11.573	2.267	6.16	0	0	0
megahit_228013_17185-17511		k_Bacteria;n_Terrabacteria group;p_Actinobacteria;c_Actinomycetia;o_Corynebacteriales;f_Nocardiaceae;g_Rhodococcus								11.572	3.688	9.894	0	0	0
megahit_176127_1604-2077		k_Bacteria;n_Terrabacteria group;p_Actinobacteria;c_Actinomycetia;o_Corynebacteriales;f_Nocardiaceae;g_Rhodococcus				COG2606*	Uncharacterized conserved protein	Function unknown	PF04073 [Aminoacyl-tRNA editing domain]	11.569	0.583	5.451	0	0	0
megahit_442449_2105-2944		k_Bacteria;n_Terrabacteria group;p_Actinobacteria;c_Actinomycetia;o_Corynebacteriales;f_Nocardiaceae;g_Rhodococcus				COG0561*	Predicted hydrolases of the HAD superfamily	General function prediction only	PF08282 [haloacid dehalogenase-like hydrolase]	11.567	1.107	5.827	0	0	0
megahit_84236_1953-2357		k_Bacteria;n_Terrabacteria group;p_Actinobacteria;c_Actinomycetia;o_Corynebacteriales;f_Nocardiaceae;g_Rhodococcus;species n_Rhodococcus erythropolis group;s_Rhodococcus qingshengii								11.56	3.754	6.017	0	0	0
megahit_569762_2174-2284		k_Bacteria;n_Terrabacteria group;p_Actinobacteria;c_Actinomycetia;o_Corynebacteriales;f_Nocardiaceae;g_Rhodococcus;species n_Rhodococcus erythropolis group;s_Rhodococcus qingshengii								11.556	3.848	10.599	0	0	0
megahit_338030_2-76	mbtN, fadE14	k_Bacteria;n_Terrabacteria group;p_Actinobacteria;c_Actinomycetia;o_Corynebacteriales;f_Nocardiaceae	K00257	acyl-ACP dehydrogenase [EC:1.3.99.-]	Not Included in Pathway or Brite; Unclassified: metabolism; Enzymes with EC numbers	COG1960*	Acyl-CoA dehydrogenases	Lipid metabolism		11.544	1.508	6.723	0	0	0
megahit_68699_1236-2099	fabD	k_Bacteria;n_Terrabacteria group;p_Actinobacteria;c_Actinomycetia;o_Corynebacteriales;f_Nocardiaceae;g_Rhodococcus	K00645*	[acyl-carrier-protein] S-malonyltransferase [EC:2.3.1.39]	Metabolism; Lipid metabolism; Fatty acid biosynthesis | Metabolism; Biosynthesis of other secondary metabolites; Prodigiosin biosynthesis | Brite Hierarchies; Protein families: metabolism; Lipid biosynthesis proteins	COG0331*	(acyl-carrier-protein) S-malonyltransferase	Lipid metabolism	PF00698 [Acyl transferase domain]	11.543	2.065	8.218	0	0	0
megahit_293458_14380-15798		k_Bacteria;n_Terrabacteria group;p_Actinobacteria;c_Actinomycetia;o_Corynebacteriales;f_Nocardiaceae;g_Rhodococcus				COG1716*	FOG: FHA domain	Signal transduction mechanisms	PF00498 [FHA domain];PF12401 [Protein of unknown function (DUF2662) ];PF16697 [Inner membrane component of T3SS, cytoplasmic domain]	11.525	2.311	7.669	0	0	0
megahit_521693_4025-4216		k_Bacteria;n_Terrabacteria group;p_Actinobacteria;c_Actinomycetia;o_Corynebacteriales;f_Nocardiaceae;g_Rhodococcus								11.524	1.767	7.331	0	0	0
megahit_445375_966-1199		k_Bacteria;n_Terrabacteria group;p_Actinobacteria;c_Actinomycetia;o_Corynebacteriales;f_Nocardiaceae;g_Rhodococcus								11.511	4.456	9.876	0	0	0
megahit_514908_20213-22009		k_Bacteria;n_Terrabacteria group;p_Actinobacteria;c_Actinomycetia;o_Corynebacteriales;f_Nocardiaceae;g_Rhodococcus							PF01807 [CHC2 zinc finger];PF08275 [DNA primase catalytic core, N-terminal domain]	11.51	1.678	7.201	0	0	0
megahit_304949_1075-1467		k_Bacteria;n_Terrabacteria group;p_Actinobacteria;c_Actinomycetia;o_Corynebacteriales;f_Nocardiaceae;g_Rhodococcus				ENOG410ZFJ0*		Function unknown		11.505	1.63	6.468	0	0	0
megahit_106323_63-260		k_Bacteria;n_Terrabacteria group;p_Actinobacteria;c_Actinomycetia;o_Corynebacteriales;f_Nocardiaceae;g_Rhodococcus								11.499	4.442	11.883	0	0	0
megahit_312780_3059-4549	mmsA, iolA, ALDH6A1	k_Bacteria;n_Terrabacteria group;p_Actinobacteria;c_Actinomycetia;o_Corynebacteriales;f_Nocardiaceae;g_Rhodococcus	K00140*	malonate-semialdehyde dehydrogenase (acetylating) / methylmalonate-semialdehyde dehydrogenase [EC:1.2.1.18 1.2.1.27]	Metabolism; Carbohydrate metabolism; Propanoate metabolism | Metabolism; Carbohydrate metabolism; Inositol phosphate metabolism | Metabolism; Amino acid metabolism; Valine, leucine and isoleucine degradation | Metabolism; Metabolism of other amino acids; beta-Alanine metabolism	COG1012*	NAD-dependent aldehyde dehydrogenases	Energy production and conversion	PF00171 [Aldehyde dehydrogenase family]	11.485	2.225	10.187	0	0	0
megahit_210457_1424-1705	csoR, ricR	k_Bacteria;n_Terrabacteria group;p_Actinobacteria;c_Actinomycetia;o_Corynebacteriales;f_Nocardiaceae;g_Rhodococcus	K21600*	CsoR family transcriptional regulator, copper-sensing transcriptional repressor	Brite Hierarchies; Protein families: genetic information processing; Transcription factors	COG1937*	Uncharacterized protein conserved in bacteria	Function unknown	PF02583 [Metal-sensitive transcriptional repressor]	11.485	3.965	4.246	0	0	0
megahit_321007_5225-6637		k_Bacteria;n_Terrabacteria group;p_Actinobacteria;c_Actinomycetia;o_Corynebacteriales;f_Nocardiaceae;g_Rhodococcus				ENOG410XS3K*	Lipase (EC	Function unknown	PF03583 [Secretory lipase ]	11.483	2.747	9.619	0	0	0
megahit_235465_4160-4363	pspC	k_Bacteria;n_Terrabacteria group;p_Actinobacteria;c_Actinomycetia;o_Corynebacteriales;f_Nocardiaceae;g_Rhodococcus	K03973*	phage shock protein C	Brite Hierarchies; Protein families: genetic information processing; Transcription factors | Brite Hierarchies; Protein families: signaling and cellular processes; Prokaryotic defense system	ENOG411253K*	phage shock protein C	Function unknown	PF04024 [PspC domain]	11.475	1.109	5.149	0	0	0
megahit_88521_3666-3869		k_Bacteria;n_Terrabacteria group;p_Actinobacteria;c_Actinomycetia;o_Corynebacteriales;f_Nocardiaceae;g_Rhodococcus								11.475	1.909	1.545	0	0	0
megahit_378015_228-881	otsB	k_Bacteria;n_Terrabacteria group;p_Actinobacteria;c_Actinomycetia;o_Corynebacteriales;f_Nocardiaceae;g_Rhodococcus	K01087*	trehalose 6-phosphate phosphatase [EC:3.1.3.12]	Metabolism; Carbohydrate metabolism; Starch and sucrose metabolism	COG1877;COG3387*			PF02358 [Trehalose-phosphatase]	11.474	0.826	7.26	0	0	0
megahit_538305_4327-5718	hutT	k_Bacteria;n_Terrabacteria group;p_Actinobacteria;c_Actinomycetia;o_Corynebacteriales;f_Nocardiaceae;g_Rhodococcus	K16234*	histidine transporter	Brite Hierarchies; Protein families: signaling and cellular processes; Transporters	COG1113*	Gamma-aminobutyrate permease and related permeases	Amino acid transport and metabolism	PF00324 [Amino acid permease];PF13520 [Amino acid permease]	11.472	2.229	4.075	0	0	0
megahit_226405_1139-1840		k_Bacteria;n_Terrabacteria group;p_Actinobacteria;c_Actinomycetia;o_Corynebacteriales;f_Nocardiaceae;g_Rhodococcus				COG2138*	Uncharacterized conserved protein	Function unknown	PF01903 [CbiX]	11.466	2.022	3.082	0	0	0
megahit_514908_14826-15695		k_Bacteria;n_Terrabacteria group;p_Actinobacteria;c_Actinomycetia;o_Corynebacteriales;f_Nocardiaceae;g_Rhodococcus								11.463	1.256	5.119	0	0	0
megahit_457001_2089-2259		k_Bacteria;n_Terrabacteria group;p_Actinobacteria;c_Actinomycetia;o_Corynebacteriales;f_Nocardiaceae;g_Rhodococcus								11.439	0.735	1.72	0	0	0
megahit_545949_889-1788	folP	k_Bacteria;n_Terrabacteria group;p_Actinobacteria;c_Actinomycetia;o_Corynebacteriales;f_Nocardiaceae;g_Rhodococcus	K00796*	dihydropteroate synthase [EC:2.5.1.15]	Metabolism; Metabolism of cofactors and vitamins; Folate biosynthesis	COG0294*	Dihydropteroate synthase and related enzymes	Coenzyme metabolism	PF00809 [Pterin binding enzyme]	11.437	2.066	5.696	0	0	0
megahit_143108_2096-3040		k_Bacteria;n_Terrabacteria group;p_Actinobacteria;c_Actinomycetia;o_Corynebacteriales;f_Nocardiaceae;g_Rhodococcus								11.436	3.35	6.113	0	0	0
megahit_209615_88-2235		k_Bacteria;n_Terrabacteria group;p_Actinobacteria;c_Actinomycetia;o_Corynebacteriales;f_Nocardiaceae;g_Rhodococcus				COG0744*	Membrane carboxypeptidase (penicillin-binding protein)	Cell envelope biogenesis, outer membrane	PF00905 [Penicillin binding protein transpeptidase domain];PF00912 [Transglycosylase]	11.435	1.848	5.849	0	0	0
megahit_84682_793-2523	DLST, sucB	k_Bacteria;n_Terrabacteria group;p_Actinobacteria;c_Actinomycetia;o_Corynebacteriales;f_Nocardiaceae;g_Rhodococcus	K00658*	2-oxoglutarate dehydrogenase E2 component (dihydrolipoamide succinyltransferase) [EC:2.3.1.61]	Metabolism; Carbohydrate metabolism; Citrate cycle (TCA cycle) | Metabolism; Amino acid metabolism; Lysine degradation	COG0508*	Pyruvate/2-oxoglutarate dehydrogenase complex, dihydrolipoamide acyltransferase (E2) component, and related enzymes	Energy production and conversion	PF00198 [2-oxoacid dehydrogenases acyltransferase (catalytic domain)];PF00364 [Biotin-requiring enzyme];PF02817 [e3 binding domain]	11.43	2.765	8.046	0	0	0
megahit_53923_862-1599		k_Bacteria;n_Terrabacteria group;p_Actinobacteria;c_Actinomycetia;o_Corynebacteriales;f_Nocardiaceae;g_Rhodococcus				ENOG4111WAR*	TetR family transcriptional Regulator	Transcription	PF00440 [Bacterial regulatory proteins, tetR family]	11.428	1.924	3.302	0	0	0
megahit_110202_3936-4022	murB	k_Bacteria;n_Terrabacteria group;p_Actinobacteria;c_Actinomycetia;o_Corynebacteriales;f_Nocardiaceae;g_Rhodococcus	K00075*	UDP-N-acetylmuramate dehydrogenase [EC:1.3.1.98]	Metabolism; Carbohydrate metabolism; Amino sugar and nucleotide sugar metabolism | Metabolism; Glycan biosynthesis and metabolism; Peptidoglycan biosynthesis | Brite Hierarchies; Protein families: metabolism; Peptidoglycan biosynthesis and degradation proteins	COG0812*	UDP-N-acetylmuramate dehydrogenase	Cell envelope biogenesis, outer membrane		11.426	2.022	0	0	0	0
megahit_356987_1-177	ftsZ	k_Bacteria;n_Terrabacteria group;p_Actinobacteria;c_Actinomycetia;o_Corynebacteriales;f_Nocardiaceae;g_Rhodococcus	K03531*	cell division protein FtsZ	Cellular Processes; Cell growth and death; Cell cycle - Caulobacter | Brite Hierarchies; Protein families: genetic information processing; Chromosome and associated proteins | Brite Hierarchies; Protein families: signaling and cellular processes; Cytoskeleton proteins | Brite Hierarchies; Protein families: signaling and cellular processes; Prokaryotic defense system	COG0206*	Cell division GTPase	Cell division and chromosome partitioning		11.414	1.562	3.561	0	0	0
megahit_17404_3-800	pdxK, pdxY	k_Bacteria;n_Terrabacteria group;p_Actinobacteria;c_Actinomycetia;o_Corynebacteriales;f_Nocardiaceae;g_Rhodococcus	K00868*	pyridoxine kinase [EC:2.7.1.35]	Metabolism; Metabolism of cofactors and vitamins; Vitamin B6 metabolism	COG0351*	Hydroxymethylpyrimidine/phosphomethylpyrimidine kinase	Coenzyme metabolism	PF08543 [Phosphomethylpyrimidine kinase]	11.412	1.653	4.554	0	0	0
megahit_446567_1028-1654	K07100	k_Bacteria;n_Terrabacteria group;p_Actinobacteria;c_Actinomycetia;o_Corynebacteriales;f_Nocardiaceae;g_Rhodococcus	K07100*	putative phosphoribosyl transferase	Not Included in Pathway or Brite; Poorly characterized; General function prediction only	COG1926*	Predicted phosphoribosyltransferases	General function prediction only	PF00156 [Phosphoribosyl transferase domain]	11.405	2.124	6.902	0	0	0
megahit_167523_849-2600	sdhA, frdA	k_Bacteria;n_Terrabacteria group;p_Actinobacteria;c_Actinomycetia;o_Corynebacteriales;f_Nocardiaceae;g_Rhodococcus	K00239*	succinate dehydrogenase / fumarate reductase, flavoprotein subunit [EC:1.3.5.1 1.3.5.4]	Metabolism; Carbohydrate metabolism; Citrate cycle (TCA cycle) | Metabolism; Carbohydrate metabolism; Butanoate metabolism | Metabolism; Energy metabolism; Oxidative phosphorylation | Metabolism; Energy metabolism; Carbon fixation pathways in prokaryotes | Human Diseases; Infectious diseases: Bacterial; Legionellosis	COG1053*	Succinate dehydrogenase/fumarate reductase, flavoprotein subunit	Energy production and conversion	PF00890 [FAD binding domain];PF02910 [Fumarate reductase flavoprotein C-term]	11.403	1.979	8.238	0	0	0
megahit_27010_8201-9415	atoB	k_Bacteria;n_Terrabacteria group;p_Actinobacteria;c_Actinomycetia;o_Corynebacteriales;f_Nocardiaceae;g_Rhodococcus	K00626*	acetyl-CoA C-acetyltransferase [EC:2.3.1.9]	Metabolism; Carbohydrate metabolism; Pyruvate metabolism | Metabolism; Carbohydrate metabolism; Glyoxylate and dicarboxylate metabolism | Metabolism; Carbohydrate metabolism; Propanoate metabolism | Metabolism; Carbohydrate metabolism; Butanoate metabolism | Metabolism; Energy metabolism; Carbon fixation pathways in prokaryotes | Metabolism; Lipid metabolism; Fatty acid degradation | Metabolism; …	COG0183*	Acetyl-CoA acetyltransferase	Lipid metabolism	PF00108 [Thiolase, N-terminal domain];PF02803 [Thiolase, C-terminal domain]	11.402	2.347	4.928	0	0	0
megahit_255739_2-91		k_Bacteria;p_Proteobacteria;c_Gammaproteobacteria;o_Enterobacterales;f_Enterobacteriaceae;n_Klebsiella/Raoultella group;g_Klebsiella								11.402	8.236	20.074	0	0	0.393
megahit_35184_1234-1548		k_Bacteria;n_Terrabacteria group;p_Actinobacteria;c_Actinomycetia;o_Corynebacteriales;f_Nocardiaceae;g_Rhodococcus				ENOG4111P7M*	Pfam:DUF1994	Function unknown		11.402	1.356	2.601	0	0	0
megahit_5976_3775-4095		k_Bacteria;n_Terrabacteria group;p_Actinobacteria;c_Actinomycetia;o_Corynebacteriales;f_Nocardiaceae;g_Rhodococcus				COG2801	Transposase and inactivated derivatives	DNA replication, recombination and repair	PF13683 [Integrase core domain]	11.388	2.231	9.097	0	0	0
megahit_161699_509-1108	gmk	k_Bacteria;n_Terrabacteria group;p_Actinobacteria;c_Actinomycetia;o_Corynebacteriales;f_Nocardiaceae;g_Rhodococcus	K00942*	guanylate kinase [EC:2.7.4.8]	Metabolism; Nucleotide metabolism; Purine metabolism	COG0194*	Guanylate kinase	Nucleotide transport and metabolism	PF00625 [Guanylate kinase]	11.384	2.869	9.244	0	0	0
megahit_263175_315-1562	pafA	k_Bacteria;n_Terrabacteria group;p_Actinobacteria;c_Actinomycetia;o_Corynebacteriales;f_Nocardiaceae;g_Rhodococcus	K13571*	proteasome accessory factor A [EC:6.3.1.19]	Brite Hierarchies; Protein families: genetic information processing; Proteasome	ENOG410XPTE*	Catalyzes the covalent attachment of the prokaryotic ubiquitin-like protein modifier Pup to the proteasomal substrate proteins, thereby targeting them for proteasomal degradation. This tagging system is termed pupylation. The ligation reaction involves the side-chain carboxylate of the C-terminal glutamate of Pup and the side-chain amino group of a substrate lysine (By similarity)	Amino acid transport and metabolism	PF03136 [Pup-ligase protein]	11.383	2.859	8.265	0	0	0
megahit_228013_22157-22711		k_Bacteria;n_Terrabacteria group;p_Actinobacteria;c_Actinomycetia;o_Corynebacteriales;f_Nocardiaceae;g_Rhodococcus								11.382	1.947	12.832	0	0	0
megahit_130353_712-1554	rho	k_Bacteria;n_Terrabacteria group;p_Actinobacteria;c_Actinomycetia;o_Corynebacteriales;f_Nocardiaceae;g_Rhodococcus	K03628*	transcription termination factor Rho	Genetic Information Processing; Folding, sorting and degradation; RNA degradation | Brite Hierarchies; Protein families: genetic information processing; Transcription machinery | Brite Hierarchies; Protein families: genetic information processing; Messenger RNA biogenesis	COG1158*	Transcription termination factor	Transcription	PF07498 [Rho termination factor, N-terminal domain]	11.374	2.742	6.106	0	0	0
megahit_14303_1888-2361	K07228	k_Bacteria;n_Terrabacteria group;p_Actinobacteria;c_Actinomycetia;o_Corynebacteriales;f_Nocardiaceae;g_Rhodococcus	K07228*	TrkA domain protein	Not Included in Pathway or Brite; Unclassified: signaling and cellular processes; Others	COG0490*	Putative regulatory, ligand-binding protein related to C-terminal domains of K+ channels	Inorganic ion transport and metabolism	PF02080 [TrkA-C domain]	11.366	3.737	9.751	0	0	0
megahit_149997_249-677		k_Bacteria;n_Terrabacteria group;p_Actinobacteria;c_Actinomycetia;o_Corynebacteriales;f_Nocardiaceae;g_Rhodococcus				COG0346*	Lactoylglutathione lyase and related lyases	Amino acid transport and metabolism		11.362	1.171	4.064	0	0	0
megahit_588321_46-381	pgm	k_Bacteria;n_Terrabacteria group;p_Actinobacteria;c_Actinomycetia;o_Corynebacteriales;f_Nocardiaceae;g_Rhodococcus	K01835*	phosphoglucomutase [EC:5.4.2.2]	Metabolism; Carbohydrate metabolism; Glycolysis / Gluconeogenesis | Metabolism; Carbohydrate metabolism; Pentose phosphate pathway | Metabolism; Carbohydrate metabolism; Galactose metabolism | Metabolism; Carbohydrate metabolism; Starch and sucrose metabolism | Metabolism; Carbohydrate metabolism; Amino sugar and nucleotide sugar metabolism | Metabolism; Nucleotide metabolism; Purine metabolism |…	ENOG411079A*	nhl repeat containing protein	Function unknown		11.357	0.299	0	0	0	0.105
megahit_344652_1-96		k_Bacteria;n_Terrabacteria group;p_Actinobacteria;c_Actinomycetia;o_Corynebacteriales;f_Nocardiaceae;g_Rhodococcus								11.357	2.748	5.252	0	0	0
megahit_149672_9266-9844		k_Bacteria;n_Terrabacteria group;p_Actinobacteria;c_Actinomycetia;o_Corynebacteriales;f_Nocardiaceae;g_Rhodococcus								11.354	3.19	8.381	0	0	0
megahit_306926_19049-20113	pstC	k_Bacteria;n_Terrabacteria group;p_Actinobacteria;c_Actinomycetia;o_Corynebacteriales;f_Nocardiaceae;g_Rhodococcus	K02037*	phosphate transport system permease protein	Environmental Information Processing; Membrane transport; ABC transporters | Brite Hierarchies; Protein families: signaling and cellular processes; Transporters	COG0573*	ABC-type phosphate transport system, permease component	Inorganic ion transport and metabolism	PF00528 [Binding-protein-dependent transport system inner membrane component]	11.351	1.309	8.226	0	0	0
megahit_150036_6341-6637	whiB1_2_3_4	k_Bacteria;n_Terrabacteria group;p_Actinobacteria;c_Actinomycetia;o_Corynebacteriales;f_Nocardiaceae;g_Rhodococcus	K18955*	WhiB family transcriptional regulator, redox-sensing transcriptional regulator	Brite Hierarchies; Protein families: genetic information processing; Transcription factors	ENOG4111U54*	Acts as a transcriptional regulator. Probably redox- responsive. The apo- but not holo-form probably binds D (By similarity)	Transcription	PF02467 [Transcription factor WhiB]	11.337	4.399	4.81	0	0	0
megahit_148783_373-924		k_Bacteria;n_Terrabacteria group;p_Actinobacteria;c_Actinomycetia;o_Corynebacteriales;f_Nocardiaceae;g_Rhodococcus				ENOG41124WD		Function unknown	PF18726 []	11.328	2.208	5.975	0	0	0
megahit_16688_15820-16779		k_Bacteria;n_Terrabacteria group;p_Actinobacteria;c_Actinomycetia;o_Corynebacteriales;f_Nocardiaceae;g_Rhodococcus							PF13830 [Domain of unknown function (DUF4192)]	11.324	2.238	6.959	0	0	0
megahit_434164_2437-2841		k_Bacteria;n_Terrabacteria group;p_Actinobacteria;c_Actinomycetia;o_Corynebacteriales;f_Nocardiaceae;g_Rhodococcus				ENOG410XSIT	Short-chain dehydrogenase reductase Sdr	Function unknown	PF00106 [short chain dehydrogenase];PF13561 [Enoyl-(Acyl carrier protein) reductase]	11.322	3.164	9.129	0	0	0
megahit_514908_29701-30966		k_Bacteria;n_Terrabacteria group;p_Actinobacteria;c_Actinomycetia;o_Corynebacteriales;f_Nocardiaceae;g_Rhodococcus								11.322	1.627	5.31	0	0	0
megahit_57366_2-103		k_Bacteria;n_Terrabacteria group;p_Actinobacteria;c_Actinomycetia;o_Corynebacteriales;f_Nocardiaceae;g_Rhodococcus				ENOG410XPNK*		Function unknown		11.318	0.985	0	0	0	0
megahit_28829_103-825	mas	k_Bacteria;n_Terrabacteria group;p_Actinobacteria;c_Actinomycetia;o_Corynebacteriales;f_Nocardiaceae;g_Rhodococcus	K18481*	Mce-associated membrane protein	Brite Hierarchies; Protein families: signaling and cellular processes; Transporters	ENOG4111XEW*	Conserved MCE associated membrane protein	Function unknown		11.31	0.869	8.456	0	0	0
megahit_550863_102-878	paaF, echA	k_Bacteria;n_Terrabacteria group;p_Actinobacteria;c_Actinomycetia;o_Corynebacteriales;f_Nocardiaceae;g_Rhodococcus	K01692*	enoyl-CoA hydratase [EC:4.2.1.17]	Metabolism; Carbohydrate metabolism; Propanoate metabolism | Metabolism; Carbohydrate metabolism; Butanoate metabolism | Metabolism; Lipid metabolism; Fatty acid degradation | Metabolism; Amino acid metabolism; Valine, leucine and isoleucine degradation | Metabolism; Amino acid metabolism; Lysine degradation | Metabolism; Amino acid metabolism; Phenylalanine metabolism | Metabolism; Amino acid me…	ENOG410XNZ4*	Enoyl-CoA hydratase	Lipid transport and metabolism	PF00378 [Enoyl-CoA hydratase/isomerase];PF16113 [Enoyl-CoA hydratase/isomerase]	11.308	3.007	6.3	0	0	0
megahit_311592_1632-2204		k_Bacteria;n_Terrabacteria group;p_Actinobacteria;c_Actinomycetia;o_Corynebacteriales;f_Nocardiaceae;g_Rhodococcus				COG4430*	Uncharacterized protein conserved in bacteria	Function unknown	PF13376 [Bacteriocin-protection, YdeI or OmpD-Associated]	11.305	0.965	1.687	0	0	0
megahit_304617_592-2136	G6PD, zwf	k_Bacteria;n_Terrabacteria group;p_Actinobacteria;c_Actinomycetia;o_Corynebacteriales;f_Nocardiaceae;g_Rhodococcus	K00036*	glucose-6-phosphate 1-dehydrogenase [EC:1.1.1.49 1.1.1.363]	Metabolism; Carbohydrate metabolism; Pentose phosphate pathway | Metabolism; Metabolism of other amino acids; Glutathione metabolism | Human Diseases; Cancers: Overview; Central carbon metabolism in cancer | Brite Hierarchies; Protein families: signaling and cellular processes; Exosome	COG0364*	Glucose-6-phosphate 1-dehydrogenase	Carbohydrate transport and metabolism	PF00479 [Glucose-6-phosphate dehydrogenase, NAD binding domain];PF02781 [Glucose-6-phosphate dehydrogenase, C-terminal domain]	11.291	1.952	6.513	0	0	0
megahit_530302_5518-6000	K09793	k_Bacteria;n_Terrabacteria group;p_Actinobacteria;c_Actinomycetia;o_Corynebacteriales;f_Nocardiaceae;g_Rhodococcus	K09793*	uncharacterized protein	Not Included in Pathway or Brite; Poorly characterized; Function unknown	ENOG41122H1*	Protein of unknown function (DUF456)	Function unknown	PF04306 [Protein of unknown function (DUF456)]	11.287	1.847	4.958	0	0	0
megahit_10148_1238-2167	dapA	k_Bacteria;n_Terrabacteria group;p_Actinobacteria;c_Actinomycetia;o_Corynebacteriales;f_Nocardiaceae;g_Rhodococcus	K01714*	4-hydroxy-tetrahydrodipicolinate synthase [EC:4.3.3.7]	Metabolism; Amino acid metabolism; Lysine biosynthesis | Metabolism; Biosynthesis of other secondary metabolites; Monobactam biosynthesis	COG0329*	Dihydrodipicolinate synthase/N-acetylneuraminate lyase	Cell envelope biogenesis, outer membrane|Amino acid transport and metabolism	PF00701 [Dihydrodipicolinate synthetase family]	11.275	1.999	5.286	0	0	0
megahit_39354_25368-26525		k_Bacteria;n_Terrabacteria group;p_Actinobacteria;c_Actinomycetia;o_Corynebacteriales;f_Nocardiaceae;g_Rhodococcus							PF13556 [PucR C-terminal helix-turn-helix domain]	11.271	1.888	4.844	0	0	0
megahit_441979_2858-2968		k_Bacteria;n_Terrabacteria group;p_Actinobacteria;c_Actinomycetia;o_Corynebacteriales;f_Nocardiaceae;g_Rhodococcus								11.267	3.735	3.217	0	0	0
megahit_163883_55-387		k_Bacteria;n_Terrabacteria group;p_Actinobacteria;c_Actinomycetia;o_Corynebacteriales;f_Nocardiaceae;g_Rhodococcus								11.267	1.245	3.596	0	0	0
megahit_67541_2001-3071	K07222	k_Bacteria;n_Terrabacteria group;p_Actinobacteria;c_Actinomycetia;o_Corynebacteriales;f_Nocardiaceae;g_Rhodococcus	K07222*	putative flavoprotein involved in K+ transport	Not Included in Pathway or Brite; Unclassified: signaling and cellular processes; Others	COG2072*	Predicted flavoprotein involved in K+ transport	Inorganic ion transport and metabolism	PF00743 [Flavin-binding monooxygenase-like];PF07992 [Pyridine nucleotide-disulphide oxidoreductase];PF13434 [L-lysine 6-monooxygenase (NADPH-requiring)];PF13738 [Pyridine nucleotide-disulphide oxidoreductase]	11.258	2.17	7.591	0	0	0
megahit_514908_33876-34496		k_Bacteria;n_Terrabacteria group;p_Actinobacteria;c_Actinomycetia;o_Corynebacteriales;f_Nocardiaceae;g_Rhodococcus								11.257	4.249	9.066	0	0	0
megahit_354947_384-1685		k_Bacteria;n_Terrabacteria group;p_Actinobacteria;c_Actinomycetia;o_Corynebacteriales;f_Nocardiaceae;g_Rhodococcus				ENOG410ZVM4*		Function unknown	PF13604 [AAA domain]	11.256	1.476	7.019	0	0	0
megahit_445954_7218-7844	clpP, CLPP	k_Bacteria;n_Terrabacteria group;p_Actinobacteria;c_Actinomycetia;o_Corynebacteriales;f_Nocardiaceae;g_Rhodococcus	K01358*	ATP-dependent Clp protease, protease subunit [EC:3.4.21.92]	Cellular Processes; Cell growth and death; Cell cycle - Caulobacter | Organismal Systems; Aging; Longevity regulating pathway - worm | Brite Hierarchies; Protein families: metabolism; Peptidases	COG0740*	Protease subunit of ATP-dependent Clp proteases	Posttranslational modification, protein turnover, chaperones	PF00574 [Clp protease]	11.252	2.605	5.629	0	0	0
megahit_368739_5083-5544		k_Bacteria;n_Terrabacteria group;p_Actinobacteria;c_Actinomycetia;o_Corynebacteriales;f_Nocardiaceae;g_Rhodococcus								11.244	1.441	7.912	0	0	0
megahit_271798_925-1386		k_Bacteria;n_Terrabacteria group;p_Actinobacteria;c_Actinomycetia;o_Corynebacteriales;f_Nocardiaceae;g_Rhodococcus				ENOG4111MPN*		Function unknown		11.244	1.686	3.547	0	0	0
megahit_3528_43-507		k_Bacteria;n_Terrabacteria group;p_Actinobacteria;c_Actinomycetia;o_Corynebacteriales;f_Nocardiaceae;g_Rhodococcus				ENOG410XQZX*	drug resistance transporter emrb qaca subfamily	Inorganic ion transport and metabolism		11.241	0.216	1.446	0	0	0
megahit_54162_769-885	moeA	k_Bacteria;n_Terrabacteria group;p_Actinobacteria;c_Actinomycetia;o_Corynebacteriales;f_Nocardiaceae;g_Rhodococcus	K03750*	molybdopterin molybdotransferase [EC:2.10.1.1]	Metabolism; Metabolism of cofactors and vitamins; Folate biosynthesis	COG0303*	Molybdopterin biosynthesis enzyme	Coenzyme metabolism		11.237	1.396	3.591	0	0	0
megahit_584088_1273-2037	maa	k_Bacteria;n_Terrabacteria group;p_Actinobacteria;c_Actinomycetia;o_Corynebacteriales;f_Nocardiaceae;g_Rhodococcus	K00661*	maltose O-acetyltransferase [EC:2.3.1.79]	Not Included in Pathway or Brite; Unclassified: metabolism; Enzymes with EC numbers	COG0110*	Acetyltransferase (isoleucine patch superfamily)	General function prediction only		11.234	2.02	5.135	0	0	0
megahit_84236_6011-6787		k_Bacteria;n_Terrabacteria group;p_Actinobacteria;c_Actinomycetia;o_Corynebacteriales;f_Nocardiaceae;g_Rhodococcus								11.226	3.832	7.841	0	0	0
megahit_44292_1636-2715	thiO	k_Bacteria;n_Terrabacteria group;p_Actinobacteria;c_Actinomycetia;o_Corynebacteriales;f_Nocardiaceae;g_Rhodococcus	K03153*	glycine oxidase [EC:1.4.3.19]	Metabolism; Metabolism of cofactors and vitamins; Thiamine metabolism	COG0665*	Glycine/D-amino acid oxidases (deaminating)	Amino acid transport and metabolism	PF01266 [FAD dependent oxidoreductase]	11.223	1.536	10.134	0	0	0
megahit_295272_932-1354		k_Bacteria;n_Terrabacteria group;p_Actinobacteria;c_Actinomycetia;o_Corynebacteriales;f_Nocardiaceae;g_Rhodococcus				ENOG41125JK*	Membrane	Function unknown	PF10825 [Protein of unknown function (DUF2752)]	11.22	1.515	2.334	0	0	0
megahit_434164_4876-6039		k_Bacteria;n_Terrabacteria group;p_Actinobacteria;c_Actinomycetia;o_Corynebacteriales;f_Nocardiaceae;g_Rhodococcus							PF00990 [Diguanylate cyclase, GGDEF domain]	11.212	2.115	8.898	0	0	0
megahit_158131_8077-8763		k_Bacteria;n_Terrabacteria group;p_Actinobacteria;c_Actinomycetia;o_Corynebacteriales;f_Nocardiaceae;g_Rhodococcus								11.202	1.481	7.828	0	0	0
megahit_430527_1549-2811		k_Bacteria;n_Terrabacteria group;p_Actinobacteria;c_Actinomycetia;o_Corynebacteriales;f_Nocardiaceae;g_Rhodococcus				ENOG410YMSE*	integral membrane protein	Function unknown	PF14378 [PAP2 superfamily];PF19356 []	11.197	1.005	4.425	0	0	0
megahit_312224_751-2271		k_Bacteria;n_Terrabacteria group;p_Actinobacteria;c_Actinomycetia;o_Corynebacteriales;f_Nocardiaceae;g_Rhodococcus				COG2148*	Sugar transferases involved in lipopolysaccharide synthesis	Cell envelope biogenesis, outer membrane	PF02397 [Bacterial sugar transferase]	11.195	3.758	7.679	0	0	0
megahit_172552_1743-2918	atoB	k_Bacteria;n_Terrabacteria group;p_Actinobacteria;c_Actinomycetia;o_Corynebacteriales	K00626	acetyl-CoA C-acetyltransferase [EC:2.3.1.9]	Metabolism; Carbohydrate metabolism; Pyruvate metabolism | Metabolism; Carbohydrate metabolism; Glyoxylate and dicarboxylate metabolism | Metabolism; Carbohydrate metabolism; Propanoate metabolism | Metabolism; Carbohydrate metabolism; Butanoate metabolism | Metabolism; Energy metabolism; Carbon fixation pathways in prokaryotes | Metabolism; Lipid metabolism; Fatty acid degradation | Metabolism; …	COG0183*	Acetyl-CoA acetyltransferase	Lipid metabolism	PF00108 [Thiolase, N-terminal domain];PF02803 [Thiolase, C-terminal domain]	11.18	1.421	4.555	0	0	0
megahit_39354_36383-37432		k_Bacteria;n_Terrabacteria group;p_Actinobacteria;c_Actinomycetia;o_Corynebacteriales;f_Nocardiaceae;g_Rhodococcus				COG3491*	Isopenicillin N synthase and related dioxygenases	General function prediction only	PF03171 [2OG-Fe(II) oxygenase superfamily];PF14226 [non-haem dioxygenase in morphine synthesis N-terminal]	11.178	2.632	9.724	0	0	0
megahit_143108_15710-16630		k_Bacteria;n_Terrabacteria group;p_Actinobacteria;c_Actinomycetia;o_Corynebacteriales;f_Nocardiaceae;g_Rhodococcus								11.176	3.11	12.591	0	0	0
megahit_228013_34438-34503		k_Bacteria;n_Terrabacteria group;p_Actinobacteria;c_Actinomycetia;o_Corynebacteriales;f_Nocardiaceae								11.175	1.904	16.552	0	0	0
megahit_240679_128-724		k_Bacteria;n_Terrabacteria group;p_Actinobacteria;c_Actinomycetia;o_Corynebacteriales;f_Nocardiaceae;g_Rhodococcus				ENOG4111Z2N*	Secreted protein	Function unknown		11.172	0.61	3.273	0	0	0
megahit_31612_1260-1526	speB	k_Bacteria;n_Terrabacteria group;p_Actinobacteria;c_Actinomycetia;o_Corynebacteriales;f_Nocardiaceae;g_Rhodococcus	K01480*	agmatinase [EC:3.5.3.11]	Metabolism; Amino acid metabolism; Arginine and proline metabolism	COG0010*	Arginase/agmatinase/formimionoglutamate hydrolase, arginase family	Amino acid transport and metabolism	PF00491 [Arginase family]	11.169	1.506	4.642	0	0	0
megahit_396056_3412-3813		k_Bacteria;n_Terrabacteria group;p_Actinobacteria;c_Actinomycetia;o_Corynebacteriales;f_Nocardiaceae;g_Rhodococcus								11.168	2.938	5.278	0	0	0
megahit_34215_578-985	glbN	k_Bacteria;n_Terrabacteria group;p_Actinobacteria;c_Actinomycetia;o_Corynebacteriales;f_Nocardiaceae;g_Rhodococcus	K06886*	hemoglobin	Not Included in Pathway or Brite; Poorly characterized; General function prediction only	COG2346*	Truncated hemoglobins	General function prediction only	PF01152 [Bacterial-like globin]	11.161	4.958	9.783	0	0	0
megahit_317830_800-1687		k_Bacteria;n_Terrabacteria group;p_Actinobacteria;c_Actinomycetia;o_Corynebacteriales;f_Nocardiaceae;g_Rhodococcus				ENOG4111M3G*	Membrane	Function unknown		11.158	1.825	6.482	0	0	0
megahit_143108_860-1357		k_Bacteria;n_Terrabacteria group;p_Actinobacteria;c_Actinomycetia;o_Corynebacteriales;f_Nocardiaceae;g_Rhodococcus								11.14	1.211	8.564	0	0	0
megahit_493911_2-286	ncd2, npd	k_Bacteria;n_Terrabacteria group;p_Actinobacteria;c_Actinomycetia;o_Corynebacteriales;f_Nocardiaceae;g_Rhodococcus	K00459*	nitronate monooxygenase [EC:1.13.12.16]	Metabolism; Energy metabolism; Nitrogen metabolism	COG2070*	Dioxygenases related to 2-nitropropane dioxygenase	General function prediction only		11.139	1.455	2.433	0	0	0
megahit_38261_130-846		k_Bacteria;n_Terrabacteria group;p_Actinobacteria;c_Actinomycetia;o_Corynebacteriales;f_Nocardiaceae;g_Rhodococcus				COG0474*	Cation transport ATPase	Inorganic ion transport and metabolism		11.136	1.507	5.127	0	0	0
megahit_492106_372-587		k_Bacteria;n_Terrabacteria group;p_Actinobacteria;c_Actinomycetia;o_Corynebacteriales;f_Nocardiaceae;g_Rhodococcus				COG0346*	Lactoylglutathione lyase and related lyases	Amino acid transport and metabolism		11.134	0	3.988	0	0	0
megahit_158131_23252-23623		k_Bacteria;n_Terrabacteria group;p_Actinobacteria;c_Actinomycetia;o_Corynebacteriales;f_Nocardiaceae;g_Rhodococcus								11.12	3.411	7.963	0	0	0
megahit_41865_1699-1773	mlaD, linM	k_Bacteria;n_Terrabacteria group;p_Actinobacteria;c_Actinomycetia;o_Corynebacteriales;f_Nocardiaceae;g_Rhodococcus	K02067*	phospholipid/cholesterol/gamma-HCH transport system substrate-binding protein	Environmental Information Processing; Membrane transport; ABC transporters | Brite Hierarchies; Protein families: signaling and cellular processes; Transporters	COG1463*	ABC-type transport system involved in resistance to organic solvents, periplasmic component	Secondary metabolites biosynthesis, transport and catabolism		11.117	0.503	6.442	0	0	0
megahit_442670_5379-5453		k_Bacteria;n_Terrabacteria group;p_Actinobacteria;c_Actinomycetia;o_Corynebacteriales;f_Nocardiaceae;g_Rhodococcus				ENOG410ZW1H*	Alpha beta hydrolase	Function unknown		11.117	0	4.762	0	0	0
megahit_151941_389-862	MCEE, epi	k_Bacteria;n_Terrabacteria group;p_Actinobacteria;c_Actinomycetia;o_Corynebacteriales;f_Nocardiaceae;g_Rhodococcus	K05606*	methylmalonyl-CoA/ethylmalonyl-CoA epimerase [EC:5.1.99.1]	Metabolism; Carbohydrate metabolism; Glyoxylate and dicarboxylate metabolism | Metabolism; Carbohydrate metabolism; Propanoate metabolism | Metabolism; Energy metabolism; Carbon fixation pathways in prokaryotes | Metabolism; Amino acid metabolism; Valine, leucine and isoleucine degradation	COG0346*	Lactoylglutathione lyase and related lyases	Amino acid transport and metabolism	PF13669 [Glyoxalase/Bleomycin resistance protein/Dioxygenase superfamily]	11.095	2.226	6.028	0	0	0
megahit_461335_2677-3084	arsC	k_Bacteria;n_Terrabacteria group;p_Actinobacteria;c_Actinomycetia;o_Corynebacteriales;f_Nocardiaceae;g_Rhodococcus	K18701*	arsenate-mycothiol transferase [EC:2.8.4.2]	Not Included in Pathway or Brite; Unclassified: metabolism; Enzymes with EC numbers	COG0394*	Protein-tyrosine-phosphatase	Signal transduction mechanisms	PF01451 [Low molecular weight phosphotyrosine protein phosphatase]	11.082	2.309	6.539	0	0	0
megahit_306926_16511-17260		k_Bacteria;n_Terrabacteria group;p_Actinobacteria;c_Actinomycetia;o_Corynebacteriales;f_Nocardiaceae;g_Rhodococcus				COG0745*	Response regulators consisting of a CheY-like receiver domain and a winged-helix DNA-binding domain	Transcription|Signal transduction mechanisms	PF00486 [Transcriptional regulatory protein, C terminal]	11.074	2.563	6.134	0	0	0
megahit_271006_782-1120	yajC	k_Bacteria;n_Terrabacteria group;p_Actinobacteria;c_Actinomycetia;o_Corynebacteriales;f_Nocardiaceae;g_Rhodococcus	K03210*	preprotein translocase subunit YajC	Genetic Information Processing; Folding, sorting and degradation; Protein export | Environmental Information Processing; Membrane transport; Bacterial secretion system | Cellular Processes; Cellular community - prokaryotes; Quorum sensing | Brite Hierarchies; Protein families: signaling and cellular processes; Secretion system	ENOG410XVGY*	Preprotein translocase YajC subunit	Intracellular trafficking, secretion, and vesicular transport	PF02699 [Preprotein translocase subunit]	11.067	3.372	13.262	0	0	0
megahit_22878_3197-3538		k_Bacteria;n_Terrabacteria group;p_Actinobacteria;c_Actinomycetia;o_Corynebacteriales;f_Nocardiaceae;g_Rhodococcus								11.064	2.976	5.467	0	0	0
megahit_209615_2798-3310		k_Bacteria;n_Terrabacteria group;p_Actinobacteria;c_Actinomycetia;o_Corynebacteriales;f_Nocardiaceae;g_Rhodococcus				ENOG4111WJF*		Function unknown	PF17249 [Family of unknown function (DUF5318)]	11.064	2.008	4.341	0	0	0
megahit_255106_1-177	benB-xylY	k_Bacteria;n_Terrabacteria group;p_Actinobacteria;c_Actinomycetia;o_Corynebacteriales;f_Nocardiaceae;g_Rhodococcus	K05550*	benzoate/toluate 1,2-dioxygenase subunit beta [EC:1.14.12.10 1.14.12.-]	Metabolism; Xenobiotics biodegradation and metabolism; Benzoate degradation | Metabolism; Xenobiotics biodegradation and metabolism; Fluorobenzoate degradation | Metabolism; Xenobiotics biodegradation and metabolism; Xylene degradation	COG5517*	Small subunit of phenylpropionate dioxygenase	Secondary metabolites biosynthesis, transport and catabolism		11.051	0	0.237	0	0	0
megahit_531061_1712-3310	ABC.PE.S	k_Bacteria;n_Terrabacteria group;p_Actinobacteria;c_Actinomycetia;o_Corynebacteriales;f_Nocardiaceae;g_Rhodococcus	K02035*	peptide/nickel transport system substrate-binding protein	Cellular Processes; Cellular community - prokaryotes; Quorum sensing | Brite Hierarchies; Protein families: signaling and cellular processes; Transporters	COG0747*	ABC-type dipeptide transport system, periplasmic component	Amino acid transport and metabolism	PF00496 [Bacterial extracellular solute-binding proteins, family 5 Middle]	11.05	1.202	3.534	0	0	0
megahit_9777_2988-3254		k_Bacteria;n_Terrabacteria group;p_Actinobacteria;c_Actinomycetia;o_Corynebacteriales;f_Nocardiaceae;g_Rhodococcus								11.049	0.706	5.586	0.024	0.098	0.033
megahit_49851_5247-5336		k_Bacteria;n_Terrabacteria group;p_Actinobacteria;c_Actinomycetia;o_Corynebacteriales;f_Nocardiaceae;g_Rhodococcus				COG4425*	Predicted membrane protein	Function unknown		11.045	0.698	7.003	0	0	0
megahit_299134_876-1148		k_Bacteria;n_Terrabacteria group;p_Actinobacteria;c_Actinomycetia;o_Corynebacteriales;f_Nocardiaceae;g_Rhodococcus;species n_Rhodococcus erythropolis group;s_Rhodococcus erythropolis								11.041	1.15	1.462	0	0	0
megahit_69243_2-94	tetA	k_Bacteria	K08151*	MFS transporter, DHA1 family, tetracycline resistance protein	Brite Hierarchies; Protein families: signaling and cellular processes; Transporters | Brite Hierarchies; Protein families: signaling and cellular processes; Antimicrobial resistance genes	ENOG410ZY93		Function unknown		11.034	0	7.003	0	0	0
megahit_447807_3759-4616		k_Bacteria;n_Terrabacteria group;p_Actinobacteria;c_Actinomycetia;o_Corynebacteriales;f_Nocardiaceae;g_Rhodococcus				COG0582*	Integrase	DNA replication, recombination and repair	PF00589 [Phage integrase family]	11.025	2.27	7.811	0	0	0
megahit_147932_850-1041	rubB, alkT	k_Bacteria;n_Terrabacteria group;p_Actinobacteria;c_Actinomycetia;o_Corynebacteriales;f_Nocardiaceae;g_Rhodococcus	K05297*	rubredoxin---NAD+ reductase [EC:1.18.1.1]	Metabolism; Lipid metabolism; Fatty acid degradation	COG1773*	Rubredoxin	Energy production and conversion	PF00301 [Rubredoxin]	11.023	1.112	7.659	0	0	0
megahit_230291_3868-4443		k_Bacteria;n_Terrabacteria group;p_Actinobacteria;c_Actinomycetia;o_Corynebacteriales;f_Nocardiaceae;g_Rhodococcus				COG0262*	Dihydrofolate reductase	Coenzyme metabolism		11.023	3.446	4.34	0	0	0
megahit_92265_963-1640	terA	k_Bacteria;n_Terrabacteria group;p_Actinobacteria;c_Actinomycetia;o_Corynebacteriales;f_Nocardiaceae;g_Rhodococcus	K05792*	tellurite resistance protein TerA	Not Included in Pathway or Brite; Unclassified: signaling and cellular processes; Signaling proteins	COG4110*	Uncharacterized protein involved in stress response	General function prediction only		11.02	2.372	6.786	0	0	0
megahit_17290_1720-2406	mprA	k_Bacteria;n_Terrabacteria group;p_Actinobacteria;c_Actinomycetia;o_Corynebacteriales;f_Nocardiaceae;g_Rhodococcus	K07669*	two-component system, OmpR family, response regulator MprA	Environmental Information Processing; Signal transduction; Two-component system | Brite Hierarchies; Protein families: signaling and cellular processes; Two-component system	COG0745	Response regulators consisting of a CheY-like receiver domain and a winged-helix DNA-binding domain	Transcription|Signal transduction mechanisms	PF00072 [Response regulator receiver domain];PF00486 [Transcriptional regulatory protein, C terminal]	11.016	1.28	8.195	0	0	0
megahit_199114_2-199	K07068	k_Bacteria;n_Terrabacteria group;p_Actinobacteria;c_Actinomycetia;o_Corynebacteriales;f_Nocardiaceae;g_Rhodococcus	K07068*	uncharacterized protein	Not Included in Pathway or Brite; Poorly characterized; Function unknown	COG1545*	Predicted nucleic-acid-binding protein containing a Zn-ribbon	General function prediction only		11.013	0	0	0	0	0
megahit_29557_1259-1357		k_Bacteria;n_Terrabacteria group;p_Actinobacteria;c_Actinomycetia;o_Corynebacteriales;f_Nocardiaceae;g_Rhodococcus				COG0161*	Adenosylmethionine-8-amino-7-oxononanoate aminotransferase	Coenzyme metabolism		11.013	1.523	3.183	0	0	0
megahit_476543_957-1256		k_Bacteria;n_Terrabacteria group;p_Actinobacteria;c_Actinomycetia;o_Corynebacteriales;f_Nocardiaceae;g_Rhodococcus				ENOG410Z3UT*	PE family	Function unknown	PF00934 [PE family]	11.01	0.67	12.395	0	0	0
megahit_59220_3614-4018	RP-L22, MRPL22, rplV	k_Bacteria;n_Terrabacteria group;p_Actinobacteria;c_Actinomycetia;o_Corynebacteriales;f_Nocardiaceae;g_Rhodococcus	K02890*	large subunit ribosomal protein L22	Genetic Information Processing; Translation; Ribosome | Brite Hierarchies; Protein families: genetic information processing; Ribosome	COG0091*	Ribosomal protein L22	Translation, ribosomal structure and biogenesis	PF00237 [Ribosomal protein L22p/L17e]	11.006	5.677	5.032	0	0	0
megahit_221765_928-1029		k_Bacteria;n_Terrabacteria group;p_Actinobacteria;c_Actinomycetia;o_Corynebacteriales;f_Nocardiaceae;g_Rhodococcus				ENOG410YYXN*	Carbohydratebinding protein	Function unknown		11.003	1.109	5.561	0	0	0
megahit_228013_1919-3058		k_Bacteria;n_Terrabacteria group;p_Actinobacteria;c_Actinomycetia;o_Corynebacteriales;f_Nocardiaceae;g_Rhodococcus								10.998	2.325	5.768	0	0	0
megahit_150768_1-840	mshD	k_Bacteria;n_Terrabacteria group;p_Actinobacteria;c_Actinomycetia;o_Corynebacteriales;f_Nocardiaceae;g_Rhodococcus	K15520*	mycothiol synthase [EC:2.3.1.189]	Not Included in Pathway or Brite; Unclassified: metabolism; Enzymes with EC numbers	COG0456*	Acetyltransferases	General function prediction only	PF00583 [Acetyltransferase (GNAT) family];PF08445 [FR47-like protein]	10.994	0.568	3.326	0	0	0
megahit_505733_424-528		k_Bacteria;p_Proteobacteria;c_Gammaproteobacteria;o_Vibrionales;f_Vibrionaceae;g_Vibrio;species n_Vibrio harveyi group;s_Vibrio parahaemolyticus								10.994	2.991	9.604	0	0	0.421
megahit_9777_1545-1649		k_Bacteria;n_Terrabacteria group;p_Actinobacteria;c_Actinomycetia;o_Corynebacteriales;f_Nocardiaceae;g_Rhodococcus								10.994	0.598	1	0	0	0
megahit_280164_365-790		k_Bacteria;n_Terrabacteria group;p_Actinobacteria;c_Actinomycetia;o_Corynebacteriales;f_Nocardiaceae;g_Rhodococcus								10.99	1.652	7.693	0	0	0
megahit_195741_1-219		k_Bacteria;n_Terrabacteria group;p_Actinobacteria;c_Actinomycetia;o_Corynebacteriales;f_Nocardiaceae;g_Rhodococcus				ENOG410Z3EU*		Function unknown		10.982	0	5.852	0	0	0
megahit_559145_4661-5347		k_Bacteria;n_Terrabacteria group;p_Actinobacteria;c_Actinomycetia;o_Corynebacteriales;f_Nocardiaceae;g_Rhodococcus								10.969	2.944	6.33	0	0	0
megahit_161699_2990-3241	metK	k_Bacteria;n_Terrabacteria group;p_Actinobacteria;c_Actinomycetia;o_Corynebacteriales;f_Nocardiaceae;g_Rhodococcus	K00789*	S-adenosylmethionine synthetase [EC:2.5.1.6]	Metabolism; Amino acid metabolism; Cysteine and methionine metabolism	COG0192*	S-adenosylmethionine synthetase	Coenzyme metabolism	PF00438 [S-adenosylmethionine synthetase, N-terminal domain]	10.944	2.941	13.422	0	0	0
megahit_180543_1472-1723		k_Bacteria;n_Terrabacteria group;p_Actinobacteria;c_Actinomycetia;o_Corynebacteriales;f_Nocardiaceae;g_Rhodococcus				ENOG41124CH*		Function unknown		10.944	0.548	5.419	0	0	0
megahit_351405_112-366		k_Bacteria;n_Terrabacteria group;p_Actinobacteria;c_Actinomycetia;o_Corynebacteriales;f_Nocardiaceae;g_Rhodococcus				ENOG41122H2*	Transcriptional regulator	Transcription		10.941	1.626	3.378	0	0	0
megahit_378028_5644-6282	cynT, can	k_Bacteria;n_Terrabacteria group;p_Actinobacteria;c_Actinomycetia;o_Corynebacteriales;f_Nocardiaceae;g_Rhodococcus	K01673*	carbonic anhydrase [EC:4.2.1.1]	Metabolism; Energy metabolism; Nitrogen metabolism	COG0288*	Carbonic anhydrase	Inorganic ion transport and metabolism	PF00484 [Carbonic anhydrase]	10.94	1.671	7.397	0	0	0
megahit_581432_2006-3160	atoB	k_Bacteria;n_Terrabacteria group;p_Actinobacteria;c_Actinomycetia;o_Corynebacteriales;f_Nocardiaceae	K00626*	acetyl-CoA C-acetyltransferase [EC:2.3.1.9]	Metabolism; Carbohydrate metabolism; Pyruvate metabolism | Metabolism; Carbohydrate metabolism; Glyoxylate and dicarboxylate metabolism | Metabolism; Carbohydrate metabolism; Propanoate metabolism | Metabolism; Carbohydrate metabolism; Butanoate metabolism | Metabolism; Energy metabolism; Carbon fixation pathways in prokaryotes | Metabolism; Lipid metabolism; Fatty acid degradation | Metabolism; …	COG0183	Acetyl-CoA acetyltransferase	Lipid metabolism	PF00108 [Thiolase, N-terminal domain];PF02803 [Thiolase, C-terminal domain]	10.939	1.403	8.312	0	0	0
megahit_74621_1-390		k_Bacteria;n_Terrabacteria group;p_Actinobacteria;c_Actinomycetia;o_Corynebacteriales;f_Nocardiaceae;g_Rhodococcus				ENOG410YWE0*		Function unknown		10.936	0.676	2.424	0	0	0
megahit_143108_9640-9903		k_Bacteria;n_Terrabacteria group;p_Actinobacteria;c_Actinomycetia;o_Corynebacteriales;f_Nocardiaceae;g_Rhodococcus								10.932	3.95	19.178	0	0	0
megahit_198332_1250-1513		k_Bacteria;n_Terrabacteria group;p_Actinobacteria;c_Actinomycetia;o_Corynebacteriales;f_Nocardiaceae;g_Rhodococcus				ENOG411223C*		Function unknown		10.932	1.332	1.432	0	0	0
megahit_514908_28435-29634		k_Bacteria;n_Terrabacteria group;p_Actinobacteria;c_Actinomycetia;o_Corynebacteriales;f_Nocardiaceae;g_Rhodococcus								10.93	1.968	5.672	0	0	0
megahit_63810_773-1042	RP-S15, MRPS15, rpsO	k_Bacteria;n_Terrabacteria group;p_Actinobacteria;c_Actinomycetia;o_Corynebacteriales;f_Nocardiaceae;g_Rhodococcus	K02956*	small subunit ribosomal protein S15	Genetic Information Processing; Translation; Ribosome | Brite Hierarchies; Protein families: genetic information processing; Ribosome	COG0184*	Ribosomal protein S15P/S13E	Translation, ribosomal structure and biogenesis	PF00312 [Ribosomal protein S15]	10.927	1.768	4.124	0	0	0
megahit_358091_744-1016		k_Bacteria;n_Terrabacteria group;p_Actinobacteria;c_Actinomycetia;o_Corynebacteriales;f_Nocardiaceae;g_Rhodococcus				ENOG410Y0DR*		Function unknown		10.924	2.715	9.08	0	0	0
megahit_57053_356-496	ABCB-BAC	k_Bacteria;n_Terrabacteria group;p_Actinobacteria;c_Actinomycetia;o_Corynebacteriales;f_Nocardiaceae;g_Rhodococcus	K06147*	ATP-binding cassette, subfamily B, bacterial	Brite Hierarchies; Protein families: signaling and cellular processes; Transporters	COG1132*	ABC-type multidrug transport system, ATPase and permease components			10.916	0.446	0	0	0	0
megahit_76873_1-144	jag	k_Bacteria;n_Terrabacteria group;p_Actinobacteria;c_Actinomycetia;o_Corynebacteriales;f_Nocardiaceae;g_Rhodococcus	K06346*	spoIIIJ-associated protein	Not Included in Pathway or Brite; Unclassified: signaling and cellular processes; Cell growth	COG1847*	Predicted RNA-binding protein	General function prediction only	PF01424 [R3H domain]	10.912	0.785	1.313	0	0	0
megahit_33927_3-296		k_Bacteria				ENOG4112A03	Retrotransposon protein	Function unknown		10.907	6.025	4.645	0	0	0.09
megahit_13727_3468-4370	sucD	k_Bacteria;n_Terrabacteria group;p_Actinobacteria;c_Actinomycetia;o_Corynebacteriales;f_Nocardiaceae;g_Rhodococcus	K01902*	succinyl-CoA synthetase alpha subunit [EC:6.2.1.5]	Metabolism; Carbohydrate metabolism; Citrate cycle (TCA cycle) | Metabolism; Carbohydrate metabolism; Propanoate metabolism | Metabolism; Carbohydrate metabolism; C5-Branched dibasic acid metabolism | Metabolism; Energy metabolism; Carbon fixation pathways in prokaryotes	COG0074*	Succinyl-CoA synthetase, alpha subunit	Energy production and conversion	PF00549 [CoA-ligase];PF02629 [CoA binding domain]	10.902	2.323	11.144	0	0	0
megahit_484607_1-306		k_Bacteria;n_Terrabacteria group;p_Actinobacteria;c_Actinomycetia;o_Corynebacteriales;f_Nocardiaceae;g_Rhodococcus				ENOG410YUCR*		Function unknown		10.899	0.616	1.648	0.063	0.021	0
megahit_145390_1691-3376	kdpA	k_Bacteria;n_Terrabacteria group;p_Actinobacteria;c_Actinomycetia;o_Corynebacteriales;f_Nocardiaceae;g_Rhodococcus	K01546*	K+-transporting ATPase ATPase A chain [EC:3.6.3.12]	Environmental Information Processing; Signal transduction; Two-component system	COG2060*	K+-transporting ATPase, A chain	Inorganic ion transport and metabolism	PF03814 [Potassium-transporting ATPase A subunit]	10.898	3.756	8.697	0	0	0
megahit_39354_4424-4735		k_Bacteria;n_Terrabacteria group;p_Actinobacteria;c_Actinomycetia;o_Corynebacteriales;f_Nocardiaceae;g_Rhodococcus;species n_Rhodococcus erythropolis group;s_Rhodococcus erythropolis							PF10049 [Protein of unknown function (DUF2283)]	10.895	3.302	8.686	0	0	0
megahit_408387_605-763	DLST, sucB	k_Bacteria;n_Terrabacteria group;p_Actinobacteria;c_Actinomycetia;o_Corynebacteriales	K00658*	2-oxoglutarate dehydrogenase E2 component (dihydrolipoamide succinyltransferase) [EC:2.3.1.61]	Metabolism; Carbohydrate metabolism; Citrate cycle (TCA cycle) | Metabolism; Amino acid metabolism; Lysine degradation	COG0508*	Pyruvate/2-oxoglutarate dehydrogenase complex, dihydrolipoamide acyltransferase (E2) component, and related enzymes	Energy production and conversion	PF00364 [Biotin-requiring enzyme]	10.891	6.716	8.324	0	0	0
megahit_59220_2808-3614	RP-S3, rpsC	k_Bacteria;n_Terrabacteria group;p_Actinobacteria;c_Actinomycetia;o_Corynebacteriales;f_Nocardiaceae;g_Rhodococcus	K02982*	small subunit ribosomal protein S3	Genetic Information Processing; Translation; Ribosome | Brite Hierarchies; Protein families: genetic information processing; Ribosome	COG0092*	Ribosomal protein S3	Translation, ribosomal structure and biogenesis	PF00189 [Ribosomal protein S3, C-terminal domain];PF07650 [KH domain]	10.888	2.678	6.17	0	0	0
megahit_277500_962-2095		k_Bacteria;n_Terrabacteria group;p_Actinobacteria;c_Actinomycetia;o_Corynebacteriales;f_Nocardiaceae;g_Rhodococcus				COG1018*	Flavodoxin reductases (ferredoxin-NADPH reductases) family 1	Energy production and conversion	PF00175 [Oxidoreductase NAD-binding domain ]	10.887	3.002	9.374	0	0	0
megahit_521386_979-1467		k_Bacteria;n_Terrabacteria group;p_Actinobacteria;c_Actinomycetia;o_Corynebacteriales;f_Nocardiaceae;g_Rhodococcus				ENOG4111VVN*	Protein of unknown function (DUF3180)	Function unknown	PF11377 [Protein of unknown function (DUF3180)]	10.886	2.749	4.511	0	0	0
megahit_181547_1088-1945	alkB1_2, alkM	k_Bacteria;n_Terrabacteria group;p_Actinobacteria;c_Actinomycetia;o_Corynebacteriales;f_Nocardiaceae;g_Rhodococcus	K00496*	alkane 1-monooxygenase [EC:1.14.15.3]	Metabolism; Lipid metabolism; Fatty acid degradation | Metabolism; Xenobiotics biodegradation and metabolism; Caprolactam degradation	ENOG410XQF4*	Alkane 1-monooxygenase	Lipid transport and metabolism	PF00487 [Fatty acid desaturase]	10.876	2.475	7.762	0	0	0
megahit_83944_3-176		k_Bacteria								10.873	8.664	10.383	0.037	0	0.153
megahit_559145_3613-4659		k_Bacteria;n_Terrabacteria group;p_Actinobacteria;c_Actinomycetia;o_Corynebacteriales;f_Nocardiaceae;g_Rhodococcus								10.873	1.764	6.481	0	0	0
megahit_322840_7729-8448	RP-L1, MRPL1, rplA	k_Bacteria;n_Terrabacteria group;p_Actinobacteria;c_Actinomycetia;o_Corynebacteriales;f_Nocardiaceae;g_Rhodococcus	K02863*	large subunit ribosomal protein L1	Genetic Information Processing; Translation; Ribosome | Brite Hierarchies; Protein families: genetic information processing; Ribosome	COG0081*	Ribosomal protein L1	Translation, ribosomal structure and biogenesis	PF00687 [Ribosomal protein L1p/L10e family]	10.867	3.49	7.382	0	0	0
megahit_55105_1317-1877	ABC-2.A	k_Bacteria;n_Terrabacteria group;p_Actinobacteria;c_Actinomycetia;o_Corynebacteriales;f_Nocardiaceae;g_Rhodococcus	K01990*	ABC-2 type transport system ATP-binding protein	Brite Hierarchies; Protein families: signaling and cellular processes; Transporters	COG1131*	ABC-type multidrug transport system, ATPase component			10.861	1.814	3.857	0	0	0
megahit_153899_2794-3435		k_Bacteria;n_Terrabacteria group;p_Actinobacteria;c_Actinomycetia;o_Corynebacteriales;f_Nocardiaceae;g_Rhodococcus				ENOG4111KEX*	Tetr family transcriptional regulator	Transcription	PF00440 [Bacterial regulatory proteins, tetR family];PF16925 [Bacterial transcriptional repressor C-terminal]	10.839	1.194	5.039	0	0	0
megahit_128431_395-613		k_Bacteria;n_Terrabacteria group;p_Actinobacteria;c_Actinomycetia;o_Corynebacteriales;f_Nocardiaceae;g_Rhodococcus								10.835	0.459	8.633	0	0	0
megahit_92376_405-623		k_Bacteria;n_Terrabacteria group;p_Actinobacteria;c_Actinomycetia;o_Corynebacteriales;f_Nocardiaceae;g_Rhodococcus								10.835	1.09	1.727	0	0	0
megahit_459358_3260-4417	KARS, lysS	k_Bacteria;n_Terrabacteria group;p_Actinobacteria;c_Actinomycetia;o_Corynebacteriales;f_Nocardiaceae;g_Rhodococcus	K04567*	lysyl-tRNA synthetase, class II [EC:6.1.1.6]	Genetic Information Processing; Translation; Aminoacyl-tRNA biosynthesis | Brite Hierarchies; Protein families: metabolism; Amino acid related enzymes | Brite Hierarchies; Protein families: genetic information processing; Transfer RNA biogenesis	COG1190;COG2898*			PF00152 [tRNA synthetases class II (D, K and N) ]	10.827	1.617	6.35	0	0	0
megahit_144390_1-246		k_Bacteria				ENOG41120A8		Function unknown		10.819	2.656	3.074	0	0	0
megahit_567436_2-499		k_Bacteria;n_Terrabacteria group;p_Actinobacteria;c_Actinomycetia;o_Corynebacteriales;f_Nocardiaceae;g_Rhodococcus				COG2207*	AraC-type DNA-binding domain-containing proteins	Transcription	PF12833 [Helix-turn-helix domain]	10.818	1.337	7.129	0	0	0
megahit_536903_1245-1505		k_Bacteria;n_Terrabacteria group;p_Actinobacteria;c_Actinomycetia;o_Corynebacteriales;f_Nocardiaceae;g_Rhodococcus								10.812	2.407	2.415	0	0	0
megahit_322840_4450-5004		k_Bacteria;n_Terrabacteria group;p_Actinobacteria;c_Actinomycetia;o_Corynebacteriales;f_Nocardiaceae;g_Rhodococcus				ENOG4111N9Z*	UPF0336 protein	Function unknown	PF13452 [N-terminal half of MaoC dehydratase]	10.805	3.848	11.053	0	0	0
megahit_116807_1386-1661		k_Bacteria;n_Terrabacteria group;p_Actinobacteria;c_Actinomycetia;o_Corynebacteriales;f_Nocardiaceae;g_Rhodococcus				ENOG4111WZP*		Function unknown		10.805	1.73	1.446	0	0	0
megahit_103219_2458-3675		k_Bacteria;n_Terrabacteria group;p_Actinobacteria;c_Actinomycetia;o_Corynebacteriales;f_Nocardiaceae;g_Rhodococcus				COG0535*	Predicted Fe-S oxidoreductases	General function prediction only	PF04055 [Radical SAM superfamily]	10.794	3.641	8.503	0	0	0
megahit_229230_1687-2067	K08998	k_Bacteria;n_Terrabacteria group;p_Actinobacteria;c_Actinomycetia;o_Corynebacteriales;f_Nocardiaceae;g_Rhodococcus	K08998*	uncharacterized protein	Not Included in Pathway or Brite; Poorly characterized; Function unknown	COG0759*	Uncharacterized conserved protein	Function unknown	PF01809 [Haemolytic domain]	10.773	1.583	8.161	0	0	0
megahit_330884_793-2316	murD	k_Bacteria;n_Terrabacteria group;p_Actinobacteria;c_Actinomycetia;o_Corynebacteriales;f_Nocardiaceae;g_Rhodococcus	K01925*	UDP-N-acetylmuramoylalanine--D-glutamate ligase [EC:6.3.2.9]	Metabolism; Metabolism of other amino acids; D-Glutamine and D-glutamate metabolism | Metabolism; Glycan biosynthesis and metabolism; Peptidoglycan biosynthesis | Brite Hierarchies; Protein families: metabolism; Peptidoglycan biosynthesis and degradation proteins	COG0771*	UDP-N-acetylmuramoylalanine-D-glutamate ligase	Cell envelope biogenesis, outer membrane	PF08245 [Mur ligase middle domain]	10.773	1.838	5.555	0	0	0
megahit_168198_1155-1544		k_Bacteria;n_Terrabacteria group;p_Actinobacteria;c_Actinomycetia;o_Corynebacteriales;f_Nocardiaceae;g_Rhodococcus				COG3304*	Predicted membrane protein	Function unknown	PF03733 [Inner membrane component domain]	10.771	0.741	5.871	0	0	0
megahit_344648_775-1248		k_Bacteria;n_Terrabacteria group;p_Actinobacteria;c_Actinomycetia;o_Corynebacteriales;f_Nocardiaceae;g_Rhodococcus				ENOG4111XUA*	Rdd domain-containing protein	Function unknown	PF06271 [RDD family]	10.757	0.795	1.463	0	0	0
megahit_201928_2-1489	dnaK, HSPA9	k_Bacteria;n_Terrabacteria group;p_Actinobacteria;c_Actinomycetia;o_Corynebacteriales;f_Nocardiaceae;g_Rhodococcus	K04043*	molecular chaperone DnaK	Genetic Information Processing; Folding, sorting and degradation; RNA degradation | Organismal Systems; Aging; Longevity regulating pathway - worm | Human Diseases; Infectious diseases: Bacterial; Tuberculosis | Brite Hierarchies; Protein families: genetic information processing; Messenger RNA biogenesis | Brite Hierarchies; Protein families: genetic information processing; Chaperones and folding…	COG0443*	Molecular chaperone	Posttranslational modification, protein turnover, chaperones	PF00012 [Hsp70 protein];PF06723 [MreB/Mbl protein]	10.754	1.427	7.469	0	0	0
megahit_450127_5164-5784	rimP	k_Bacteria;n_Terrabacteria group;p_Actinobacteria;c_Actinomycetia;o_Corynebacteriales;f_Nocardiaceae;g_Rhodococcus	K09748*	ribosome maturation factor RimP	Brite Hierarchies; Protein families: genetic information processing; Ribosome biogenesis	COG0779*	Uncharacterized protein conserved in bacteria	Function unknown	PF02576 [RimP N-terminal domain]	10.741	2.043	13.396	0	0	0
megahit_32232_108-914	manB	k_Bacteria;n_Terrabacteria group;p_Actinobacteria;c_Actinomycetia;o_Corynebacteriales;f_Nocardiaceae;g_Rhodococcus	K01840*	phosphomannomutase [EC:5.4.2.8]	Metabolism; Carbohydrate metabolism; Fructose and mannose metabolism | Metabolism; Carbohydrate metabolism; Amino sugar and nucleotide sugar metabolism	COG1109*	Phosphomannomutase	Carbohydrate transport and metabolism	PF00408 [Phosphoglucomutase/phosphomannomutase, C-terminal domain];PF02879 [Phosphoglucomutase/phosphomannomutase, alpha/beta/alpha domain II];PF02880 [Phosphoglucomutase/phosphomannomutase, alpha/beta/alpha domain III]	10.729	2.491	3.54	0	0	0
megahit_39354_26543-27802	pydC	k_Bacteria;n_Terrabacteria group;p_Actinobacteria;c_Actinomycetia;o_Corynebacteriales;f_Nocardiaceae;g_Rhodococcus	K06016*	beta-ureidopropionase / N-carbamoyl-L-amino-acid hydrolase [EC:3.5.1.6 3.5.1.87]	Metabolism; Nucleotide metabolism; Pyrimidine metabolism	COG0624*	Acetylornithine deacetylase/Succinyl-diaminopimelate desuccinylase and related deacylases	Amino acid transport and metabolism	PF01546 [Peptidase family M20/M25/M40]	10.714	1.954	7.436	0	0	0
megahit_320811_1-1353		k_Bacteria;n_Terrabacteria group;p_Actinobacteria;c_Actinomycetia;o_Corynebacteriales;f_Nocardiaceae;g_Rhodococcus				COG1651;COG3004*			PF01323 [DSBA-like thioredoxin domain];PF06965 [Na+/H+ antiporter 1];PF13462 [Thioredoxin]	10.713	2.089	7.189	0	0	0
megahit_447346_993-1091	K07493	k_Bacteria;n_Terrabacteria group;p_Actinobacteria;c_Actinomycetia;o_Corynebacteriales;f_Nocardiaceae	K07493*	putative transposase	Not Included in Pathway or Brite; Unclassified: genetic information processing; Replication and repair	COG3328*	Transposase and inactivated derivatives	DNA replication, recombination and repair		10.689	0.635	7.427	0	0	0
megahit_478142_2055-2792	K07164	k_Bacteria;n_Terrabacteria group;p_Actinobacteria;c_Actinomycetia;o_Corynebacteriales;f_Nocardiaceae;g_Rhodococcus	K07164*	uncharacterized protein	Not Included in Pathway or Brite; Poorly characterized; Function unknown	COG1579*	Zn-ribbon protein, possibly nucleic acid-binding	General function prediction only		10.689	2.673	2.306	0	0	0
megahit_95869_1-297	hemH, FECH	k_Bacteria;n_Terrabacteria group;p_Actinobacteria;c_Actinomycetia;o_Corynebacteriales;f_Nocardiaceae;g_Rhodococcus	K01772*	protoporphyrin/coproporphyrin ferrochelatase [EC:4.99.1.1 4.99.1.9]	Metabolism; Metabolism of cofactors and vitamins; Porphyrin and chlorophyll metabolism	COG3253*	Uncharacterized conserved protein	Function unknown	PF06778 [Chlorite dismutase]	10.689	0.719	4.527	0	0	0
megahit_195563_512-1066	hemE, UROD	k_Bacteria;n_Terrabacteria group;p_Actinobacteria;c_Actinomycetia;o_Corynebacteriales;f_Nocardiaceae;g_Rhodococcus	K01599*	uroporphyrinogen decarboxylase [EC:4.1.1.37]	Metabolism; Metabolism of cofactors and vitamins; Porphyrin and chlorophyll metabolism	COG0407*	Uroporphyrinogen-III decarboxylase	Coenzyme metabolism	PF01208 [Uroporphyrinogen decarboxylase (URO-D)]	10.689	0.883	2.801	0	0	0
megahit_185310_1869-2654	fabG	k_Bacteria;n_Terrabacteria group;p_Actinobacteria;c_Actinomycetia;o_Corynebacteriales;f_Nocardiaceae;g_Rhodococcus	K00059*	3-oxoacyl-[acyl-carrier protein] reductase [EC:1.1.1.100]	Metabolism; Lipid metabolism; Fatty acid biosynthesis | Metabolism; Metabolism of cofactors and vitamins; Biotin metabolism | Metabolism; Biosynthesis of other secondary metabolites; Prodigiosin biosynthesis | Brite Hierarchies; Protein families: metabolism; Lipid biosynthesis proteins	ENOG410XPR5*	short-chain dehydrogenase reductase	Function unknown	PF00106 [short chain dehydrogenase];PF13561 [Enoyl-(Acyl carrier protein) reductase]	10.689	2.35	4.731	0	0	0
megahit_289443_196-954	fabG	k_Bacteria;n_Terrabacteria group;p_Actinobacteria;c_Actinomycetia;o_Corynebacteriales;f_Nocardiaceae;g_Rhodococcus	K00059*	3-oxoacyl-[acyl-carrier protein] reductase [EC:1.1.1.100]	Metabolism; Lipid metabolism; Fatty acid biosynthesis | Metabolism; Metabolism of cofactors and vitamins; Biotin metabolism | Metabolism; Biosynthesis of other secondary metabolites; Prodigiosin biosynthesis | Brite Hierarchies; Protein families: metabolism; Lipid biosynthesis proteins	ENOG410XNW1*	)-reductase	Function unknown	PF00106 [short chain dehydrogenase];PF08659 [KR domain];PF13561 [Enoyl-(Acyl carrier protein) reductase]	10.689	1.424	4.179	0	0	0.012
megahit_112163_5332-5394	deoC, DERA	k_Bacteria;n_Terrabacteria group;p_Actinobacteria;c_Actinomycetia;o_Corynebacteriales;f_Nocardiaceae;g_Rhodococcus	K01619*	deoxyribose-phosphate aldolase [EC:4.1.2.4]	Metabolism; Carbohydrate metabolism; Pentose phosphate pathway	COG0274*	Deoxyribose-phosphate aldolase	Nucleotide transport and metabolism		10.689	1.396	0.333	0	0	0
megahit_473668_4015-5049	asd	k_Bacteria;n_Terrabacteria group;p_Actinobacteria;c_Actinomycetia;o_Corynebacteriales;f_Nocardiaceae;g_Rhodococcus	K00133*	aspartate-semialdehyde dehydrogenase [EC:1.2.1.11]	Metabolism; Amino acid metabolism; Glycine, serine and threonine metabolism | Metabolism; Amino acid metabolism; Cysteine and methionine metabolism | Metabolism; Amino acid metabolism; Lysine biosynthesis | Metabolism; Biosynthesis of other secondary metabolites; Monobactam biosynthesis	COG0136*	Aspartate-semialdehyde dehydrogenase	Amino acid transport and metabolism	PF01118 [Semialdehyde dehydrogenase, NAD binding domain];PF02774 [Semialdehyde dehydrogenase, dimerisation domain]	10.689	1.651	8.911	0	0	0
megahit_141587_1-120	PARS, proS	k_Bacteria;n_Terrabacteria group;p_Actinobacteria;c_Actinomycetia;o_Corynebacteriales;f_Nocardiaceae;g_Rhodococcus	K01881*	prolyl-tRNA synthetase [EC:6.1.1.15]	Genetic Information Processing; Translation; Aminoacyl-tRNA biosynthesis | Brite Hierarchies; Protein families: metabolism; Amino acid related enzymes | Brite Hierarchies; Protein families: genetic information processing; Transfer RNA biogenesis	COG0442*	Prolyl-tRNA synthetase	Translation, ribosomal structure and biogenesis		10.689	0.942	1.05	0	0	0
megahit_111781_144-833	regX3	k_Bacteria;n_Terrabacteria group;p_Actinobacteria;c_Actinomycetia;o_Corynebacteriales;f_Nocardiaceae;g_Rhodococcus	K07776*	two-component system, OmpR family, response regulator RegX3	Environmental Information Processing; Signal transduction; Two-component system | Brite Hierarchies; Protein families: signaling and cellular processes; Two-component system	COG0745*	Response regulators consisting of a CheY-like receiver domain and a winged-helix DNA-binding domain	Transcription|Signal transduction mechanisms	PF00072 [Response regulator receiver domain];PF00486 [Transcriptional regulatory protein, C terminal]	10.689	1.657	3.623	0	0	0
megahit_136421_466-933	mas	k_Bacteria;n_Terrabacteria group;p_Actinobacteria;c_Actinomycetia;o_Corynebacteriales;f_Nocardiaceae;g_Rhodococcus	K18481*	Mce-associated membrane protein	Brite Hierarchies; Protein families: signaling and cellular processes; Transporters					10.689	0.268	1.302	0	0	0
megahit_456913_257-331		k_Bacteria								10.689	8.041	4.762	0	0	0
megahit_248507_123-260		k_Bacteria;n_Terrabacteria group;p_Actinobacteria;c_Actinomycetia;o_Corynebacteriales;f_Nocardiaceae;g_Rhodococcus								10.689	3.277	8.068	0	0	0
megahit_458963_5057-5266		k_Bacteria;n_Terrabacteria group;p_Actinobacteria;c_Actinomycetia;o_Corynebacteriales;f_Nocardiaceae;g_Rhodococcus								10.689	2.872	8.103	0	0	0
megahit_228013_20220-20606		k_Bacteria;n_Terrabacteria group;p_Actinobacteria;c_Actinomycetia;o_Corynebacteriales;f_Nocardiaceae;g_Rhodococcus								10.689	1.721	8.088	0	0	0
megahit_143108_12654-14303		k_Bacteria;n_Terrabacteria group;p_Actinobacteria;c_Actinomycetia;o_Corynebacteriales;f_Nocardiaceae;g_Rhodococcus				ENOG410ZHSF*	helicase	Replication, recombination and repair		10.689	2.84	6.812	0	0	0
megahit_239267_174-338		k_Bacteria								10.689	4.569	4.966	0	0	0.054
megahit_106323_17374-18645		k_Bacteria;n_Terrabacteria group;p_Actinobacteria;c_Actinomycetia;o_Corynebacteriales;f_Nocardiaceae;g_Rhodococcus							PF03237 [Terminase-like family]	10.689	3.2	5.946	0	0	0
megahit_143108_3238-4242		k_Bacteria;n_Terrabacteria group;p_Actinobacteria;c_Actinomycetia;o_Corynebacteriales;f_Nocardiaceae;g_Rhodococcus							PF00589 [Phage integrase family]	10.689	2.55	6.229	0	0	0
megahit_364803_6414-6710		k_Bacteria;n_Terrabacteria group;p_Actinobacteria;c_Actinomycetia;o_Corynebacteriales;f_Nocardiaceae;g_Rhodococcus				COG2329*	Uncharacterized enzyme involved in biosynthesis of extracellular polysaccharides	General function prediction only	PF03992 [Antibiotic biosynthesis monooxygenase]	10.689	1.015	1.485	0	0	0.03
megahit_474524_2-385		k_Bacteria;n_Terrabacteria group;p_Actinobacteria;c_Actinomycetia;o_Corynebacteriales;f_Nocardiaceae;g_Rhodococcus				ENOG41120FZ*		Transcription		10.689	0.622	0.821	0	0	0
megahit_110565_171-494		k_Bacteria;n_Terrabacteria group;p_Actinobacteria;c_Actinomycetia;o_Corynebacteriales;f_Nocardiaceae;g_Rhodococcus				COG1807*	4-amino-4-deoxy-L-arabinose transferase and related glycosyltransferases of PMT family	Cell envelope biogenesis, outer membrane		10.689	0.155	0.454	0	0.06	0
megahit_387769_774-953		k_Bacteria;n_Terrabacteria group;p_Actinobacteria;c_Actinomycetia;o_Corynebacteriales;f_Nocardiaceae;g_Rhodococcus				ENOG410XQRG*	Transcriptional regulator	Transcription		10.689	0.419	0	0	0	0
megahit_162752_1-84		k_Bacteria;n_Terrabacteria group;p_Actinobacteria;c_Actinomycetia;o_Propionibacteriales;f_Propionibacteriaceae				ENOG4111RCD		Function unknown		10.689	0	0	0	0	0
megahit_2334_652-1422		k_Bacteria;n_Terrabacteria group;p_Actinobacteria;c_Actinomycetia;o_Corynebacteriales;f_Nocardiaceae;g_Rhodococcus				COG2375*	Siderophore-interacting protein	Inorganic ion transport and metabolism	PF04954 [Siderophore-interacting protein];PF08021 [Siderophore-interacting FAD-binding domain]	10.647	1.027	4.959	0	0	0
megahit_36286_2394-2888		k_Bacteria;n_Terrabacteria group;p_Actinobacteria;c_Actinomycetia;o_Corynebacteriales;f_Nocardiaceae;g_Rhodococcus								10.624	3.198	5.942	0	0	0
megahit_268189_3865-5184	secY	k_Bacteria;n_Terrabacteria group;p_Actinobacteria;c_Actinomycetia;o_Corynebacteriales;f_Nocardiaceae;g_Rhodococcus	K03076*	preprotein translocase subunit SecY	Genetic Information Processing; Folding, sorting and degradation; Protein export | Environmental Information Processing; Membrane transport; Bacterial secretion system | Cellular Processes; Cellular community - prokaryotes; Quorum sensing | Brite Hierarchies; Protein families: signaling and cellular processes; Secretion system	COG0201*	Preprotein translocase subunit SecY		PF00344 [SecY translocase]	10.616	1.818	5.857	0	0	0
megahit_501722_4003-4857	ald	k_Bacteria;n_Terrabacteria group;p_Actinobacteria;c_Actinomycetia;o_Corynebacteriales;f_Nocardiaceae;g_Rhodococcus	K00259*	alanine dehydrogenase [EC:1.4.1.1]	Metabolism; Amino acid metabolism; Alanine, aspartate and glutamate metabolism | Metabolism; Metabolism of other amino acids; Taurine and hypotaurine metabolism	COG0686*	Alanine dehydrogenase	Amino acid transport and metabolism	PF01262 [Alanine dehydrogenase/PNT, C-terminal domain]	10.614	1.161	3.71	0	0	0
megahit_479523_856-1281		k_Bacteria;n_Terrabacteria group;p_Actinobacteria;c_Actinomycetia;o_Corynebacteriales;f_Nocardiaceae;g_Rhodococcus				ENOG410Z03Y*		Function unknown	PF19545 []	10.614	1.327	2.268	0	0	0
megahit_265096_2040-2870	spoU	k_Bacteria;n_Terrabacteria group;p_Actinobacteria;c_Actinomycetia;o_Corynebacteriales;f_Nocardiaceae;g_Rhodococcus	K03437*	RNA methyltransferase, TrmH family	Brite Hierarchies; Protein families: genetic information processing; Transfer RNA biogenesis	COG0566*	rRNA methylases	Translation, ribosomal structure and biogenesis	PF00588 [SpoU rRNA Methylase family]	10.612	1.708	2.376	0	0	0
megahit_33274_1691-2503	pspA	k_Bacteria;n_Terrabacteria group;p_Actinobacteria;c_Actinomycetia;o_Corynebacteriales;f_Nocardiaceae;g_Rhodococcus	K03969*	phage shock protein A	Not Included in Pathway or Brite; Unclassified: genetic information processing; Others	COG1842*	Phage shock protein A (IM30), suppresses sigma54-dependent transcription	Signal transduction mechanisms|Transcription	PF04012 [PspA/IM30 family]	10.61	1.746	9.793	0	0	0
megahit_42484_1-399	bfrB	k_Bacteria;n_Terrabacteria group;p_Actinobacteria;c_Actinomycetia;o_Corynebacteriales;f_Nocardiaceae;g_Rhodococcus	K22336*	bacterioferritin B [EC:1.16.3.1]	Metabolism; Metabolism of cofactors and vitamins; Porphyrin and chlorophyll metabolism	COG1528*	Ferritin-like protein	Inorganic ion transport and metabolism	PF00210 [Ferritin-like domain]	10.609	0.882	2.738	0	0	0
megahit_523207_3544-4707		k_Bacteria;n_Terrabacteria group;p_Actinobacteria;c_Actinomycetia;o_Corynebacteriales;f_Nocardiaceae;g_Rhodococcus				ENOG410ZWCX*	polysaccharide biosynthesis protein	Function unknown		10.606	0.928	2.779	0	0	0
megahit_461335_1541-2623	K07222	k_Bacteria;n_Terrabacteria group;p_Actinobacteria;c_Actinomycetia;o_Corynebacteriales;f_Nocardiaceae;g_Rhodococcus	K07222*	putative flavoprotein involved in K+ transport	Not Included in Pathway or Brite; Unclassified: signaling and cellular processes; Others	COG2072*	Predicted flavoprotein involved in K+ transport	Inorganic ion transport and metabolism	PF00743 [Flavin-binding monooxygenase-like];PF07992 [Pyridine nucleotide-disulphide oxidoreductase];PF13738 [Pyridine nucleotide-disulphide oxidoreductase]	10.6	2.019	6.479	0	0	0
megahit_54623_6031-7437		k_Bacteria;n_Terrabacteria group;p_Actinobacteria;c_Actinomycetia;o_Corynebacteriales;f_Nocardiaceae;g_Rhodococcus				COG0557*	Exoribonuclease R	Transcription	PF00773 [RNB domain];PF18614 []	10.598	1.429	6.555	0	0	0
megahit_228013_30101-30421		k_Bacteria;n_Terrabacteria group;p_Actinobacteria;c_Actinomycetia;o_Corynebacteriales;f_Nocardiaceae;g_Rhodococcus								10.589	1.722	3.403	0	0	0
megahit_98230_11429-12022		k_Bacteria;n_Terrabacteria group;p_Actinobacteria;c_Actinomycetia;o_Corynebacteriales;f_Nocardiaceae;g_Rhodococcus;species n_Rhodococcus erythropolis group;s_Rhodococcus erythropolis				COG2041*	Sulfite oxidase and related enzymes	General function prediction only	PF00174 [Oxidoreductase molybdopterin binding domain]	10.581	3.638	2.723	0	0	0
megahit_575955_167-1300		k_Bacteria;n_Terrabacteria group;p_Actinobacteria;c_Actinomycetia;o_Corynebacteriales;f_Nocardiaceae;g_Rhodococcus				COG1018*	Flavodoxin reductases (ferredoxin-NADPH reductases) family 1	Energy production and conversion	PF00175 [Oxidoreductase NAD-binding domain ]	10.576	3.368	11.171	0	0	0
megahit_147824_6391-7974		k_Bacteria;n_Terrabacteria group;p_Actinobacteria;c_Actinomycetia;o_Corynebacteriales;f_Nocardiaceae;g_Rhodococcus				COG2132*	Putative multicopper oxidases	Secondary metabolites biosynthesis, transport and catabolism	PF00394 [Multicopper oxidase];PF07731 [Multicopper oxidase];PF07732 [Multicopper oxidase]	10.568	1.927	5.955	0	0	0
megahit_235263_3265-4314		k_Bacteria;n_Terrabacteria group;p_Actinobacteria;c_Actinomycetia;o_Corynebacteriales;f_Nocardiaceae;g_Rhodococcus				COG0627*	Predicted esterase	General function prediction only	PF00756 [Putative esterase]	10.567	1.627	6.943	0	0	0
megahit_158131_15349-16359		k_Bacteria;n_Terrabacteria group;p_Actinobacteria;c_Actinomycetia;o_Corynebacteriales;f_Nocardiaceae;g_Rhodococcus								10.562	2.038	8.187	0	0	0
megahit_102733_2032-2526		k_Bacteria;n_Terrabacteria group;p_Actinobacteria;c_Actinomycetia;o_Corynebacteriales;f_Nocardiaceae;g_Rhodococcus				COG0739*	Membrane proteins related to metalloendopeptidases	Cell envelope biogenesis, outer membrane	PF01551 [Peptidase family M23]	10.559	0.838	4.414	0	0	0
megahit_518288_710-1435	fabG	k_Bacteria;n_Terrabacteria group;p_Actinobacteria;c_Actinomycetia;o_Corynebacteriales;f_Nocardiaceae;g_Rhodococcus	K00059*	3-oxoacyl-[acyl-carrier protein] reductase [EC:1.1.1.100]	Metabolism; Lipid metabolism; Fatty acid biosynthesis | Metabolism; Metabolism of cofactors and vitamins; Biotin metabolism | Metabolism; Biosynthesis of other secondary metabolites; Prodigiosin biosynthesis | Brite Hierarchies; Protein families: metabolism; Lipid biosynthesis proteins	ENOG4111IIF*	Short-chain dehydrogenase reductase Sdr	Function unknown	PF00106 [short chain dehydrogenase];PF13561 [Enoyl-(Acyl carrier protein) reductase]	10.557	1.004	3.559	0	0	0
megahit_469291_3-1703	fadD32	k_Bacteria;n_Terrabacteria group;p_Actinobacteria;c_Actinomycetia;o_Corynebacteriales;f_Nocardiaceae;g_Rhodococcus	K12428*	fatty acid CoA ligase FadD32	Brite Hierarchies; Protein families: metabolism; Lipid biosynthesis proteins	COG0318*	Acyl-CoA synthetases (AMP-forming)/AMP-acid ligases II	Secondary metabolites biosynthesis, transport and catabolism|Lipid metabolism	PF00501 [AMP-binding enzyme]	10.557	2.142	7.015	0	0	0
megahit_158131_13932-14165		k_Bacteria;n_Terrabacteria group;p_Actinobacteria;c_Actinomycetia;o_Corynebacteriales;f_Nocardiaceae;g_Rhodococcus;species n_Rhodococcus erythropolis group;s_Rhodococcus qingshengii								10.552	2.631	15.172	0	0	0
megahit_158131_17647-18090		k_Bacteria;n_Terrabacteria group;p_Actinobacteria;c_Actinomycetia;o_Corynebacteriales;f_Nocardiaceae;g_Rhodococcus								10.545	1.952	9.037	0	0	0
megahit_448031_3680-4120	pepQ	k_Bacteria;n_Terrabacteria group;p_Actinobacteria;c_Actinomycetia;o_Corynebacteriales;f_Nocardiaceae;g_Rhodococcus	K01271	Xaa-Pro dipeptidase [EC:3.4.13.9]	Brite Hierarchies; Protein families: metabolism; Peptidases	COG0006*	Xaa-Pro aminopeptidase	Amino acid transport and metabolism		10.544	0.969	1.763	0	0	0
megahit_39354_32935-35076		k_Bacteria;n_Terrabacteria group;p_Actinobacteria;c_Actinomycetia;o_Corynebacteriales;f_Nocardiaceae;g_Rhodococcus							PF01011 [PQQ enzyme repeat];PF13360 [PQQ-like domain]	10.539	3.003	7.513	0	0	0
megahit_483455_901-1539		k_Bacteria;n_Terrabacteria group;p_Actinobacteria;c_Actinomycetia;o_Corynebacteriales;f_Nocardiaceae;g_Rhodococcus				ENOG4111W03	PAS PAC Sensor Protein	Signal transduction mechanisms	PF03861 [ANTAR domain];PF08447 [PAS fold]	10.538	0.708	4.044	0	0	0
megahit_69606_3-425		k_Bacteria;n_Terrabacteria group;p_Firmicutes;c_Bacilli;o_Bacillales				ENOG4111VRG*		Function unknown		10.537	0.297	1.54	0.031	0	0
megahit_150036_2327-3937	groEL, HSPD1	k_Bacteria;n_Terrabacteria group;p_Actinobacteria;c_Actinomycetia;o_Corynebacteriales;f_Nocardiaceae;g_Rhodococcus	K04077*	chaperonin GroEL	Genetic Information Processing; Folding, sorting and degradation; RNA degradation | Organismal Systems; Aging; Longevity regulating pathway - worm | Human Diseases; Endocrine and metabolic diseases; Type I diabetes mellitus | Human Diseases; Infectious diseases: Bacterial; Legionellosis | Human Diseases; Infectious diseases: Bacterial; Tuberculosis | Brite Hierarchies; Protein families: genetic i…	COG0459*	Chaperonin GroEL (HSP60 family)	Posttranslational modification, protein turnover, chaperones	PF00118 [TCP-1/cpn60 chaperonin family]	10.53	2.199	7.446	0	0	0
megahit_103949_746-1540	apbE	k_Bacteria;n_Terrabacteria group;p_Actinobacteria;c_Actinomycetia;o_Corynebacteriales;f_Nocardiaceae;g_Rhodococcus	K03734*	FAD:protein FMN transferase [EC:2.7.1.180]	Not Included in Pathway or Brite; Unclassified: metabolism; Enzymes with EC numbers	ENOG4111I2A*	ApbE family	Function unknown	PF02424 [ApbE family]	10.528	2.102	5.999	0	0	0
[truncated: 67,122 more rows]
