# Supplementary material for: Unfolding the secrets of microbiome (Symbiodiniaceae and bacteria) in cold-water coral
Source: Microbiol Spectr. 2023 Sep 20;11(5):e01315-23. doi: 10.1128/spectrum.01315-23 (PMC10580923; doi:10.1128/spectrum.01315-23)
Supplement: Supplemental file 4 — Physical and chemical conditions for each sampling site. [file spectrum.01315-23-s0006.xlsx]

## Sheet: Sheet1
Coral samples	Locations	Depth	Temperature	Salinity
Narella_versluysi	112.918° E,18.764°N	260 m	12 ℃	33.8 ‰
Muriceides_sp	112.934° E,18.741°N	370 m	9 ℃	33.2 ‰
Heterogorgia_uatumani	112.934° E,18.742°N	370 m	9 ℃	33.2 ‰
Pocillopora_damicornis	109.292° E, 18.123° N	3 m	23.3 ℃	35.7 ‰
Acropora_pruinosa	109.292° E, 18.124° N	3 m	23 ℃	34.6 ‰
Galaxea_fascicularis	109.292° E, 18.125° N	6 m	22.7 ℃	35.3 ‰
