# Supplementary material for: Unfolding the secrets of microbiome (Symbiodiniaceae and bacteria) in cold-water coral
Source: Microbiol Spectr. 2023 Sep 20;11(5):e01315-23. doi: 10.1128/spectrum.01315-23 (PMC10580923; doi:10.1128/spectrum.01315-23)
Supplement: Supplemental file 5 — Sequences of COI gene. [file spectrum.01315-23-s0007.txt]

>Narella versluysi
TTATATTTACTATTTGGGGCTTTTTCTGGAATGGCGGGGACAGCTTCGAGTATGTTAATACGGCTAGAGCTGTCAGCTCCAGGTAGTATGTTAGGAGATGATCATCTATATAATGTGGTTGTAACATCACATGCTTTATTAATGATTTTCTTCCTGGTAATGCCAGTAATGATCGGGGGATTCGGAAATTGGTTTGTGCCAATTATGATT
GGTGCACCTGATATGGCTTTTCCTAGATTAAACAATATCAGTTTCTGGTTATTACCGCCTTCTCTAATACTATTGGTTGGTTCTATGTTTGTGGAACAAGGGGCAGGTACAGGCTGGACCGTTTATCCCCCATTAGCAAGTATTCAAGCTCATTCAGGGGGAGCAGTGGACATGGCCATATTCAGTTTACATCTAGCTGGGGTATCTTCC
ATTTTAAGTTCTATTAATTTTATAACTACTATAATTAACATGAGGGTTCCTGGTATGACTATGCATAGATTACCTCTATTCGTCTGGTCTGTATTAGTTACTACTATATTGTTATTATTATCTTTACCAGTATTAGCGGGGGCAATTACAATGTTATTGACAGATAGGAATTTTAATACAACATTCTTTGACCCTGCAGGAGGGGGAGAC
CCTATTTTATTCCAGCACTTATTCTGGTTTTTTGGGCACCCCGAAGTCTATATATTAATTCTG
>Ref-ON971098.1 Narella versluysi voucher USNM:1593564 COX2-COX1 intergenic spacer, partial sequence; and cytochrome c oxidase subunit I (COX1) gene, partial cds; mitochondrial
TTCTTCTCTAGCCCTGTTACTTTGCTGACACACCCAAAAGCTTTACCCGGGGAAATAGCAAAAATTAGTTGTATTCCCCATAGATATGTAGGTTGCATCGCAGATAAGAGCGTTGCGTTCTCACCTACTTTAGATTACTTTTAATCTAGAGTAAGCATGA
ACAAATATCTTACACGTTGGCTATTTTCTACTAATCACAAGGATATAGGTACTTTATATTTACTATTTGGGGCTTTTTCTGGAATGGCGGGGACAGCTTCGAGTATGTTAATACGGCTAGAGCTGTCAGCTCCAGGTAGTATGTTAGGAGATGATCATCT
ATATAATGTGGTTGTAACATCACATGCTTTATTAATGATTTTCTTCCTGGTAATGCCAGTAATGATCGGGGGATTCGGAAATTGGTTTGTGCCAATTATGATTGGTGCACCTGATATGGCTTTTCCTAGATTAAACAATATCAGTTTCTGGTTATTACCG
CCTTCTCTAATACTATTGGTTGGTTCTATGTTTGTGGAACAAGGGGCAGGTACAGGCTGGACCGTTTATCCCCCATTAGCAAGTATTCAAGCTCATTCAGGGGGAGCAGTGGACATGGCCATATTCAGTTTACATCTAGCTGGGGTATCTTCCATTTTAA
GTTCTATTAATTTTATAACTACTATAATTAACATGAGGGTTCCTGGTATGACTATGCATAGATTACCTCTATTCGTCTGGTCTGTATTAGTTACTACTATATTGTTATTATTATCTTTACCAGTATTAGCGGGGGCAATTACAATGTTATTGACAGATAG
GAATTTTAATACAACATTCTTTGACCCTGCAGGAGGGGGAGATCCTATTTTATTCCAGCACTTATTCTGGTTTTTTGGGCACCCCGAAGTCTATATATTAATTCTGCCGGGATTTGGTATTGTAT

>Heterogorgia verrucosa 
ATGGCTCAGCCGCGTCACGTAAGAGCGAGGCCTCTAATAATGCATTAATTGGAGTTTTCATTCTTCTCTAGCCCTGTTACTTTGCTGACACACCCAAAAGCTTTCCCAATTCCGTATATACGGCCCCAAGAGTGTTCTCACCTACTTTAGATTACTTTTA
ATCTAGAGTAAGCATGAACAAATATCTTACACGTTGGCTATTTTCTACTAATCATAAGGATATAGGTACTTTATATTTACTATTTGGTGCTTTTTCTGGGATGGCGGGGACAGCTTCAAGTATGTTAATACGGCTAGAACTGTCAGCTCCAGGTAGTATG
ATAGGAGATGATCATCTATATAATGTGGTTGTAACATCACATGCTTTATTAATGATTTTCTTCCTGGTAATGCCAGTAATGATTGGAGGATTCGGAAATTGGTTTGTGCCAATTATGATTGGTGCGCCCGATATGGCCTTTCCTAGATTGAACAATATCA
GTTTCTGGTTATTACCACCTTCTCTAATACTATTGGCTGGTTCTATGTTTGTGGAACAAGGGGCAGGTACAGGCTGGACCATTTATCCCCCACTATCAAGCATTCAAGCCCATTCGGGGGGAGCAGTGGATATGGCTATATTTAGTTTACATCTAGCTGG
TGTATCTTCCATTTTAAGTTCTATTAACTTTATAACTACTATAATTAACATGAGGGTTCCTGGTATGAGTATGCATAGATTACCTCTATTTGTATGGTCTGTATTAATTACTACAATATTGTTATTATTATCTTTACCAGTGTTAGCTGGTGCAATTACA
ATGTTGTTGACAGACAGGAATTTTAATACAACATTCTTTGACCCTGCGGGAGGAGGAGATCCTATTTTATTCCAGCACTTATTT

>Ref-HG917054.1 Heterogorgia verrucosa mitochondrial partial COI gene for cytochrome oxidase subunit 1, specimen voucher HMG50
ATGGCTCAGCCGCGTCACGTAAGAGCGAGGCCTCTAATAATGCATTAATTGGAGTTTTCATTCTTCTCTAGCCCTGTTACTTTGCTGACACACCCAAAAGCTTTCCCAATTCCGTATATACGGCCCCAAGAGTGTTCTCACCTACTTTAGATTACTTTTA
ATCTAGAGTAAGCATGAACAAATATCTTACACGTTGGCTATTTTCTACTAATCATAAGGATATAGGTACTTTATATTTACTATTTGGTGCTTTTTCTGGGATGGCGGGGACAGCTTCAAGTATGTTAATACGGCTAGAACTGTCAGCTCCAGGTAGTATG
ATAGGAGATGATCATCTATATAATGTGGTTGTAACATCACATGCTTTATTAATGATTTTCTTCCTGGTAATGCCAGTAATGATTGGAGGATTCGGAAATTGGTTTGTGCCAATTATGATTGGTGCGCCCGATATGGCCTTTCCTAGATTGAACAATATCA
GTTTCTGGTTATTACCACCTTCTCTAATACTATTGGCTGGTTCTATGTTTGTGGAACAAGGGGCAGGTACAGGCTGGACCATTTATCCCCCACTATCAAGCATTCAAGCCCATTCGGGGGGAGCAGTGGATATGGCTATATTTAGTTTACATCTAGCTGG
TGTATCTTCCATTTTAAGTTCTATTAACTTTATAACTACTATAATTAACATGAGGGTTCCTGGTATGAGTATGCATAGATTACCTCTATTTGTATGGTCTGTATTAATTACTACAATATTGTTATTATTATCTTTACCAGTGTTAGCTGGTGCAATTACA
ATGTTGTTGACAGACAGGAATTTTAATACAACATTCTTTGACCCTGCGGGAGGAGGAGATCCTATTTTATTCCAGCACTTATTTTGGTTTTTTGGACATCCTGAAGTCTATATATTAATTCTCCCAGGATTTGGTATGGTATCA


>Muriceides sp. 
ATGAACAAATATCTTACACGTTGGCTTTTTTCTACTAATCATAAGGATATAGGTACTTTATATTTACTATTTGGTGCTTTTTCTGGGATGGCGGGGACAGCTTCAAGTATGTTAATACGGCTAGAACTGTCAGCTCCAGGTAGTATGATAGGAGATGATCATCTATATAATGTGGTTGTAACATCACATGCTTTATTAATGATTTTCTTC
CTGGTAATGCCAGTAATGATTGGAGGATTCGGAAATTGGTTTGTGCCAATTATGATTGGTGCGCCCGATATGGCCTTTCCTAGATTGAACAATATCAGTTTCTGGTTATTACCACCTTCTCTAATACTATTGGCTGGTTCTATGTTTGTGGAACAAGGGGCAGGTACAGGCTGGACCGTTTATCCCCCACTATCAAGCATTCAAGCCCAT
TCGGGGGGAGCAGTGGATATGGCTATATTTAGTTTACATCTAGCTGGTGTATCTTCCATTTTAAGTTCTATTAACTTTATAACTACAATAATTAACATGAGGGTTCCTGGTATGAGTATGCATAGATTACCTCTATTCGTATGGTCTGTATTAATTACCACAATATTGTTATTATTATCTTTACCAGTGTTAGCTGGGGCAATTACAATG
TTGTTGACAGACAGGAATTTTAATACGACATTCTTTGACCCTGCGGGAGGAGGAGATCCTATTTTATTCCAGCACTTATTTTGGTTTTTTTGGACATCCTGA
>Ref_MT725869.1 Muriceides sp. USNM 1010721 cytochrome oxidase subunit 2 (COII) gene, partial cds; COII-COI intergenic spacer, complete sequence; and cytochrome oxidase subunit 1 (COI) gene, partial cds; mitochondrial
GCTCAGCCGCGTCACGTAGGAGTGAGGCCTCTAATAATGCATTAATTGGAGTTTTCATTCTTCTCTAGCCCTGTTACTTTGCTGACACAACCAAAAGCTTTCCCAATTCCGTATATACGGCCCCAAGAGTGTTCTCACCTACTTTAGATTACTTTTAATCTAGAGTAAGCATGAACAAATATCTTACACGTTGGCTTTTTTCTACTAATCATAAGGATATAGGTACTTTATATTTACTATTTGGTGCTTTTTCTGGGATGGCGGGGACAGCTTCAAGTATGTTAATACGGCTAGAACTGTCAGCTCCAGGTAGTATGATAGGAGATGATCATCTATATAATGTGGTTGTAACATCACATGCTTTATTAATGATTTTCTTCCTGGTAATGCCAGTAATGAT
TGGAGGATTCGGAAATTGGTTTGTGCCAATTATGATTGGTGCGCCCGATATGGCCTTTCCTAGATTGAACAATATCAGTTTCTGGTTATTACCACCTTCTCTAATACTATTGGCTGGTTCTATGTTTGTGGAACAAGGGGCAGGTACAGGCTGGACCATT
TATCCCCCGCTATCAAGCATTCAAGCCCATTCGGGGGGAGCAGTGGATATGGCTATATTTAGTTTACATCTAGCTGGTGTATCTTCCATTTTAAGTTCTATTAACTTTATAACTACTATAATTAACATGAGGGTTCCTGGTATGAGTATGCATAGATTAC
CTCTATTTGTATGGTCTGTATTAATTACCACAATATTGTTATTATTGTCTTTACCAGTGTTAGCTGGTGCAATTACAATGTTGTTGACAGACAGGAATTTTAATACAACATTCTTTGACCCTGCGGGAGGAGGAGATCCTATTTTATTCCAGCACTTATTTTGGTTTTTTGGACATCCTGAAGTCTATATATTAATTCTACCAGGATTTGGTATGGTATCTCAAATTATACCCACA
